# Supplementary material for: Digital telomere measurement by long-read sequencing distinguishes healthy aging from disease
Source: Nat Commun. 2024 Jun 18;15:5148. doi: 10.1038/s41467-024-49007-4 (PMC11189511; doi:10.1038/s41467-024-49007-4)
Supplement: Supplementary file 4 — Supplementary Data 1 [file 41467_2024_49007_MOESM4_ESM.xlsx]

## Sheet: Sheet1
				Supplementary Table 1A. Characteristics of healthy peripheral blood donors, RTEL1 mutants, and TB32
						TBD Variant Cohort
						UPN (22)	Sample ID	Gene	Variant	Telomere Coverage	Age	Notes
						NCI-297-4	DC1	RTEL1	c.1338+3 A>G (IVS15+3 A>G)	134	50	Same affected individual, sampled 5 years apart
							DC2			125	45
						NCI-297-5	DC7	RTEL1	c.3361delG (p.A1121LfsX6)	131	47	healthy carrier
						NCI-297-3	DC6	RTEL1	c.1338+3 A>G (IVS15+3A>G) and c.3361delG (p.A1121Lfs*6)	126	21	affected biallelic
						NCI-345-4	DC3	RTEL1	c.3442del (p.His1148Thrfs*12)	188	36	healthy carrier
						NCI-345-3	DC4	RTEL1	c.49C>T (p.Pro17Ser)	144	35	healthy carrier
						NCI-180-2	DC5	RTEL1	c.1845G>T (p.E615D)	99	6	healthy carrier
							TB32	TINF2	c.891_892insTTGCTCT	TB32-B: 229	60	affected
									(p.Gln298fs)	TB32-M: 384
						Healthy Donors (Stanford Blood Center, IRB#13942)
						Sample ID (Sex)	Age	Sample ID	Age
						ma01	46	oa60	77
						ma04	65	oa68	75
						ma06	50	ya40	20
						ma13	46	ya41	18
						ma20	48	ya45	18
						ma66	35	ya55	19
						oa51	73	ya56	20
						Healthy Donor Telomere Coverage
						Sample ID	Telomere Coverage	Sample ID	Telomere Coverage
						ma01	141	oa60	707
						ma04	292	oa68	270
						ma06	176	ya40	112
						ma13	179	ya41	110
						ma20	193	ya45	418
						ma66	939	ya55	118
						oa51	74	ya56	104
