# Supplementary material for: Digital telomere measurement by long-read sequencing distinguishes healthy aging from disease
Source: Nat Commun. 2024 Jun 18;15:5148. doi: 10.1038/s41467-024-49007-4 (PMC11189511; doi:10.1038/s41467-024-49007-4)
Supplement: Supplementary file 5 — Supplementary Data 2 [file 41467_2024_49007_MOESM5_ESM.xlsx]

## Sheet: Sheet1
	Supplementary Data 2. Sample ID, age at biopsy, and telomere coverage of patient-matched benign colonic epithelia and tumor biopsies.
						CRC Cohort (34) N=benign/normal; T=tumor
						ID	Age	ID	Age	ID	Age	ID	Age
						C535-N	73	C575-N	55	C562-N	63	C588-N	66
						C535-T	73	C575-T	55	C562-T	63	C588-T	66
						C538-N	76	C577-N	61	C564-N	67	C591-N	63
						C538-T	76	C577-T	61	C564-T	67	C591-T	63
						C543-N	55	C579-N	79	C567-N	62	C595-N	56
						C543-T	55	C579-T	79	C567-T	62	C595-T	56
						C551-N	69	C581-N	62	C568-N	55	C596-N	44
						C551-T	69	C581-T	62	C568-T	55	C596-T	44
						C553-N	65	C586-N	53	C574-N	62	C597-N	67
						C553-T	65	C586-T	53	C574-T	62	C597-T	67
						ID		Telomere Coverage	ID	Telomere Coverage	ID	Telomere Coverage	ID	Telomere Coverage
						C535-N		939	C575-N	968	C562-N	1144	C588-N	646
						C535-T		890	C575-T	977	C562-T	810	C588-T	935
						C538-N		1516	C577-N	690	C564-N	1150	C591-N	1000
						C538-T		1267	C577-T	929	C564-T	1181	C591-T	643
						C543-N		1303	C579-N	640	C567-N	1009	C595-N	996
						C543-T		1398	C579-T	1020	C567-T	540	C595-T	703
						C551-N		581	C581-N	659	C568-N	1162	C596-N	518
						C551-T		802	C581-T	740	C568-T	1020	C596-T	518
						C553-N		1064	C586-N	932	C574-N	763	C597-N	505
						C553-T		1278	C586-T	954	C574-T	1123	C597-T	1242
