# Supplementary material for: Digital telomere measurement by long-read sequencing distinguishes healthy aging from disease
Source: Nat Commun. 2024 Jun 18;15:5148. doi: 10.1038/s41467-024-49007-4 (PMC11189511; doi:10.1038/s41467-024-49007-4)
Supplement: Supplementary file 6 — Supplementary Data 3 [file 41467_2024_49007_MOESM6_ESM.xlsx]

## Sheet: Sheet1
						Supplementary Data 3. Telomere Capture Oligo Sequences
						seqTether	AACCTTGGAGATGCACGGAGCAAGCAAT
							Barcoded Canonical Telomere Capture Oligos (Modification: 5’ Phosphate)
						p-t3-nb01	TGCTCCGTGCATCTCCAAGGTTCACAAAGACACCGACAACTTTCTTCCTAACC
						p-t3-nb02	TGCTCCGTGCATCTCCAAGGTTACAGACGACTACAAACGGAATCGACCTAACC
						p-t3-nb03	TGCTCCGTGCATCTCCAAGGTTCCTGGTAACTGGGACACAAGACTCCCTAACC
						p-t3-nb04	TGCTCCGTGCATCTCCAAGGTTTAGGGAAACACGATAGAATCCGAACCTAACC
						p-t3-nb05	TGCTCCGTGCATCTCCAAGGTTAAGGTTACACAAACCCTGGACAAGCCTAACC
						p-t3-nb06	TGCTCCGTGCATCTCCAAGGTTGACTACTTTCTGCCTTTGCGAGAACCTAACC
						p-t3-nb07	TGCTCCGTGCATCTCCAAGGTTAAGGATTCATTCCCACGGTAACACCCTAACC
						p-t3-nb08	TGCTCCGTGCATCTCCAAGGTTACGTAACTTGGTTTGTTCCCTGAACCTAACC
							NB01-Barcoded Variant Telomere Capture Oligos (Modification: 5’ Phosphate)
						p-tsq1-nb01	TGCTCCGTGCATCTCCAAGGTTCACAAAGACACCGACAACTTTCTTCGCAACC
						p-tsq2-nb01	TGCTCCGTGCATCTCCAAGGTTCACAAAGACACCGACAACTTTCTTCCGCAAC
						p-tsq3-nb01	TGCTCCGTGCATCTCCAAGGTTCACAAAGACACCGACAACTTTCTTCCCGCAA
						p-tsq4-nb01	TGCTCCGTGCATCTCCAAGGTTCACAAAGACACCGACAACTTTCTTACCCGCA
						p-tsq5-nb01	TGCTCCGTGCATCTCCAAGGTTCACAAAGACACCGACAACTTTCTTAACCCGC
						p-tsq6-nb01	TGCTCCGTGCATCTCCAAGGTTCACAAAGACACCGACAACTTTCTTCAACCCG
						p-tsq7-nb01	TGCTCCGTGCATCTCCAAGGTTCACAAAGACACCGACAACTTTCTTGCAACCC
