# Supplementary material for: Digital telomere measurement by long-read sequencing distinguishes healthy aging from disease
Source: Nat Commun. 2024 Jun 18;15:5148. doi: 10.1038/s41467-024-49007-4 (PMC11189511; doi:10.1038/s41467-024-49007-4)
Supplement: Supplementary file 7 — Supplementary Data 4 [file 41467_2024_49007_MOESM7_ESM.xlsx]

## Sheet: Sheet1
					Supplementary Data 4. Binary classification model training and test results
											1	0
						Diseased	Carrier	Diseased + Carrier		Model 1	Diseased	Not Diseased
					Training Accuracy	0.96	0.92	0.86		Model 2	Carrier	Not Carrier
					Test Accuracy	0.95	0.91	0.86		Model 3	Diseased or Carrier	Neither Diseased nor Carrier
