# Supplementary material for: Digital telomere measurement by long-read sequencing distinguishes healthy aging from disease
Source: Nat Commun. 2024 Jun 18;15:5148. doi: 10.1038/s41467-024-49007-4 (PMC11189511; doi:10.1038/s41467-024-49007-4)
Supplement: Supplementary file 8 — Supplementary Data 5 [file 41467_2024_49007_MOESM8_ESM.xlsx]

## Sheet: Sheet1
		Supplementary Data 5. Telomere length summary statistics from single-source HG002 cells from two laboratories
		Manuscript	25th Percentile	Median	Mean	75th Percentile
		Schmidt, et al. and Karlseder (TeloSeq)	4011	4979	5247	6115
		Sanchez, et al. and Artandi (Telometer)	4209	5064	5307	6110
