# Supplementary material for: Digital telomere measurement by long-read sequencing distinguishes healthy aging from disease
Source: Nat Commun. 2024 Jun 18;15:5148. doi: 10.1038/s41467-024-49007-4 (PMC11189511; doi:10.1038/s41467-024-49007-4)
Supplement: Supplementary file 10 — Source Data [file 41467_2024_49007_MOESM10_ESM.zip]

Archive with 2 entries (2 files):
- Source Data File.xlsx
- Source Data Image File.docx
