# Supplementary material for: Digital telomere measurement by long-read sequencing distinguishes healthy aging from disease
Source: Nat Commun. 2024 Jun 18;15:5148. doi: 10.1038/s41467-024-49007-4 (PMC11189511; doi:10.1038/s41467-024-49007-4)
Supplement: Supplementary file 10 — Source Data [file 41467_2024_49007_MOESM10_ESM.zip › Source Data File.xlsx]

## Sheet: human_pbl
Source data for Figure 3
chromosome	telomere_length	read_length	arm	direction	sample	Condition	Phenotype	Age
chr1	3049	4612	p	fwd	DC1	DC	Diseased	50
chr1	3049	4612	p	fwd	DC1	DC	Diseased	50
chr1	7475	58633	p	fwd	DC1	DC	Diseased	50
chr1	6377	28189	p	fwd	DC1	DC	Diseased	50
chr1	7475	58633	p	fwd	DC1	DC	Diseased	50
chr1	2494	6139	p	fwd	DC1	DC	Diseased	50
chr1	4214	12373	p	fwd	DC1	DC	Diseased	50
chr1	4763	30239	q	rev	DC1	DC	Diseased	50
chr1	3927	15076	q	rev	DC1	DC	Diseased	50
chr1	3884	6585	q	rev	DC1	DC	Diseased	50
chr1	5517	28366	q	rev	DC1	DC	Diseased	50
chr1	3927	15076	q	rev	DC1	DC	Diseased	50
chr1	2453	3571	q	rev	DC1	DC	Diseased	50
chr2	11083	13183	p	rev	DC1	DC	Diseased	50
chr2	3477	7486	p	fwd	DC1	DC	Diseased	50
chr2	6034	20433	p	fwd	DC1	DC	Diseased	50
chr2	5122	6751	q	rev	DC1	DC	Diseased	50
chr3	5931	20913	p	fwd	DC1	DC	Diseased	50
chr3	377	1738	q	rev	DC1	DC	Diseased	50
chr4	4389	22910	p	fwd	DC1	DC	Diseased	50
chr4	2721	12050	p	fwd	DC1	DC	Diseased	50
chr4	2493	9058	p	fwd	DC1	DC	Diseased	50
chr4	2555	21354	p	fwd	DC1	DC	Diseased	50
chr5	4328	43592	p	fwd	DC1	DC	Diseased	50
chr5	5172	7323	p	fwd	DC1	DC	Diseased	50
chr5	2966	16114	p	fwd	DC1	DC	Diseased	50
chr5	21	8449	p	fwd	DC1	DC	Diseased	50
chr6	1338	26977	p	fwd	DC1	DC	Diseased	50
chr6	6377	28189	q	rev	DC1	DC	Diseased	50
chr6	4214	12373	q	rev	DC1	DC	Diseased	50
chr6	2494	6139	q	rev	DC1	DC	Diseased	50
chr7	3311	28317	p	fwd	DC1	DC	Diseased	50
chr7	5931	20913	q	rev	DC1	DC	Diseased	50
chr7	4093	22748	q	rev	DC1	DC	Diseased	50
chr7	2746	3921	q	rev	DC1	DC	Diseased	50
chr8	4389	22910	q	rev	DC1	DC	Diseased	50
chr8	3817	13033	q	rev	DC1	DC	Diseased	50
chr8	4689	6144	q	rev	DC1	DC	Diseased	50
chr9	2493	9058	p	fwd	DC1	DC	Diseased	50
chr9	4899	24494	p	fwd	DC1	DC	Diseased	50
chr9	3387	16555	p	fwd	DC1	DC	Diseased	50
chr9	1227	22238	p	fwd	DC1	DC	Diseased	50
chr9	10	2717	p	rev	DC1	DC	Diseased	50
chr10	5643	38666	p	fwd	DC1	DC	Diseased	50
chr10	5122	6751	q	rev	DC1	DC	Diseased	50
chr11	3124	9173	p	fwd	DC1	DC	Diseased	50
chr11	2449	9217	p	fwd	DC1	DC	Diseased	50
chr11	864	6636	p	fwd	DC1	DC	Diseased	50
chr11	22	1994	p	rev	DC1	DC	Diseased	50
chr11	3670	10998	q	rev	DC1	DC	Diseased	50
chr11	3341	9347	q	rev	DC1	DC	Diseased	50
chr12	4899	24494	p	fwd	DC1	DC	Diseased	50
chr12	2111	2859	p	fwd	DC1	DC	Diseased	50
chr12	3981	30853	q	rev	DC1	DC	Diseased	50
chr13	2197	12204	q	rev	DC1	DC	Diseased	50
chr14	3902	20266	q	rev	DC1	DC	Diseased	50
chr14	4195	5229	q	rev	DC1	DC	Diseased	50
chr15	2493	9058	p	fwd	DC1	DC	Diseased	50
chr15	2721	12050	p	fwd	DC1	DC	Diseased	50
chr15	2555	21354	p	fwd	DC1	DC	Diseased	50
chr15	49	1139	q	fwd	DC1	DC	Diseased	50
chr15	2627	4007	q	rev	DC1	DC	Diseased	50
chr18	5643	38666	p	fwd	DC1	DC	Diseased	50
chr18	2318	3439	p	fwd	DC1	DC	Diseased	50
chr18	3770	5217	q	rev	DC1	DC	Diseased	50
chr19	1227	22238	p	fwd	DC1	DC	Diseased	50
chr19	2128	3053	q	rev	DC1	DC	Diseased	50
chr19	11083	13183	q	rev	DC1	DC	Diseased	50
chr20	2555	21354	p	fwd	DC1	DC	Diseased	50
chr20	3387	16555	q	rev	DC1	DC	Diseased	50
chr20	2111	2859	q	rev	DC1	DC	Diseased	50
chr21	3884	6585	q	rev	DC1	DC	Diseased	50
chr22	5517	28366	p	fwd	DC1	DC	Diseased	50
chrX	1142	12568	p	fwd	DC1	DC	Diseased	50
chrY	1142	12568	p	fwd	DC1	DC	Diseased	50
alt1_p_0	2036	27319	q	rev	DC1	DC	Diseased	50
alt1_q_0	4763	30239	q	fwd	DC1	DC	Diseased	50
alt3_q_0	443	8486	q	rev	DC1	DC	Diseased	50
alt4_p_0	41	1006	p	fwd	DC1	DC	Diseased	50
alt4_p_0	12	1223	p	fwd	DC1	DC	Diseased	50
alt4_q_0	4328	43592	q	fwd	DC1	DC	Diseased	50
alt5_p_0	5172	7323	p	fwd	DC1	DC	Diseased	50
alt5_p_0	21	8449	p	fwd	DC1	DC	Diseased	50
alt7_p_0	112	1013	p	rev	DC1	DC	Diseased	50
alt11_p_0	10	1104	p	fwd	DC1	DC	Diseased	50
alt11_q_0	215	4832	q	fwd	DC1	DC	Diseased	50
alt12_q_0	3981	30853	q	fwd	DC1	DC	Diseased	50
alt13_q_0	4689	6144	q	fwd	DC1	DC	Diseased	50
alt17_q_0	15	6711	q	fwd	DC1	DC	Diseased	50
alt17_q_0	20	2580	q	rev	DC1	DC	Diseased	50
alt18_q_0	4195	5229	q	fwd	DC1	DC	Diseased	50
alt19_p_0	864	6636	p	fwd	DC1	DC	Diseased	50
alt20_p_0	21	1088	q	fwd	DC1	DC	Diseased	50
alt21_q_0	11	4210	q	rev	DC1	DC	Diseased	50
chr1	2282	36278	q	rev	DC2	DC	Diseased	45
chr2	4343	11658	q	rev	DC2	DC	Diseased	45
chr2	1112	15380	q	rev	DC2	DC	Diseased	45
chr4	1277	9760	p	fwd	DC2	DC	Diseased	45
chr4	3291	9164	p	fwd	DC2	DC	Diseased	45
chr4	1895	21478	p	fwd	DC2	DC	Diseased	45
chr4	1890	8530	p	fwd	DC2	DC	Diseased	45
chr4	1269	6087	p	fwd	DC2	DC	Diseased	45
chr5	3206	25390	p	fwd	DC2	DC	Diseased	45
chr5	3414	18448	q	rev	DC2	DC	Diseased	45
chr5	1505	12532	q	rev	DC2	DC	Diseased	45
chr5	1341	14745	q	rev	DC2	DC	Diseased	45
chr8	1112	15380	p	fwd	DC2	DC	Diseased	45
chr8	398	9124	p	fwd	DC2	DC	Diseased	45
chr8	4784	24027	q	rev	DC2	DC	Diseased	45
chr8	1277	9760	q	rev	DC2	DC	Diseased	45
chr9	1925	7499	p	fwd	DC2	DC	Diseased	45
chr9	6715	7784	q	rev	DC2	DC	Diseased	45
chr10	4718	17615	q	rev	DC2	DC	Diseased	45
chr11	3900	17831	p	fwd	DC2	DC	Diseased	45
chr11	1247	9947	p	fwd	DC2	DC	Diseased	45
chr11	947	5597	p	fwd	DC2	DC	Diseased	45
chr11	10	10529	p	rev	DC2	DC	Diseased	45
chr12	4739	34772	p	fwd	DC2	DC	Diseased	45
chr12	10	10529	p	rev	DC2	DC	Diseased	45
chr12	1425	8068	q	rev	DC2	DC	Diseased	45
chr13	1040	32681	p	fwd	DC2	DC	Diseased	45
chr15	3291	9164	p	fwd	DC2	DC	Diseased	45
chr15	1890	8530	p	fwd	DC2	DC	Diseased	45
chr16	1505	12532	q	rev	DC2	DC	Diseased	45
chr17	2711	35033	p	fwd	DC2	DC	Diseased	45
chr17	1112	15380	p	fwd	DC2	DC	Diseased	45
chr19	947	5597	p	fwd	DC2	DC	Diseased	45
chr19	1890	8530	q	rev	DC2	DC	Diseased	45
chr21	1269	6087	p	fwd	DC2	DC	Diseased	45
chr21	1895	21478	p	fwd	DC2	DC	Diseased	45
chrX	3597	53056	p	fwd	DC2	DC	Diseased	45
alt5_p_0	3206	25390	p	fwd	DC2	DC	Diseased	45
alt5_q_0	2184	33382	q	fwd	DC2	DC	Diseased	45
alt19_p_0	1247	9947	p	fwd	DC2	DC	Diseased	45
alt19_q_0	4718	17615	q	fwd	DC2	DC	Diseased	45
alt20_q_0	512	5077	q	fwd	DC2	DC	Diseased	45
altX_q_0	4623	43189	q	fwd	DC2	DC	Diseased	45
altX_p_0	3597	53056	p	fwd	DC2	DC	Diseased	45
chr1	3099	3816	p	fwd	DC3	DC	Carrier	36
chr1	3099	3816	p	fwd	DC3	DC	Carrier	36
chr1	753	6891	p	fwd	DC3	DC	Carrier	36
chr1	4667	14018	p	fwd	DC3	DC	Carrier	36
chr1	3358	12801	p	fwd	DC3	DC	Carrier	36
chr1	2255	5781	p	fwd	DC3	DC	Carrier	36
chr2	2632	3327	p	rev	DC3	DC	Carrier	36
chr2	2659	15254	p	fwd	DC3	DC	Carrier	36
chr2	6472	43701	p	fwd	DC3	DC	Carrier	36
chr2	5217	11982	p	fwd	DC3	DC	Carrier	36
chr2	2461	11049	p	fwd	DC3	DC	Carrier	36
chr2	5759	33631	p	fwd	DC3	DC	Carrier	36
chr2	4672	21958	q	rev	DC3	DC	Carrier	36
chr2	2784	19869	q	rev	DC3	DC	Carrier	36
chr2	2461	11049	q	rev	DC3	DC	Carrier	36
chr3	3956	6344	q	rev	DC3	DC	Carrier	36
chr3	2603	3834	q	rev	DC3	DC	Carrier	36
chr3	2852	22501	q	rev	DC3	DC	Carrier	36
chr3	4822	27038	q	rev	DC3	DC	Carrier	36
chr4	5183	28856	p	fwd	DC3	DC	Carrier	36
chr4	9180	17004	p	fwd	DC3	DC	Carrier	36
chr4	4326	7062	p	fwd	DC3	DC	Carrier	36
chr4	2989	4588	p	fwd	DC3	DC	Carrier	36
chr4	4831	19550	p	fwd	DC3	DC	Carrier	36
chr4	3305	27936	p	fwd	DC3	DC	Carrier	36
chr4	1851	37097	p	fwd	DC3	DC	Carrier	36
chr4	5665	33180	p	fwd	DC3	DC	Carrier	36
chr4	3049	38326	p	fwd	DC3	DC	Carrier	36
chr4	3362	11010	p	fwd	DC3	DC	Carrier	36
chr4	3929	19372	q	rev	DC3	DC	Carrier	36
chr4	1808	16688	q	rev	DC3	DC	Carrier	36
chr4	3063	17491	q	rev	DC3	DC	Carrier	36
chr4	2679	14279	q	rev	DC3	DC	Carrier	36
chr4	3079	12948	q	rev	DC3	DC	Carrier	36
chr5	4591	18480	p	fwd	DC3	DC	Carrier	36
chr5	7340	50754	p	fwd	DC3	DC	Carrier	36
chr5	5915	27521	p	fwd	DC3	DC	Carrier	36
chr5	2297	13838	q	rev	DC3	DC	Carrier	36
chr5	6260	15026	q	rev	DC3	DC	Carrier	36
chr5	3418	9689	q	rev	DC3	DC	Carrier	36
chr6	9587	12167	p	rev	DC3	DC	Carrier	36
chr6	6763	46373	p	fwd	DC3	DC	Carrier	36
chr6	4667	14018	q	rev	DC3	DC	Carrier	36
chr6	753	6891	q	rev	DC3	DC	Carrier	36
chr6	2255	5781	q	rev	DC3	DC	Carrier	36
chr6	4857	30645	q	rev	DC3	DC	Carrier	36
chr7	2632	3327	p	rev	DC3	DC	Carrier	36
chr7	5046	51216	p	fwd	DC3	DC	Carrier	36
chr7	3062	28181	p	fwd	DC3	DC	Carrier	36
chr7	5180	29390	q	rev	DC3	DC	Carrier	36
chr7	5478	16553	q	rev	DC3	DC	Carrier	36
chr8	3342	21161	q	rev	DC3	DC	Carrier	36
chr8	3837	11551	q	rev	DC3	DC	Carrier	36
chr8	9587	12167	q	fwd	DC3	DC	Carrier	36
chr9	4085	31090	p	fwd	DC3	DC	Carrier	36
chr9	5010	25739	p	fwd	DC3	DC	Carrier	36
chr9	4149	16459	p	fwd	DC3	DC	Carrier	36
chr9	3532	15930	p	fwd	DC3	DC	Carrier	36
chr9	4102	35145	p	fwd	DC3	DC	Carrier	36
chr9	3062	28181	q	rev	DC3	DC	Carrier	36
chr10	3603	15957	p	fwd	DC3	DC	Carrier	36
chr10	3494	8299	p	fwd	DC3	DC	Carrier	36
chr10	4751	37477	p	fwd	DC3	DC	Carrier	36
chr10	8301	46362	p	fwd	DC3	DC	Carrier	36
chr10	7340	50754	q	rev	DC3	DC	Carrier	36
chr11	2989	4588	p	fwd	DC3	DC	Carrier	36
chr11	4857	30645	p	fwd	DC3	DC	Carrier	36
chr11	12	1641	p	fwd	DC3	DC	Carrier	36
chr11	131	1700	q	rev	DC3	DC	Carrier	36
chr11	4751	37477	q	rev	DC3	DC	Carrier	36
chr12	1680	8655	p	fwd	DC3	DC	Carrier	36
chr12	4149	16459	p	fwd	DC3	DC	Carrier	36
chr13	2892	24184	q	rev	DC3	DC	Carrier	36
chr14	4085	31090	q	rev	DC3	DC	Carrier	36
chr14	2776	22060	q	rev	DC3	DC	Carrier	36
chr15	5253	36413	p	fwd	DC3	DC	Carrier	36
chr15	6068	43848	p	fwd	DC3	DC	Carrier	36
chr15	9180	17004	p	fwd	DC3	DC	Carrier	36
chr15	3305	27936	p	fwd	DC3	DC	Carrier	36
chr15	3049	38326	p	fwd	DC3	DC	Carrier	36
chr15	3532	15930	q	rev	DC3	DC	Carrier	36
chr16	4672	21958	q	rev	DC3	DC	Carrier	36
chr16	2297	13838	q	rev	DC3	DC	Carrier	36
chr16	3358	12801	q	rev	DC3	DC	Carrier	36
chr17	3027	17541	p	fwd	DC3	DC	Carrier	36
chr17	2873	29412	q	rev	DC3	DC	Carrier	36
chr17	1808	16688	q	rev	DC3	DC	Carrier	36
chr17	3063	17491	q	rev	DC3	DC	Carrier	36
chr17	24	7824	q	rev	DC3	DC	Carrier	36
chr18	1434	5678	p	fwd	DC3	DC	Carrier	36
chr18	3603	15957	p	fwd	DC3	DC	Carrier	36
chr18	3494	8299	p	fwd	DC3	DC	Carrier	36
chr18	4211	18099	p	fwd	DC3	DC	Carrier	36
chr18	5253	36413	q	rev	DC3	DC	Carrier	36
chr19	12	1641	p	fwd	DC3	DC	Carrier	36
chr19	3842	30047	q	rev	DC3	DC	Carrier	36
chr19	4857	30645	q	rev	DC3	DC	Carrier	36
chr19	3494	8299	q	rev	DC3	DC	Carrier	36
chr19	4326	7062	q	rev	DC3	DC	Carrier	36
chr20	2784	19869	p	fwd	DC3	DC	Carrier	36
chr20	3079	12948	p	fwd	DC3	DC	Carrier	36
chr21	5665	33180	p	fwd	DC3	DC	Carrier	36
chr21	1851	37097	p	fwd	DC3	DC	Carrier	36
chr21	3929	19372	q	rev	DC3	DC	Carrier	36
chr22	3362	11010	p	fwd	DC3	DC	Carrier	36
chr22	2679	14279	q	rev	DC3	DC	Carrier	36
chrX	4701	18757	p	fwd	DC3	DC	Carrier	36
chrX	5673	10600	p	fwd	DC3	DC	Carrier	36
chrX	5673	10600	p	fwd	DC3	DC	Carrier	36
chrY	3362	11010	p	fwd	DC3	DC	Carrier	36
chrY	1680	8655	q	rev	DC3	DC	Carrier	36
alt2_p_0	6472	43701	p	fwd	DC3	DC	Carrier	36
alt7_q_0	5478	16553	q	fwd	DC3	DC	Carrier	36
alt7_q_0	4848	33424	q	fwd	DC3	DC	Carrier	36
alt12_p_0	4102	35145	p	fwd	DC3	DC	Carrier	36
alt12_q_0	4307	34752	q	fwd	DC3	DC	Carrier	36
alt13_q_0	2892	24184	q	fwd	DC3	DC	Carrier	36
alt19_q_0	3842	30047	q	fwd	DC3	DC	Carrier	36
alt20_p_0	21	8445	q	fwd	DC3	DC	Carrier	36
alt20_q_0	4418	31848	q	fwd	DC3	DC	Carrier	36
altX_q_0	4363	30533	q	fwd	DC3	DC	Carrier	36
chr1	6326	33932	p	fwd	DC4	DC	Carrier	35
chr1	5540	30650	q	rev	DC4	DC	Carrier	35
chr1	8160	18930	q	rev	DC4	DC	Carrier	35
chr1	4073	7098	q	rev	DC4	DC	Carrier	35
chr1	2221	2806	q	rev	DC4	DC	Carrier	35
chr1	2221	2806	q	rev	DC4	DC	Carrier	35
chr2	12549	105129	p	rev	DC4	DC	Carrier	35
chr2	2508	2833	p	rev	DC4	DC	Carrier	35
chr2	469	2518	p	fwd	DC4	DC	Carrier	35
chr2	9050	26521	p	fwd	DC4	DC	Carrier	35
chr2	4562	29824	p	fwd	DC4	DC	Carrier	35
chr2	5795	32605	q	rev	DC4	DC	Carrier	35
chr2	4878	28606	q	rev	DC4	DC	Carrier	35
chr2	5729	27614	q	rev	DC4	DC	Carrier	35
chr2	3449	19054	q	rev	DC4	DC	Carrier	35
chr3	3399	21399	p	fwd	DC4	DC	Carrier	35
chr3	1607	7043	p	fwd	DC4	DC	Carrier	35
chr3	1607	7043	p	fwd	DC4	DC	Carrier	35
chr3	1699	4091	q	rev	DC4	DC	Carrier	35
chr3	2668	3892	q	rev	DC4	DC	Carrier	35
chr4	1205	5486	p	fwd	DC4	DC	Carrier	35
chr4	5795	32605	p	fwd	DC4	DC	Carrier	35
chr4	5441	7845	p	fwd	DC4	DC	Carrier	35
chr4	5191	8281	p	fwd	DC4	DC	Carrier	35
chr4	3152	11929	p	fwd	DC4	DC	Carrier	35
chr4	1794	18288	p	fwd	DC4	DC	Carrier	35
chr4	5501	57577	p	fwd	DC4	DC	Carrier	35
chr4	2749	17871	p	fwd	DC4	DC	Carrier	35
chr4	5484	27176	q	fwd	DC4	DC	Carrier	35
chr4	5530	17110	q	rev	DC4	DC	Carrier	35
chr4	30	10113	q	fwd	DC4	DC	Carrier	35
chr5	7060	40413	p	fwd	DC4	DC	Carrier	35
chr5	8318	24536	p	fwd	DC4	DC	Carrier	35
chr5	3810	7693	p	fwd	DC4	DC	Carrier	35
chr5	469	2518	p	fwd	DC4	DC	Carrier	35
chr5	5626	30565	p	fwd	DC4	DC	Carrier	35
chr5	3209	26440	q	rev	DC4	DC	Carrier	35
chr5	7363	22974	q	rev	DC4	DC	Carrier	35
chr5	1250	7509	q	rev	DC4	DC	Carrier	35
chr5	3054	5612	q	rev	DC4	DC	Carrier	35
chr5	2456	7921	q	rev	DC4	DC	Carrier	35
chr6	4559	7913	q	rev	DC4	DC	Carrier	35
chr7	2456	7921	p	rev	DC4	DC	Carrier	35
chr7	5276	11007	p	fwd	DC4	DC	Carrier	35
chr7	4312	26586	p	fwd	DC4	DC	Carrier	35
chr7	3255	4304	q	rev	DC4	DC	Carrier	35
chr8	9239	30311	q	rev	DC4	DC	Carrier	35
chr8	3026	17780	q	rev	DC4	DC	Carrier	35
chr9	1441	11754	p	fwd	DC4	DC	Carrier	35
chr9	5539	18500	p	fwd	DC4	DC	Carrier	35
chr9	1250	7509	q	rev	DC4	DC	Carrier	35
chr9	5887	9551	q	rev	DC4	DC	Carrier	35
chr10	5549	27437	p	fwd	DC4	DC	Carrier	35
chr10	4422	30641	p	fwd	DC4	DC	Carrier	35
chr10	5484	27176	q	fwd	DC4	DC	Carrier	35
chr10	5530	17110	q	rev	DC4	DC	Carrier	35
chr10	5187	40068	q	rev	DC4	DC	Carrier	35
chr11	9047	33157	p	fwd	DC4	DC	Carrier	35
chr12	12549	105129	p	rev	DC4	DC	Carrier	35
chr12	4306	45598	p	fwd	DC4	DC	Carrier	35
chr12	3255	4304	q	rev	DC4	DC	Carrier	35
chr13	4080	19241	p	fwd	DC4	DC	Carrier	35
chr14	4091	27591	p	fwd	DC4	DC	Carrier	35
chr14	3768	11784	q	rev	DC4	DC	Carrier	35
chr15	5191	8281	p	fwd	DC4	DC	Carrier	35
chr15	5441	7845	p	fwd	DC4	DC	Carrier	35
chr15	5539	18500	q	rev	DC4	DC	Carrier	35
chr16	1441	11754	p	fwd	DC4	DC	Carrier	35
chr16	4878	28606	q	rev	DC4	DC	Carrier	35
chr16	5729	27614	q	rev	DC4	DC	Carrier	35
chr16	7363	22974	q	rev	DC4	DC	Carrier	35
chr16	3054	5612	q	rev	DC4	DC	Carrier	35
chr16	2456	7921	q	rev	DC4	DC	Carrier	35
chr16	3449	19054	q	rev	DC4	DC	Carrier	35
chr16	10369	56397	q	rev	DC4	DC	Carrier	35
chr17	8160	18930	q	rev	DC4	DC	Carrier	35
chr17	1206	3793	q	rev	DC4	DC	Carrier	35
chr17	4073	7098	q	rev	DC4	DC	Carrier	35
chr18	4422	30641	p	fwd	DC4	DC	Carrier	35
chr18	5549	27437	p	fwd	DC4	DC	Carrier	35
chr18	1205	5486	q	rev	DC4	DC	Carrier	35
chr18	7804	50850	q	rev	DC4	DC	Carrier	35
chr19	6326	33932	p	fwd	DC4	DC	Carrier	35
chr19	5887	9551	p	fwd	DC4	DC	Carrier	35
chr19	346	1265	q	rev	DC4	DC	Carrier	35
chr19	3774	22084	q	rev	DC4	DC	Carrier	35
chr20	7804	50850	q	rev	DC4	DC	Carrier	35
chr21	5501	57577	p	fwd	DC4	DC	Carrier	35
chr21	2749	17871	p	fwd	DC4	DC	Carrier	35
chr22	3152	11929	p	fwd	DC4	DC	Carrier	35
chr22	5961	48738	p	fwd	DC4	DC	Carrier	35
chr22	1206	3793	q	rev	DC4	DC	Carrier	35
chrX	4186	37324	p	fwd	DC4	DC	Carrier	35
chrX	3992	73345	p	fwd	DC4	DC	Carrier	35
chrX	3311	11908	p	fwd	DC4	DC	Carrier	35
chrX	10369	56397	q	rev	DC4	DC	Carrier	35
alt1_q_0	5540	30650	q	fwd	DC4	DC	Carrier	35
alt3_p_0	3399	21399	p	fwd	DC4	DC	Carrier	35
alt4_p_0	3152	11929	p	fwd	DC4	DC	Carrier	35
alt4_p_0	1794	18288	p	fwd	DC4	DC	Carrier	35
alt5_p_0	18	13006	q	fwd	DC4	DC	Carrier	35
alt5_q_0	6081	59464	q	fwd	DC4	DC	Carrier	35
alt5_q_0	5961	48738	q	fwd	DC4	DC	Carrier	35
alt5_q_0	7951	40394	q	fwd	DC4	DC	Carrier	35
alt5_q_0	3209	26440	q	fwd	DC4	DC	Carrier	35
alt6_q_0	6081	59464	q	fwd	DC4	DC	Carrier	35
alt7_p_0	6745	9153	p	fwd	DC4	DC	Carrier	35
alt10_q_0	5276	11007	q	fwd	DC4	DC	Carrier	35
chr1	4530	20917	p	fwd	DC5	DC	Carrier	6
chr1	4530	20917	p	fwd	DC5	DC	Carrier	6
chr1	4961	14513	p	fwd	DC5	DC	Carrier	6
chr1	2912	15265	q	rev	DC5	DC	Carrier	6
chr1	4643	14869	q	rev	DC5	DC	Carrier	6
chr1	6352	11526	q	rev	DC5	DC	Carrier	6
chr1	3665	4351	q	rev	DC5	DC	Carrier	6
chr2	4199	5315	p	fwd	DC5	DC	Carrier	6
chr3	7402	78483	p	fwd	DC5	DC	Carrier	6
chr3	7402	78483	p	rev	DC5	DC	Carrier	6
chr3	3899	6281	q	rev	DC5	DC	Carrier	6
chr3	4357	9216	q	rev	DC5	DC	Carrier	6
chr4	4824	6583	p	fwd	DC5	DC	Carrier	6
chr4	2912	15265	p	fwd	DC5	DC	Carrier	6
chr4	3145	19059	q	rev	DC5	DC	Carrier	6
chr4	6352	11526	q	rev	DC5	DC	Carrier	6
chr5	6742	29248	p	fwd	DC5	DC	Carrier	6
chr5	138	10583	p	rev	DC5	DC	Carrier	6
chr5	3992	18356	q	rev	DC5	DC	Carrier	6
chr5	4562	15024	q	rev	DC5	DC	Carrier	6
chr6	633	11795	p	fwd	DC5	DC	Carrier	6
chr6	69	1140	p	rev	DC5	DC	Carrier	6
chr6	3992	18356	q	rev	DC5	DC	Carrier	6
chr8	4824	6583	q	rev	DC5	DC	Carrier	6
chr9	5183	36465	p	fwd	DC5	DC	Carrier	6
chr9	6742	29248	p	fwd	DC5	DC	Carrier	6
chr9	4562	15024	q	rev	DC5	DC	Carrier	6
chr10	4675	18576	p	fwd	DC5	DC	Carrier	6
chr11	4530	20917	q	rev	DC5	DC	Carrier	6
chr11	4425	6790	q	rev	DC5	DC	Carrier	6
chr12	3092	16931	q	rev	DC5	DC	Carrier	6
chr16	8312	26690	p	fwd	DC5	DC	Carrier	6
chr17	3017	9613	p	fwd	DC5	DC	Carrier	6
chr17	4032	44860	p	fwd	DC5	DC	Carrier	6
chr17	4643	14869	q	rev	DC5	DC	Carrier	6
chr17	60	8992	q	rev	DC5	DC	Carrier	6
chr19	5183	36465	p	fwd	DC5	DC	Carrier	6
chr19	7212	21028	q	rev	DC5	DC	Carrier	6
chr19	7212	21028	q	rev	DC5	DC	Carrier	6
chr19	4824	6583	q	rev	DC5	DC	Carrier	6
chr21	3145	19059	q	rev	DC5	DC	Carrier	6
chrX	7212	21028	p	fwd	DC5	DC	Carrier	6
chrX	8312	26690	q	rev	DC5	DC	Carrier	6
alt12_q_0	3092	16931	q	fwd	DC5	DC	Carrier	6
chr1	863	3478	p	fwd	DC6	DC	Diseased	21
chr1	3364	14523	p	fwd	DC6	DC	Diseased	21
chr1	2914	15867	p	fwd	DC6	DC	Diseased	21
chr1	3793	7539	q	rev	DC6	DC	Diseased	21
chr2	4095	24351	q	rev	DC6	DC	Diseased	21
chr2	2878	7609	q	rev	DC6	DC	Diseased	21
chr3	6076	18972	p	fwd	DC6	DC	Diseased	21
chr3	6424	25458	p	fwd	DC6	DC	Diseased	21
chr4	5207	29331	p	fwd	DC6	DC	Diseased	21
chr4	3709	5219	p	fwd	DC6	DC	Diseased	21
chr4	5613	40084	p	fwd	DC6	DC	Diseased	21
chr4	3871	13595	p	fwd	DC6	DC	Diseased	21
chr4	1935	15710	p	fwd	DC6	DC	Diseased	21
chr4	3793	7539	q	rev	DC6	DC	Diseased	21
chr4	3665	26281	q	rev	DC6	DC	Diseased	21
chr5	2458	2962	p	fwd	DC6	DC	Diseased	21
chr6	2914	15867	q	rev	DC6	DC	Diseased	21
chr6	5157	8074	q	rev	DC6	DC	Diseased	21
chr7	5080	27245	p	fwd	DC6	DC	Diseased	21
chr7	3841	6942	p	fwd	DC6	DC	Diseased	21
chr7	3523	6118	q	rev	DC6	DC	Diseased	21
chr9	3942	25185	p	fwd	DC6	DC	Diseased	21
chr9	4095	24351	p	fwd	DC6	DC	Diseased	21
chr9	3978	29887	p	fwd	DC6	DC	Diseased	21
chr9	4500	30262	p	fwd	DC6	DC	Diseased	21
chr9	3647	10714	p	fwd	DC6	DC	Diseased	21
chr9	4745	33912	p	fwd	DC6	DC	Diseased	21
chr9	5324	25063	p	fwd	DC6	DC	Diseased	21
chr10	5454	38789	p	fwd	DC6	DC	Diseased	21
chr11	2593	5982	p	fwd	DC6	DC	Diseased	21
chr11	10432	35434	p	fwd	DC6	DC	Diseased	21
chr11	4243	13423	p	fwd	DC6	DC	Diseased	21
chr11	3665	26281	q	rev	DC6	DC	Diseased	21
chr11	3942	25185	q	rev	DC6	DC	Diseased	21
chr11	5448	9475	q	rev	DC6	DC	Diseased	21
chr13	3768	9259	q	rev	DC6	DC	Diseased	21
chr14	2667	10648	q	rev	DC6	DC	Diseased	21
chr15	5207	29331	p	fwd	DC6	DC	Diseased	21
chr15	1935	15710	p	fwd	DC6	DC	Diseased	21
chr15	5324	25063	q	rev	DC6	DC	Diseased	21
chr15	3520	8870	q	rev	DC6	DC	Diseased	21
chr15	4243	13423	q	rev	DC6	DC	Diseased	21
chr16	4095	24351	q	rev	DC6	DC	Diseased	21
chr17	2925	27823	q	rev	DC6	DC	Diseased	21
chr18	6915	32402	q	rev	DC6	DC	Diseased	21
chr19	10432	35434	p	fwd	DC6	DC	Diseased	21
chr19	2878	7609	q	rev	DC6	DC	Diseased	21
chr19	3520	8870	q	rev	DC6	DC	Diseased	21
chr20	4500	30262	q	rev	DC6	DC	Diseased	21
chr20	3709	5219	q	rev	DC6	DC	Diseased	21
chr20	3709	5219	q	rev	DC6	DC	Diseased	21
chr22	3871	13595	p	fwd	DC6	DC	Diseased	21
chr22	5207	29331	p	fwd	DC6	DC	Diseased	21
alt4_p_0	5613	40084	p	fwd	DC6	DC	Diseased	21
alt4_q_0	121	2157	q	rev	DC6	DC	Diseased	21
alt5_q_0	3823	35607	q	fwd	DC6	DC	Diseased	21
alt9_p_0	4745	33912	p	fwd	DC6	DC	Diseased	21
alt19_q_0	3968	31849	q	fwd	DC6	DC	Diseased	21
chr1	3469	21071	q	rev	DC7	DC	Carrier	47
chr1	1528	5194	q	rev	DC7	DC	Carrier	47
chr1	4949	41750	q	rev	DC7	DC	Carrier	47
chr2	3873	4913	p	fwd	DC7	DC	Carrier	47
chr2	3319	22163	q	rev	DC7	DC	Carrier	47
chr3	3668	17094	q	rev	DC7	DC	Carrier	47
chr3	4322	8489	q	rev	DC7	DC	Carrier	47
chr4	5588	38301	p	fwd	DC7	DC	Carrier	47
chr4	4766	27706	p	fwd	DC7	DC	Carrier	47
chr4	4604	8924	p	fwd	DC7	DC	Carrier	47
chr4	7596	15376	p	fwd	DC7	DC	Carrier	47
chr4	2991	20373	p	fwd	DC7	DC	Carrier	47
chr5	2847	17056	p	fwd	DC7	DC	Carrier	47
chr5	4651	6297	p	fwd	DC7	DC	Carrier	47
chr5	3283	16409	q	rev	DC7	DC	Carrier	47
chr5	3310	13428	q	rev	DC7	DC	Carrier	47
chr5	3125	11990	q	rev	DC7	DC	Carrier	47
chr5	2995	6231	q	rev	DC7	DC	Carrier	47
chr6	2991	20373	q	rev	DC7	DC	Carrier	47
chr7	3806	9459	q	rev	DC7	DC	Carrier	47
chr7	8226	10239	q	rev	DC7	DC	Carrier	47
chr9	4322	8489	p	fwd	DC7	DC	Carrier	47
chr9	3283	16409	p	fwd	DC7	DC	Carrier	47
chr9	4066	21433	p	fwd	DC7	DC	Carrier	47
chr10	3741	17462	p	fwd	DC7	DC	Carrier	47
chr10	1198	28537	p	fwd	DC7	DC	Carrier	47
chr10	3094	7652	p	fwd	DC7	DC	Carrier	47
chr10	126	9123	p	rev	DC7	DC	Carrier	47
chr11	4066	21433	p	fwd	DC7	DC	Carrier	47
chr11	3199	9973	p	fwd	DC7	DC	Carrier	47
chr11	4095	19473	q	rev	DC7	DC	Carrier	47
chr11	3727	11329	q	rev	DC7	DC	Carrier	47
chr11	4949	41750	q	rev	DC7	DC	Carrier	47
chr12	1968	5729	p	fwd	DC7	DC	Carrier	47
chr12	16	37056	q	rev	DC7	DC	Carrier	47
chr12	4670	18405	q	rev	DC7	DC	Carrier	47
chr12	4465	16305	q	rev	DC7	DC	Carrier	47
chr12	3806	9459	q	rev	DC7	DC	Carrier	47
chr14	3082	21612	q	rev	DC7	DC	Carrier	47
chr15	5588	38301	p	fwd	DC7	DC	Carrier	47
chr15	4766	27706	p	fwd	DC7	DC	Carrier	47
chr15	7596	15376	p	fwd	DC7	DC	Carrier	47
chr15	3199	9973	q	rev	DC7	DC	Carrier	47
chr16	3319	22163	q	rev	DC7	DC	Carrier	47
chr16	3125	11990	q	rev	DC7	DC	Carrier	47
chr17	1528	5194	q	rev	DC7	DC	Carrier	47
chr18	1729	3464	q	rev	DC7	DC	Carrier	47
chr18	3668	17094	q	rev	DC7	DC	Carrier	47
chr19	3985	11385	q	rev	DC7	DC	Carrier	47
chr19	3082	21612	q	rev	DC7	DC	Carrier	47
chr22	1729	3464	p	fwd	DC7	DC	Carrier	47
chr22	3469	21071	p	fwd	DC7	DC	Carrier	47
chrX	1968	5729	q	rev	DC7	DC	Carrier	47
alt1_q_0	3469	21071	q	fwd	DC7	DC	Carrier	47
alt4_p_0	2991	20373	p	fwd	DC7	DC	Carrier	47
alt4_q_0	4604	8924	q	fwd	DC7	DC	Carrier	47
alt12_p_0	78	1589	q	fwd	DC7	DC	Carrier	47
alt14_q_0	10093	40563	q	fwd	DC7	DC	Carrier	47
alt18_p_0	1198	28537	p	fwd	DC7	DC	Carrier	47
altX_q_0	4733	56476	q	fwd	DC7	DC	Carrier	47
altX_q_0	4746	41125	q	fwd	DC7	DC	Carrier	47
chr3	4689	24345	q	rev	DC1	DC	Diseased	50
chr4	687	9140	p	fwd	DC1	DC	Diseased	50
chr4	2305	14607	p	fwd	DC1	DC	Diseased	50
chr4	12	1620	p	rev	DC1	DC	Diseased	50
chr5	6767	10453	q	rev	DC1	DC	Diseased	50
chr5	202	1774	q	rev	DC1	DC	Diseased	50
chr7	696	1142	p	rev	DC1	DC	Diseased	50
chr7	6767	10453	p	fwd	DC1	DC	Diseased	50
chr7	696	1142	q	fwd	DC1	DC	Diseased	50
chr9	2442	7971	p	fwd	DC1	DC	Diseased	50
chr9	1532	25539	p	fwd	DC1	DC	Diseased	50
chr11	4689	24345	p	fwd	DC1	DC	Diseased	50
chr11	10	1193	p	rev	DC1	DC	Diseased	50
chr13	4876	16807	q	rev	DC1	DC	Diseased	50
chr15	687	9140	p	fwd	DC1	DC	Diseased	50
chr17	3803	12124	q	rev	DC1	DC	Diseased	50
chr19	4876	16807	q	rev	DC1	DC	Diseased	50
chr20	1532	25539	q	rev	DC1	DC	Diseased	50
chr20	2442	7971	q	rev	DC1	DC	Diseased	50
chr22	2305	14607	p	fwd	DC1	DC	Diseased	50
chr22	3803	12124	q	rev	DC1	DC	Diseased	50
alt4_q_0	12	1620	q	rev	DC1	DC	Diseased	50
alt6_q_0	202	1774	q	fwd	DC1	DC	Diseased	50
alt11_p_0	20	1940	q	fwd	DC1	DC	Diseased	50
alt11_p_0	84	1108	q	fwd	DC1	DC	Diseased	50
chr1	1554	6302	q	rev	DC2	DC	Diseased	45
chr4	5282	12044	p	fwd	DC2	DC	Diseased	45
chr4	6194	9677	p	fwd	DC2	DC	Diseased	45
chr4	4904	6899	p	fwd	DC2	DC	Diseased	45
chr7	2156	36185	p	fwd	DC2	DC	Diseased	45
chr7	5373	73868	p	fwd	DC2	DC	Diseased	45
chr7	5282	12044	q	rev	DC2	DC	Diseased	45
chr12	31	1257	p	rev	DC2	DC	Diseased	45
chr15	6194	9677	p	fwd	DC2	DC	Diseased	45
chr15	1869	5054	q	rev	DC2	DC	Diseased	45
chr17	1339	7022	p	fwd	DC2	DC	Diseased	45
chr19	1554	6302	q	rev	DC2	DC	Diseased	45
chr22	4904	6899	p	fwd	DC2	DC	Diseased	45
alt13_q_0	4785	71795	q	fwd	DC2	DC	Diseased	45
alt19_q_0	2114	34198	q	fwd	DC2	DC	Diseased	45
chr1	6011	20380	p	fwd	DC3	DC	Carrier	36
chr1	2357	12855	p	fwd	DC3	DC	Carrier	36
chr2	2963	4048	p	fwd	DC3	DC	Carrier	36
chr4	872	3693	p	fwd	DC3	DC	Carrier	36
chr4	6011	20380	p	fwd	DC3	DC	Carrier	36
chr4	872	3693	p	fwd	DC3	DC	Carrier	36
chr4	768	1008	q	fwd	DC3	DC	Carrier	36
chr5	2402	15344	q	rev	DC3	DC	Carrier	36
chr5	1949	12491	q	rev	DC3	DC	Carrier	36
chr6	2357	12855	q	rev	DC3	DC	Carrier	36
chr7	768	1008	p	rev	DC3	DC	Carrier	36
chr8	3591	11214	q	rev	DC3	DC	Carrier	36
chr9	4510	11590	p	fwd	DC3	DC	Carrier	36
chr9	2402	15344	q	rev	DC3	DC	Carrier	36
chr10	1015	14895	p	fwd	DC3	DC	Carrier	36
chr12	4511	17264	q	rev	DC3	DC	Carrier	36
chr12	4510	11590	q	rev	DC3	DC	Carrier	36
chr15	2357	12855	p	fwd	DC3	DC	Carrier	36
chr16	5180	24043	p	fwd	DC3	DC	Carrier	36
chr16	1949	12491	q	rev	DC3	DC	Carrier	36
chr18	1712	5168	p	fwd	DC3	DC	Carrier	36
chr21	346	1566	q	rev	DC3	DC	Carrier	36
chr22	36	1795	q	fwd	DC3	DC	Carrier	36
chrY	5180	24043	q	rev	DC3	DC	Carrier	36
alt2_p_0	2963	4048	p	fwd	DC3	DC	Carrier	36
alt7_p_0	22	3056	q	fwd	DC3	DC	Carrier	36
alt18_p_0	1015	14895	p	fwd	DC3	DC	Carrier	36
chr2	6810	8671	p	rev	DC4	DC	Carrier	35
chr3	26	2786	q	fwd	DC4	DC	Carrier	35
chr3	8354	12851	q	rev	DC4	DC	Carrier	35
chr3	6810	8671	q	fwd	DC4	DC	Carrier	35
chr4	4079	12943	p	fwd	DC4	DC	Carrier	35
chr4	11672	22847	p	fwd	DC4	DC	Carrier	35
chr4	4926	6691	p	fwd	DC4	DC	Carrier	35
chr5	3798	17985	q	rev	DC4	DC	Carrier	35
chr5	3882	17013	q	rev	DC4	DC	Carrier	35
chr7	5333	64948	p	fwd	DC4	DC	Carrier	35
chr7	6434	32973	p	fwd	DC4	DC	Carrier	35
chr8	5217	7268	q	rev	DC4	DC	Carrier	35
chr8	5217	7268	q	rev	DC4	DC	Carrier	35
chr9	3798	17985	q	rev	DC4	DC	Carrier	35
chr11	5217	7268	q	rev	DC4	DC	Carrier	35
chr15	11672	22847	p	fwd	DC4	DC	Carrier	35
chr16	3882	17013	q	rev	DC4	DC	Carrier	35
chr19	60	1973	q	fwd	DC4	DC	Carrier	35
chr19	4926	6691	q	rev	DC4	DC	Carrier	35
chr20	6434	32973	p	fwd	DC4	DC	Carrier	35
chr20	5333	64948	p	fwd	DC4	DC	Carrier	35
chr1	4040	6158	p	fwd	DC5	DC	Carrier	6
chr1	4734	11424	p	fwd	DC5	DC	Carrier	6
chr1	4288	10336	q	rev	DC5	DC	Carrier	6
chr2	1992	2649	p	rev	DC5	DC	Carrier	6
chr2	4574	33715	p	fwd	DC5	DC	Carrier	6
chr2	4548	25925	q	rev	DC5	DC	Carrier	6
chr3	7779	24579	p	fwd	DC5	DC	Carrier	6
chr3	3221	10019	p	fwd	DC5	DC	Carrier	6
chr4	4040	6158	p	fwd	DC5	DC	Carrier	6
chr4	3413	38571	p	fwd	DC5	DC	Carrier	6
chr4	4288	10336	q	rev	DC5	DC	Carrier	6
chr5	2730	5150	q	rev	DC5	DC	Carrier	6
chr6	4734	11424	q	rev	DC5	DC	Carrier	6
chr7	2730	5150	p	fwd	DC5	DC	Carrier	6
chr7	2164	7356	q	rev	DC5	DC	Carrier	6
chr8	3696	18604	p	fwd	DC5	DC	Carrier	6
chr9	6808	60207	p	fwd	DC5	DC	Carrier	6
chr11	4188	7524	p	fwd	DC5	DC	Carrier	6
chr12	4548	25925	q	rev	DC5	DC	Carrier	6
chr13	3781	8489	q	rev	DC5	DC	Carrier	6
chr14	5141	12197	q	rev	DC5	DC	Carrier	6
chr16	1992	2649	p	rev	DC5	DC	Carrier	6
chr16	3221	10019	q	rev	DC5	DC	Carrier	6
chr19	2089	2546	q	rev	DC5	DC	Carrier	6
chr22	3413	38571	p	fwd	DC5	DC	Carrier	6
alt2_q_0	3365	35623	q	fwd	DC5	DC	Carrier	6
alt9_p_0	6808	60207	p	fwd	DC5	DC	Carrier	6
alt12_p_0	4880	48115	p	fwd	DC5	DC	Carrier	6
alt18_q_0	5141	12197	q	fwd	DC5	DC	Carrier	6
chr1	13492	16628	p	fwd	DC6	DC	Diseased	21
chr3	724	6196	q	rev	DC6	DC	Diseased	21
chr4	3587	26358	p	fwd	DC6	DC	Diseased	21
chr4	4928	22298	p	fwd	DC6	DC	Diseased	21
chr4	13492	16628	p	fwd	DC6	DC	Diseased	21
chr4	3745	30965	p	fwd	DC6	DC	Diseased	21
chr4	7433	27177	p	fwd	DC6	DC	Diseased	21
chr4	4103	17712	q	rev	DC6	DC	Diseased	21
chr5	4889	12996	q	rev	DC6	DC	Diseased	21
chr7	4889	12996	p	fwd	DC6	DC	Diseased	21
chr10	2087	14230	p	fwd	DC6	DC	Diseased	21
chr10	5790	33380	p	fwd	DC6	DC	Diseased	21
chr10	5790	33380	p	rev	DC6	DC	Diseased	21
chr11	5832	43778	p	fwd	DC6	DC	Diseased	21
chr13	3587	26358	p	fwd	DC6	DC	Diseased	21
chr15	4928	22298	p	fwd	DC6	DC	Diseased	21
chr19	5832	43778	p	rev	DC6	DC	Diseased	21
chr19	5832	43778	q	rev	DC6	DC	Diseased	21
chr19	2087	14230	q	rev	DC6	DC	Diseased	21
chr20	1872	2221	q	fwd	DC6	DC	Diseased	21
chr22	7433	27177	p	fwd	DC6	DC	Diseased	21
chrY	4379	9927	p	fwd	DC6	DC	Diseased	21
alt4_p_0	3745	30965	p	fwd	DC6	DC	Diseased	21
alt7_q_0	6994	44100	q	fwd	DC6	DC	Diseased	21
alt11_q_0	6877	77787	q	fwd	DC6	DC	Diseased	21
alt12_p_0	724	6196	p	fwd	DC6	DC	Diseased	21
alt21_q_0	4103	17712	q	fwd	DC6	DC	Diseased	21
chr1	4568	11926	p	fwd	DC7	DC	Carrier	47
chr3	3033	11150	q	rev	DC7	DC	Carrier	47
chr4	3614	38219	p	fwd	DC7	DC	Carrier	47
chr5	5689	10021	p	fwd	DC7	DC	Carrier	47
chr9	8525	42516	p	rev	DC7	DC	Carrier	47
chr9	6177	22571	p	fwd	DC7	DC	Carrier	47
chr10	6177	22571	p	fwd	DC7	DC	Carrier	47
chr10	5804	41072	p	fwd	DC7	DC	Carrier	47
chr10	4680	31815	p	fwd	DC7	DC	Carrier	47
chr10	6181	7645	q	rev	DC7	DC	Carrier	47
chr11	3033	11150	p	fwd	DC7	DC	Carrier	47
chr11	6426	10903	p	fwd	DC7	DC	Carrier	47
chr12	4821	8079	q	rev	DC7	DC	Carrier	47
chr13	2481	14820	q	rev	DC7	DC	Carrier	47
chr16	2920	14964	p	fwd	DC7	DC	Carrier	47
chr16	2920	14964	p	fwd	DC7	DC	Carrier	47
chr18	5804	41072	p	fwd	DC7	DC	Carrier	47
chr18	2782	8094	q	rev	DC7	DC	Carrier	47
chr19	4568	11926	q	rev	DC7	DC	Carrier	47
chr19	859	1054	q	rev	DC7	DC	Carrier	47
chr21	3896	5541	p	fwd	DC7	DC	Carrier	47
chr22	3614	38219	p	fwd	DC7	DC	Carrier	47
chrX	2957	17287	p	fwd	DC7	DC	Carrier	47
chrY	2957	17287	p	fwd	DC7	DC	Carrier	47
alt2_q_0	2393	30760	q	fwd	DC7	DC	Carrier	47
alt16_q_0	2393	30760	q	fwd	DC7	DC	Carrier	47
chr1	2155	13428	p	fwd	DC2	DC	Diseased	45
chr1	2421	3740	q	rev	DC2	DC	Diseased	45
chr4	1990	32841	p	fwd	DC2	DC	Diseased	45
chr4	5307	8471	p	fwd	DC2	DC	Diseased	45
chr4	11799	62727	p	fwd	DC2	DC	Diseased	45
chr4	65	3631	q	rev	DC2	DC	Diseased	45
chr4	1845	21131	q	rev	DC2	DC	Diseased	45
chr4	2849	13655	q	rev	DC2	DC	Diseased	45
chr4	3682	4862	q	rev	DC2	DC	Diseased	45
chr5	3854	33437	p	fwd	DC2	DC	Diseased	45
chr5	2118	14140	q	rev	DC2	DC	Diseased	45
chr6	2155	13428	q	rev	DC2	DC	Diseased	45
chr7	2144	26148	p	fwd	DC2	DC	Diseased	45
chr7	3130	26515	q	rev	DC2	DC	Diseased	45
chr7	3457	7724	q	rev	DC2	DC	Diseased	45
chr10	2118	14140	q	rev	DC2	DC	Diseased	45
chr11	5838	46984	p	fwd	DC2	DC	Diseased	45
chr14	335	1400	q	rev	DC2	DC	Diseased	45
chr15	5838	46984	p	fwd	DC2	DC	Diseased	45
chr15	4199	9618	q	rev	DC2	DC	Diseased	45
chr18	2618	7860	q	rev	DC2	DC	Diseased	45
chr18	2421	3740	q	rev	DC2	DC	Diseased	45
chr19	4950	67195	p	fwd	DC2	DC	Diseased	45
chr20	4950	67195	p	fwd	DC2	DC	Diseased	45
chr21	11799	62727	p	fwd	DC2	DC	Diseased	45
chr21	1845	21131	q	rev	DC2	DC	Diseased	45
chr22	5307	8471	p	fwd	DC2	DC	Diseased	45
chr22	2849	13655	q	rev	DC2	DC	Diseased	45
chr22	3682	4862	q	rev	DC2	DC	Diseased	45
alt1_p_0	960	14692	q	rev	DC2	DC	Diseased	45
alt4_q_0	1990	32841	q	fwd	DC2	DC	Diseased	45
alt5_p_0	3854	33437	p	fwd	DC2	DC	Diseased	45
alt7_q_0	3130	26515	q	fwd	DC2	DC	Diseased	45
alt16_p_0	4199	9618	p	fwd	DC2	DC	Diseased	45
alt18_q_0	4577	40077	q	fwd	DC2	DC	Diseased	45
chr1	3972	25316	p	fwd	DC3	DC	Carrier	36
chr1	2874	4177	q	fwd	DC3	DC	Carrier	36
chr2	1950	3463	p	fwd	DC3	DC	Carrier	36
chr2	3139	20667	q	rev	DC3	DC	Carrier	36
chr4	5118	20513	p	fwd	DC3	DC	Carrier	36
chr5	6911	27826	q	rev	DC3	DC	Carrier	36
chr6	3655	28773	p	fwd	DC3	DC	Carrier	36
chr6	3972	25316	q	rev	DC3	DC	Carrier	36
chr6	1950	3463	q	rev	DC3	DC	Carrier	36
chr7	6911	27826	p	fwd	DC3	DC	Carrier	36
chr16	3139	20667	q	rev	DC3	DC	Carrier	36
chr21	5118	20513	p	fwd	DC3	DC	Carrier	36
alt20_q_0	343	5257	q	fwd	DC3	DC	Carrier	36
chr15	244	4531	q	rev	DC4	DC	Carrier	35
chr18	1223	14547	q	rev	DC4	DC	Carrier	35
alt18_q_0	1223	14547	q	fwd	DC4	DC	Carrier	35
chr1	6523	14922	p	fwd	DC5	DC	Carrier	6
chr1	5428	10796	p	fwd	DC5	DC	Carrier	6
chr3	3401	12405	q	rev	DC5	DC	Carrier	6
chr5	6998	28413	p	fwd	DC5	DC	Carrier	6
chr6	5428	10796	q	rev	DC5	DC	Carrier	6
chr11	3401	12405	p	fwd	DC5	DC	Carrier	6
chr15	6998	28413	p	fwd	DC5	DC	Carrier	6
chr17	389	7483	p	fwd	DC5	DC	Carrier	6
chr21	10	3302	p	fwd	DC5	DC	Carrier	6
chr1	2906	8362	p	fwd	DC6	DC	Diseased	21
chr1	4510	12293	q	rev	DC6	DC	Diseased	21
chr2	6317	51817	p	fwd	DC6	DC	Diseased	21
chr3	5793	26520	p	fwd	DC6	DC	Diseased	21
chr4	3813	10034	p	fwd	DC6	DC	Diseased	21
chr4	4685	9740	p	fwd	DC6	DC	Diseased	21
chr4	8973	21692	p	fwd	DC6	DC	Diseased	21
chr4	8886	31092	q	rev	DC6	DC	Diseased	21
chr5	4498	30730	p	fwd	DC6	DC	Diseased	21
chr5	1448	6710	p	fwd	DC6	DC	Diseased	21
chr8	1073	2366	q	rev	DC6	DC	Diseased	21
chr11	4859	15012	p	fwd	DC6	DC	Diseased	21
chr12	8886	31092	p	fwd	DC6	DC	Diseased	21
chr15	4859	15012	q	rev	DC6	DC	Diseased	21
chr19	4859	15012	p	fwd	DC6	DC	Diseased	21
chr19	3813	10034	q	rev	DC6	DC	Diseased	21
chr20	4410	5863	q	fwd	DC6	DC	Diseased	21
chr22	4685	9740	p	fwd	DC6	DC	Diseased	21
alt2_p_0	6317	51817	p	fwd	DC6	DC	Diseased	21
alt21_q_0	10	2440	q	rev	DC6	DC	Diseased	21
chr1	2497	11701	q	rev	DC7	DC	Carrier	47
chr1	4666	5305	q	rev	DC7	DC	Carrier	47
chr1	2497	11701	q	rev	DC7	DC	Carrier	47
chr2	4609	9801	p	fwd	DC7	DC	Carrier	47
chr4	1158	1543	p	rev	DC7	DC	Carrier	47
chr5	3263	20162	q	rev	DC7	DC	Carrier	47
chr7	3263	20162	p	fwd	DC7	DC	Carrier	47
chr7	3263	20162	p	rev	DC7	DC	Carrier	47
chr8	2942	10891	q	rev	DC7	DC	Carrier	47
chr9	6168	15710	p	fwd	DC7	DC	Carrier	47
chr10	6869	11620	p	fwd	DC7	DC	Carrier	47
chr10	1158	1543	q	fwd	DC7	DC	Carrier	47
chr12	3280	30966	p	fwd	DC7	DC	Carrier	47
chr15	4666	5305	p	fwd	DC7	DC	Carrier	47
chr15	6168	15710	q	rev	DC7	DC	Carrier	47
chr15	2788	7783	q	rev	DC7	DC	Carrier	47
alt22_q_0	2497	11701	q	fwd	DC7	DC	Carrier	47
chr2	18	1071	q	rev	DC1	DC	Diseased	50
chr2	18	1071	q	fwd	DC1	DC	Diseased	50
chr3	438	1456	q	rev	DC1	DC	Diseased	50
chr1	4116	24525	p	fwd	DC1	DC	Diseased	50
chr1	2976	12912	q	rev	DC1	DC	Diseased	50
chr2	4564	9521	p	fwd	DC1	DC	Diseased	50
chr4	3804	23768	p	rev	DC1	DC	Diseased	50
chr6	4116	24525	q	rev	DC1	DC	Diseased	50
chr7	8330	43591	p	fwd	DC1	DC	Diseased	50
chr7	3198	7667	q	rev	DC1	DC	Diseased	50
chr18	2950	13519	q	rev	DC1	DC	Diseased	50
chr19	8330	43591	q	rev	DC1	DC	Diseased	50
chr22	2976	12912	p	fwd	DC1	DC	Diseased	50
chr22	3804	23768	p	rev	DC1	DC	Diseased	50
chrY	4564	9521	p	fwd	DC1	DC	Diseased	50
chr1	4446	15079	p	fwd	DC2	DC	Diseased	45
chr1	5206	46384	p	fwd	DC2	DC	Diseased	45
chr2	2568	3328	q	rev	DC2	DC	Diseased	45
chr3	2190	23893	p	fwd	DC2	DC	Diseased	45
chr4	6985	32823	p	fwd	DC2	DC	Diseased	45
chr4	4369	55507	p	fwd	DC2	DC	Diseased	45
chr5	6985	32823	p	fwd	DC2	DC	Diseased	45
chr5	3534	31495	p	fwd	DC2	DC	Diseased	45
chr5	3729	19830	q	rev	DC2	DC	Diseased	45
chr7	611	4187	p	fwd	DC2	DC	Diseased	45
chr7	3729	19830	p	fwd	DC2	DC	Diseased	45
chr8	4446	15079	q	rev	DC2	DC	Diseased	45
chr9	632	1030	p	fwd	DC2	DC	Diseased	45
chr9	3254	17029	p	fwd	DC2	DC	Diseased	45
chr9	3820	18686	p	fwd	DC2	DC	Diseased	45
chr11	3820	18686	p	fwd	DC2	DC	Diseased	45
chr11	1957	7733	p	fwd	DC2	DC	Diseased	45
chr13	1053	11331	q	rev	DC2	DC	Diseased	45
chr15	4369	55507	p	fwd	DC2	DC	Diseased	45
chr15	2568	3328	q	rev	DC2	DC	Diseased	45
chr19	632	1030	q	rev	DC2	DC	Diseased	45
chr20	3254	17029	q	rev	DC2	DC	Diseased	45
chr21	4043	25777	q	rev	DC2	DC	Diseased	45
chrX	2483	23640	p	fwd	DC2	DC	Diseased	45
alt2_q_0	4174	39077	q	fwd	DC2	DC	Diseased	45
alt3_p_0	2190	23893	p	fwd	DC2	DC	Diseased	45
alt13_q_0	1053	11331	q	fwd	DC2	DC	Diseased	45
alt13_q_0	611	4187	q	fwd	DC2	DC	Diseased	45
alt16_q_0	4174	39077	q	fwd	DC2	DC	Diseased	45
alt18_q_0	3512	34051	q	fwd	DC2	DC	Diseased	45
altX_p_0	2483	23640	p	fwd	DC2	DC	Diseased	45
chr1	4242	18072	p	fwd	DC3	DC	Carrier	36
chr1	4242	18072	p	fwd	DC3	DC	Carrier	36
chr1	4806	11732	q	rev	DC3	DC	Carrier	36
chr2	3949	27801	q	rev	DC3	DC	Carrier	36
chr2	2563	6541	q	rev	DC3	DC	Carrier	36
chr3	6990	8861	p	rev	DC3	DC	Carrier	36
chr3	3613	14456	p	fwd	DC3	DC	Carrier	36
chr5	4295	12839	q	rev	DC3	DC	Carrier	36
chr5	875	6910	q	rev	DC3	DC	Carrier	36
chr6	4242	18072	q	rev	DC3	DC	Carrier	36
chr7	6990	8861	p	rev	DC3	DC	Carrier	36
chr7	4568	29575	p	fwd	DC3	DC	Carrier	36
chr9	3949	27801	p	fwd	DC3	DC	Carrier	36
chr9	4111	25962	p	fwd	DC3	DC	Carrier	36
chr10	4295	12839	q	rev	DC3	DC	Carrier	36
chr12	4111	25962	p	fwd	DC3	DC	Carrier	36
chr13	1829	33558	p	fwd	DC3	DC	Carrier	36
chr13	1447	11350	p	fwd	DC3	DC	Carrier	36
chr15	54	1647	q	fwd	DC3	DC	Carrier	36
chr16	875	6910	q	rev	DC3	DC	Carrier	36
chr17	4330	11327	p	fwd	DC3	DC	Carrier	36
chr19	3613	14456	q	rev	DC3	DC	Carrier	36
chr20	4806	11732	p	fwd	DC3	DC	Carrier	36
chrX	5172	47632	p	fwd	DC3	DC	Carrier	36
chrX	1722	2369	q	fwd	DC3	DC	Carrier	36
chrY	1722	2369	q	fwd	DC3	DC	Carrier	36
alt11_q_0	4562	42074	q	fwd	DC3	DC	Carrier	36
chr1	4178	13771	p	fwd	DC4	DC	Carrier	35
chr1	4178	13771	p	fwd	DC4	DC	Carrier	35
chr2	294	6218	p	fwd	DC4	DC	Carrier	35
chr2	4932	13341	q	rev	DC4	DC	Carrier	35
chr3	6076	40467	p	fwd	DC4	DC	Carrier	35
chr3	4932	13341	q	rev	DC4	DC	Carrier	35
chr4	5728	6743	p	fwd	DC4	DC	Carrier	35
chr5	3995	10879	q	rev	DC4	DC	Carrier	35
chr16	3995	10879	q	rev	DC4	DC	Carrier	35
chr17	3414	14732	p	fwd	DC4	DC	Carrier	35
alt2_p_0	294	6218	p	fwd	DC4	DC	Carrier	35
alt19_q_0	4932	13341	q	fwd	DC4	DC	Carrier	35
chr2	5294	39602	p	fwd	DC5	DC	Carrier	6
chr2	5362	11312	p	fwd	DC5	DC	Carrier	6
chr3	7763	47310	p	fwd	DC5	DC	Carrier	6
chr4	6919	36199	p	fwd	DC5	DC	Carrier	6
chr4	6824	25141	p	fwd	DC5	DC	Carrier	6
chr5	4262	21004	q	rev	DC5	DC	Carrier	6
chr5	12	10142	q	rev	DC5	DC	Carrier	6
chr7	4262	21004	p	fwd	DC5	DC	Carrier	6
chr11	222	1286	p	fwd	DC5	DC	Carrier	6
chr15	6824	25141	p	fwd	DC5	DC	Carrier	6
chr17	4597	31745	q	rev	DC5	DC	Carrier	6
chr18	4597	31745	q	fwd	DC5	DC	Carrier	6
chr19	4139	4777	q	rev	DC5	DC	Carrier	6
chr22	6824	25141	p	fwd	DC5	DC	Carrier	6
alt5_q_0	12	10142	q	fwd	DC5	DC	Carrier	6
alt12_q_0	3852	31855	q	fwd	DC5	DC	Carrier	6
alt18_q_0	4597	31745	q	fwd	DC5	DC	Carrier	6
chr1	5599	16777	p	fwd	DC6	DC	Diseased	21
chr1	4860	35491	p	fwd	DC6	DC	Diseased	21
chr2	2832	12053	p	fwd	DC6	DC	Diseased	21
chr4	3954	7220	p	fwd	DC6	DC	Diseased	21
chr4	2603	25491	p	fwd	DC6	DC	Diseased	21
chr4	54	2033	q	rev	DC6	DC	Diseased	21
chr5	4794	10398	q	rev	DC6	DC	Diseased	21
chr5	7134	8977	q	rev	DC6	DC	Diseased	21
chr8	2832	12053	q	rev	DC6	DC	Diseased	21
chr11	3856	40540	p	fwd	DC6	DC	Diseased	21
chr11	5902	62628	p	fwd	DC6	DC	Diseased	21
chr16	4794	10398	q	rev	DC6	DC	Diseased	21
chr16	7134	8977	q	rev	DC6	DC	Diseased	21
chr19	3954	7220	q	rev	DC6	DC	Diseased	21
chr22	2603	25491	p	fwd	DC6	DC	Diseased	21
chrX	2407	16541	p	fwd	DC6	DC	Diseased	21
chrY	2407	16541	p	fwd	DC6	DC	Diseased	21
alt4_p_0	3954	7220	p	fwd	DC6	DC	Diseased	21
alt15_q_0	5902	62628	q	fwd	DC6	DC	Diseased	21
alt19_p_0	3856	40540	p	fwd	DC6	DC	Diseased	21
alt21_q_0	5653	38867	q	fwd	DC6	DC	Diseased	21
chr1	3352	10676	p	fwd	DC7	DC	Carrier	47
chr1	3041	7701	p	fwd	DC7	DC	Carrier	47
chr1	2011	10619	q	rev	DC7	DC	Carrier	47
chr1	3042	11383	q	rev	DC7	DC	Carrier	47
chr1	772	1298	q	rev	DC7	DC	Carrier	47
chr3	6605	61984	q	rev	DC7	DC	Carrier	47
chr4	2743	8876	p	fwd	DC7	DC	Carrier	47
chr4	5270	22821	q	rev	DC7	DC	Carrier	47
chr6	3352	10676	q	rev	DC7	DC	Carrier	47
chr7	3582	17712	q	rev	DC7	DC	Carrier	47
chr8	2691	15390	q	rev	DC7	DC	Carrier	47
chr9	4981	28500	p	fwd	DC7	DC	Carrier	47
chr10	725	8256	p	fwd	DC7	DC	Carrier	47
chr10	3744	15446	p	fwd	DC7	DC	Carrier	47
chr10	5270	22821	q	rev	DC7	DC	Carrier	47
chr15	4981	28500	q	rev	DC7	DC	Carrier	47
chr16	3289	16682	p	fwd	DC7	DC	Carrier	47
chr16	5520	18162	p	fwd	DC7	DC	Carrier	47
chr17	2011	10619	q	rev	DC7	DC	Carrier	47
chr18	725	8256	p	fwd	DC7	DC	Carrier	47
chr19	2743	8876	q	rev	DC7	DC	Carrier	47
chr19	6605	61984	q	rev	DC7	DC	Carrier	47
chr22	3042	11383	p	fwd	DC7	DC	Carrier	47
chrX	3289	16682	q	rev	DC7	DC	Carrier	47
alt2_q_0	5626	41541	q	fwd	DC7	DC	Carrier	47
alt21_q_0	3042	11383	q	fwd	DC7	DC	Carrier	47
altX_q_0	3952	30517	q	fwd	DC7	DC	Carrier	47
chr2	7537	41260	p	fwd	ya40	Healthy	Healthy	20
chr2	6691	23858	p	fwd	ya40	Healthy	Healthy	20
chr3	7060	9520	q	rev	ya40	Healthy	Healthy	20
chr4	3856	5560	p	fwd	ya40	Healthy	Healthy	20
chr4	1007	6931	p	fwd	ya40	Healthy	Healthy	20
chr4	8553	71514	p	fwd	ya40	Healthy	Healthy	20
chr4	4255	27827	q	rev	ya40	Healthy	Healthy	20
chr4	2555	14501	q	rev	ya40	Healthy	Healthy	20
chr5	284	4522	p	fwd	ya40	Healthy	Healthy	20
chr5	8890	12456	p	fwd	ya40	Healthy	Healthy	20
chr5	3803	13900	q	rev	ya40	Healthy	Healthy	20
chr5	9856	16991	q	rev	ya40	Healthy	Healthy	20
chr5	5227	9557	q	rev	ya40	Healthy	Healthy	20
chr7	2816	41315	p	fwd	ya40	Healthy	Healthy	20
chr8	10701	20228	q	rev	ya40	Healthy	Healthy	20
chr9	6578	27031	p	fwd	ya40	Healthy	Healthy	20
chr9	2120	22879	q	rev	ya40	Healthy	Healthy	20
chr10	5186	11220	p	fwd	ya40	Healthy	Healthy	20
chr10	4255	27827	q	rev	ya40	Healthy	Healthy	20
chr11	6560	54381	p	fwd	ya40	Healthy	Healthy	20
chr13	9856	16991	q	rev	ya40	Healthy	Healthy	20
chr15	3856	5560	p	fwd	ya40	Healthy	Healthy	20
chr15	1007	6931	p	fwd	ya40	Healthy	Healthy	20
chr15	6578	27031	q	rev	ya40	Healthy	Healthy	20
chr16	5934	39180	p	fwd	ya40	Healthy	Healthy	20
chr20	2816	41315	p	fwd	ya40	Healthy	Healthy	20
chr20	4607	30399	q	rev	ya40	Healthy	Healthy	20
chr22	2555	14501	q	rev	ya40	Healthy	Healthy	20
alt2_q_0	5520	53436	q	fwd	ya40	Healthy	Healthy	20
alt2_q_0	553	9904	q	fwd	ya40	Healthy	Healthy	20
alt5_q_0	5227	9557	q	fwd	ya40	Healthy	Healthy	20
chr1	1887	4640	p	fwd	ya40	Healthy	Healthy	20
chr3	7440	53217	p	fwd	ya40	Healthy	Healthy	20
chr3	7774	30759	p	fwd	ya40	Healthy	Healthy	20
chr3	4393	50783	q	rev	ya40	Healthy	Healthy	20
chr4	6216	9600	p	fwd	ya40	Healthy	Healthy	20
chr5	3977	12435	q	rev	ya40	Healthy	Healthy	20
chr5	3947	10124	q	rev	ya40	Healthy	Healthy	20
chr5	5142	8701	q	rev	ya40	Healthy	Healthy	20
chr7	5142	8701	p	fwd	ya40	Healthy	Healthy	20
chr8	6094	56394	p	fwd	ya40	Healthy	Healthy	20
chr8	5209	18085	p	fwd	ya40	Healthy	Healthy	20
chr9	2739	10058	p	fwd	ya40	Healthy	Healthy	20
chr10	862	5185	p	fwd	ya40	Healthy	Healthy	20
chr10	2326	12558	p	fwd	ya40	Healthy	Healthy	20
chr11	5647	49656	p	fwd	ya40	Healthy	Healthy	20
chr12	4393	50783	p	fwd	ya40	Healthy	Healthy	20
chr12	4393	50783	p	fwd	ya40	Healthy	Healthy	20
chr14	3096	14604	p	fwd	ya40	Healthy	Healthy	20
chr14	4429	8415	q	rev	ya40	Healthy	Healthy	20
chr16	3977	12435	q	rev	ya40	Healthy	Healthy	20
chr16	3947	10124	q	rev	ya40	Healthy	Healthy	20
chr20	2739	10058	q	rev	ya40	Healthy	Healthy	20
chr20	1887	4640	q	rev	ya40	Healthy	Healthy	20
chr21	6216	9600	p	fwd	ya40	Healthy	Healthy	20
alt2_q_0	3673	31289	q	fwd	ya40	Healthy	Healthy	20
chr1	7090	38384	p	fwd	ya40	Healthy	Healthy	20
chr1	13542	65226	p	fwd	ya40	Healthy	Healthy	20
chr1	7233	9765	q	rev	ya40	Healthy	Healthy	20
chr2	6828	38123	p	fwd	ya40	Healthy	Healthy	20
chr2	4418	6892	q	rev	ya40	Healthy	Healthy	20
chr3	8134	49676	p	fwd	ya40	Healthy	Healthy	20
chr3	7090	38384	p	fwd	ya40	Healthy	Healthy	20
chr3	3646	24178	q	rev	ya40	Healthy	Healthy	20
chr3	2774	6073	q	rev	ya40	Healthy	Healthy	20
chr4	8818	31268	p	fwd	ya40	Healthy	Healthy	20
chr4	4886	36250	p	fwd	ya40	Healthy	Healthy	20
chr4	2311	15686	p	fwd	ya40	Healthy	Healthy	20
chr4	1727	5953	p	fwd	ya40	Healthy	Healthy	20
chr4	4739	54270	p	fwd	ya40	Healthy	Healthy	20
chr4	2593	4643	p	fwd	ya40	Healthy	Healthy	20
chr4	9128	32389	q	rev	ya40	Healthy	Healthy	20
chr5	3747	11560	q	rev	ya40	Healthy	Healthy	20
chr5	2246	4990	q	rev	ya40	Healthy	Healthy	20
chr6	2774	4209	q	rev	ya40	Healthy	Healthy	20
chr7	9128	32389	p	fwd	ya40	Healthy	Healthy	20
chr7	5233	43637	p	fwd	ya40	Healthy	Healthy	20
chr8	4817	44880	p	fwd	ya40	Healthy	Healthy	20
chr8	1727	5953	q	rev	ya40	Healthy	Healthy	20
chr11	3646	24178	p	fwd	ya40	Healthy	Healthy	20
chr11	1429	12821	q	rev	ya40	Healthy	Healthy	20
chr12	5936	69555	p	fwd	ya40	Healthy	Healthy	20
chr12	4636	41873	p	fwd	ya40	Healthy	Healthy	20
chr12	5768	75651	p	fwd	ya40	Healthy	Healthy	20
chr15	6968	42129	p	fwd	ya40	Healthy	Healthy	20
chr15	7233	9765	p	fwd	ya40	Healthy	Healthy	20
chr15	2311	15686	p	fwd	ya40	Healthy	Healthy	20
chr15	4739	54270	p	fwd	ya40	Healthy	Healthy	20
chr15	4471	13653	q	rev	ya40	Healthy	Healthy	20
chr16	7254	18717	p	fwd	ya40	Healthy	Healthy	20
chr16	2246	4990	q	rev	ya40	Healthy	Healthy	20
chr18	1404	19047	q	rev	ya40	Healthy	Healthy	20
chr19	2774	6073	p	fwd	ya40	Healthy	Healthy	20
chr19	4145	26358	q	rev	ya40	Healthy	Healthy	20
chr22	2593	4643	p	fwd	ya40	Healthy	Healthy	20
chr22	2311	15686	q	rev	ya40	Healthy	Healthy	20
alt5_q_0	3747	11560	q	fwd	ya40	Healthy	Healthy	20
alt10_q_0	3515	31007	q	fwd	ya40	Healthy	Healthy	20
alt11_q_0	9853	94363	q	fwd	ya40	Healthy	Healthy	20
alt16_p_0	10	9108	q	rev	ya40	Healthy	Healthy	20
alt18_q_0	1404	19047	q	fwd	ya40	Healthy	Healthy	20
alt19_q_0	4145	26358	q	fwd	ya40	Healthy	Healthy	20
chr1	9739	94586	p	fwd	ya41	Healthy	Healthy	18
chr2	3984	5319	p	rev	ya41	Healthy	Healthy	18
chr2	5294	23023	q	rev	ya41	Healthy	Healthy	18
chr3	3944	20105	q	rev	ya41	Healthy	Healthy	18
chr4	6755	51690	p	fwd	ya41	Healthy	Healthy	18
chr4	6819	18843	p	fwd	ya41	Healthy	Healthy	18
chr4	3059	34082	p	fwd	ya41	Healthy	Healthy	18
chr4	8531	24317	p	fwd	ya41	Healthy	Healthy	18
chr4	3234	15044	p	fwd	ya41	Healthy	Healthy	18
chr6	5561	6434	p	fwd	ya41	Healthy	Healthy	18
chr9	7922	32255	p	fwd	ya41	Healthy	Healthy	18
chr9	8890	29140	p	fwd	ya41	Healthy	Healthy	18
chr9	5263	43550	p	fwd	ya41	Healthy	Healthy	18
chr10	2690	15562	q	rev	ya41	Healthy	Healthy	18
chr11	6009	38181	p	fwd	ya41	Healthy	Healthy	18
chr11	5654	10025	p	fwd	ya41	Healthy	Healthy	18
chr11	7544	68602	p	fwd	ya41	Healthy	Healthy	18
chr12	7922	32255	p	fwd	ya41	Healthy	Healthy	18
chr12	4577	34504	p	fwd	ya41	Healthy	Healthy	18
chr15	5561	6434	p	fwd	ya41	Healthy	Healthy	18
chr15	6755	51690	p	fwd	ya41	Healthy	Healthy	18
chr15	6819	18843	p	fwd	ya41	Healthy	Healthy	18
chr15	3059	34082	p	fwd	ya41	Healthy	Healthy	18
chr16	5294	23023	q	rev	ya41	Healthy	Healthy	18
chr19	7544	68602	p	fwd	ya41	Healthy	Healthy	18
chr22	3234	15044	p	fwd	ya41	Healthy	Healthy	18
chr22	8531	24317	p	fwd	ya41	Healthy	Healthy	18
chrX	3984	5319	q	fwd	ya41	Healthy	Healthy	18
alt8_p_0	9739	94586	p	fwd	ya41	Healthy	Healthy	18
alt12_p_0	3944	20105	p	fwd	ya41	Healthy	Healthy	18
alt12_q_0	7870	27042	q	fwd	ya41	Healthy	Healthy	18
alt19_q_0	2690	15562	q	fwd	ya41	Healthy	Healthy	18
chr1	6197	33262	p	fwd	ya41	Healthy	Healthy	18
chr1	3151	31320	p	fwd	ya41	Healthy	Healthy	18
chr1	7723	73451	p	fwd	ya41	Healthy	Healthy	18
chr1	4607	5866	q	rev	ya41	Healthy	Healthy	18
chr2	5905	20723	p	fwd	ya41	Healthy	Healthy	18
chr4	7273	50258	p	fwd	ya41	Healthy	Healthy	18
chr4	4395	17661	p	fwd	ya41	Healthy	Healthy	18
chr4	1105	18016	p	fwd	ya41	Healthy	Healthy	18
chr4	9603	23137	p	fwd	ya41	Healthy	Healthy	18
chr4	7074	12498	p	fwd	ya41	Healthy	Healthy	18
chr4	8379	63558	p	fwd	ya41	Healthy	Healthy	18
chr7	9182	52366	p	fwd	ya41	Healthy	Healthy	18
chr8	10398	28869	q	rev	ya41	Healthy	Healthy	18
chr9	5422	31009	p	fwd	ya41	Healthy	Healthy	18
chr10	12183	57034	p	fwd	ya41	Healthy	Healthy	18
chr11	10270	42320	p	fwd	ya41	Healthy	Healthy	18
chr15	6197	33262	p	fwd	ya41	Healthy	Healthy	18
chr15	7273	50258	p	fwd	ya41	Healthy	Healthy	18
chr15	9603	23137	p	fwd	ya41	Healthy	Healthy	18
chr15	7628	17815	q	rev	ya41	Healthy	Healthy	18
chr17	4693	55417	p	fwd	ya41	Healthy	Healthy	18
chr17	6745	61317	p	fwd	ya41	Healthy	Healthy	18
chr19	7628	17815	p	fwd	ya41	Healthy	Healthy	18
chr19	10270	42320	p	fwd	ya41	Healthy	Healthy	18
chr19	7095	9150	q	rev	ya41	Healthy	Healthy	18
chr20	4687	14854	p	fwd	ya41	Healthy	Healthy	18
chr20	4607	5866	p	fwd	ya41	Healthy	Healthy	18
chr21	4687	14854	q	rev	ya41	Healthy	Healthy	18
chr22	7074	12498	p	fwd	ya41	Healthy	Healthy	18
chr22	8379	63558	p	fwd	ya41	Healthy	Healthy	18
alt4_p_0	1105	18016	p	fwd	ya41	Healthy	Healthy	18
alt14_q_0	5460	32484	q	fwd	ya41	Healthy	Healthy	18
alt18_p_0	7822	78615	p	fwd	ya41	Healthy	Healthy	18
alt19_q_0	11208	46432	q	fwd	ya41	Healthy	Healthy	18
alt21_q_0	5836	44432	q	fwd	ya41	Healthy	Healthy	18
chr2	2199	15999	p	rev	ya41	Healthy	Healthy	18
chr2	9110	62836	p	fwd	ya41	Healthy	Healthy	18
chr2	7115	78095	p	fwd	ya41	Healthy	Healthy	18
chr2	6510	79583	p	fwd	ya41	Healthy	Healthy	18
chr3	9054	54474	p	fwd	ya41	Healthy	Healthy	18
chr4	2946	34547	p	fwd	ya41	Healthy	Healthy	18
chr4	1867	39236	p	fwd	ya41	Healthy	Healthy	18
chr4	9311	35903	q	rev	ya41	Healthy	Healthy	18
chr4	12094	28185	q	rev	ya41	Healthy	Healthy	18
chr5	3911	18728	q	rev	ya41	Healthy	Healthy	18
chr7	7739	53819	p	fwd	ya41	Healthy	Healthy	18
chr7	7308	23277	q	rev	ya41	Healthy	Healthy	18
chr8	10920	31630	q	rev	ya41	Healthy	Healthy	18
chr8	3201	11727	q	rev	ya41	Healthy	Healthy	18
chr9	4110	28458	p	fwd	ya41	Healthy	Healthy	18
chr9	4110	28458	p	fwd	ya41	Healthy	Healthy	18
chr9	8689	26173	p	fwd	ya41	Healthy	Healthy	18
chr10	4229	21682	q	rev	ya41	Healthy	Healthy	18
chr10	12094	28185	q	rev	ya41	Healthy	Healthy	18
chr10	2199	15999	q	fwd	ya41	Healthy	Healthy	18
chr12	7627	19437	p	fwd	ya41	Healthy	Healthy	18
chr13	5509	12948	q	rev	ya41	Healthy	Healthy	18
chr15	2946	34547	p	fwd	ya41	Healthy	Healthy	18
chr15	9300	104241	p	fwd	ya41	Healthy	Healthy	18
chr15	8689	26173	q	rev	ya41	Healthy	Healthy	18
chr16	3911	18728	q	rev	ya41	Healthy	Healthy	18
chr17	9532	72580	p	fwd	ya41	Healthy	Healthy	18
chr17	6706	31605	p	fwd	ya41	Healthy	Healthy	18
chr19	7699	46972	q	rev	ya41	Healthy	Healthy	18
chr22	9300	104241	p	fwd	ya41	Healthy	Healthy	18
chr22	1867	39236	p	fwd	ya41	Healthy	Healthy	18
chr22	6706	31605	q	rev	ya41	Healthy	Healthy	18
alt2_p_0	6510	79583	p	fwd	ya41	Healthy	Healthy	18
alt2_p_0	7115	78095	p	fwd	ya41	Healthy	Healthy	18
alt5_q_0	6052	49844	q	fwd	ya41	Healthy	Healthy	18
alt11_q_0	12	8506	q	rev	ya41	Healthy	Healthy	18
alt16_p_0	7627	19437	p	fwd	ya41	Healthy	Healthy	18
alt19_q_0	4229	21682	q	fwd	ya41	Healthy	Healthy	18
alt19_q_0	6064	71932	q	fwd	ya41	Healthy	Healthy	18
chr3	8281	20857	p	fwd	ya55	Healthy	Healthy	19
chr4	11582	47037	p	fwd	ya55	Healthy	Healthy	19
chr4	8730	19008	p	fwd	ya55	Healthy	Healthy	19
chr4	301	4832	p	fwd	ya55	Healthy	Healthy	19
chr5	2961	9384	q	rev	ya55	Healthy	Healthy	19
chr11	5088	62053	p	fwd	ya55	Healthy	Healthy	19
chr15	11582	47037	p	fwd	ya55	Healthy	Healthy	19
chr15	8730	19008	p	fwd	ya55	Healthy	Healthy	19
chr16	2961	9384	q	rev	ya55	Healthy	Healthy	19
chr17	3047	25387	p	fwd	ya55	Healthy	Healthy	19
alt4_q_0	301	4832	q	fwd	ya55	Healthy	Healthy	19
alt10_q_0	4468	32946	q	fwd	ya55	Healthy	Healthy	19
alt13_q_0	5973	33181	q	fwd	ya55	Healthy	Healthy	19
alt19_q_0	4685	44464	q	fwd	ya55	Healthy	Healthy	19
chr1	4400	26138	p	fwd	ya55	Healthy	Healthy	19
chr2	4091	25367	q	rev	ya55	Healthy	Healthy	19
chr4	6082	30649	p	fwd	ya55	Healthy	Healthy	19
chr4	2181	7493	p	fwd	ya55	Healthy	Healthy	19
chr4	2371	23770	p	fwd	ya55	Healthy	Healthy	19
chr4	2628	5033	p	fwd	ya55	Healthy	Healthy	19
chr4	4125	35360	p	fwd	ya55	Healthy	Healthy	19
chr5	3502	11279	q	rev	ya55	Healthy	Healthy	19
chr6	4400	26138	q	rev	ya55	Healthy	Healthy	19
chr7	5571	44743	p	fwd	ya55	Healthy	Healthy	19
chr7	5301	45683	p	fwd	ya55	Healthy	Healthy	19
chr7	5669	30799	p	fwd	ya55	Healthy	Healthy	19
chr8	2235	15219	q	rev	ya55	Healthy	Healthy	19
chr8	2181	7493	q	rev	ya55	Healthy	Healthy	19
chr9	1565	9020	p	fwd	ya55	Healthy	Healthy	19
chr9	4125	35360	q	rev	ya55	Healthy	Healthy	19
chr10	5064	25925	p	fwd	ya55	Healthy	Healthy	19
chr10	4238	18871	p	fwd	ya55	Healthy	Healthy	19
chr10	3502	11279	q	rev	ya55	Healthy	Healthy	19
chr12	1565	9020	p	fwd	ya55	Healthy	Healthy	19
chr12	7446	18189	q	rev	ya55	Healthy	Healthy	19
chr13	4446	26080	q	rev	ya55	Healthy	Healthy	19
chr15	5669	30799	p	fwd	ya55	Healthy	Healthy	19
chr15	6082	30649	p	fwd	ya55	Healthy	Healthy	19
chr15	2371	23770	p	fwd	ya55	Healthy	Healthy	19
chr16	4091	25367	q	rev	ya55	Healthy	Healthy	19
chr17	3070	38751	p	fwd	ya55	Healthy	Healthy	19
chr18	5064	25925	p	fwd	ya55	Healthy	Healthy	19
chr18	7619	32298	q	rev	ya55	Healthy	Healthy	19
chr18	7446	18189	q	rev	ya55	Healthy	Healthy	19
chr20	5571	44743	p	fwd	ya55	Healthy	Healthy	19
chr20	5301	45683	p	fwd	ya55	Healthy	Healthy	19
chr20	5669	30799	p	fwd	ya55	Healthy	Healthy	19
chr22	2628	5033	p	fwd	ya55	Healthy	Healthy	19
alt2_q_0	6010	62960	q	fwd	ya55	Healthy	Healthy	19
chr1	7912	14847	p	fwd	ya55	Healthy	Healthy	19
chr1	7550	32082	p	fwd	ya55	Healthy	Healthy	19
chr1	8585	26216	p	fwd	ya55	Healthy	Healthy	19
chr1	3624	14619	p	fwd	ya55	Healthy	Healthy	19
chr1	5081	11060	p	fwd	ya55	Healthy	Healthy	19
chr1	4215	8752	p	fwd	ya55	Healthy	Healthy	19
chr1	4171	14981	q	rev	ya55	Healthy	Healthy	19
chr1	7912	14847	q	rev	ya55	Healthy	Healthy	19
chr1	5969	40024	q	rev	ya55	Healthy	Healthy	19
chr2	4489	7650	p	fwd	ya55	Healthy	Healthy	19
chr2	6679	31956	p	fwd	ya55	Healthy	Healthy	19
chr3	5246	43350	p	fwd	ya55	Healthy	Healthy	19
chr3	6333	24258	q	rev	ya55	Healthy	Healthy	19
chr3	4219	20704	q	rev	ya55	Healthy	Healthy	19
chr3	3624	14619	q	rev	ya55	Healthy	Healthy	19
chr3	2303	11603	q	rev	ya55	Healthy	Healthy	19
chr4	7988	62994	p	fwd	ya55	Healthy	Healthy	19
chr4	7736	31726	p	fwd	ya55	Healthy	Healthy	19
chr4	6387	46215	p	fwd	ya55	Healthy	Healthy	19
chr4	66	10495	p	rev	ya55	Healthy	Healthy	19
chr5	5508	22829	p	fwd	ya55	Healthy	Healthy	19
chr5	7767	13481	q	rev	ya55	Healthy	Healthy	19
chr6	8585	26216	q	rev	ya55	Healthy	Healthy	19
chr6	3624	14619	q	rev	ya55	Healthy	Healthy	19
chr6	5081	11060	q	rev	ya55	Healthy	Healthy	19
chr6	4215	8752	q	rev	ya55	Healthy	Healthy	19
chr7	2807	4287	p	fwd	ya55	Healthy	Healthy	19
chr7	3482	26624	p	fwd	ya55	Healthy	Healthy	19
chr7	8207	31884	p	fwd	ya55	Healthy	Healthy	19
chr9	4495	16012	p	fwd	ya55	Healthy	Healthy	19
chr9	7767	13481	q	rev	ya55	Healthy	Healthy	19
chr10	4806	34478	p	fwd	ya55	Healthy	Healthy	19
chr10	3053	10489	p	fwd	ya55	Healthy	Healthy	19
chr10	4562	15633	p	fwd	ya55	Healthy	Healthy	19
chr12	5969	40024	p	fwd	ya55	Healthy	Healthy	19
chr12	8211	75104	p	fwd	ya55	Healthy	Healthy	19
chr12	4495	16012	p	fwd	ya55	Healthy	Healthy	19
chr12	9281	19133	q	rev	ya55	Healthy	Healthy	19
chr13	4498	28415	q	rev	ya55	Healthy	Healthy	19
chr14	7912	14847	q	rev	ya55	Healthy	Healthy	19
chr15	7988	62994	p	fwd	ya55	Healthy	Healthy	19
chr16	2807	4287	q	rev	ya55	Healthy	Healthy	19
chr17	3053	10489	p	fwd	ya55	Healthy	Healthy	19
chr17	2685	4496	q	rev	ya55	Healthy	Healthy	19
chr18	3053	10489	p	fwd	ya55	Healthy	Healthy	19
chr18	4806	34478	p	fwd	ya55	Healthy	Healthy	19
chr18	8207	31884	q	rev	ya55	Healthy	Healthy	19
chr19	5246	43350	q	rev	ya55	Healthy	Healthy	19
chr19	7858	59758	q	rev	ya55	Healthy	Healthy	19
chr21	6387	46215	p	fwd	ya55	Healthy	Healthy	19
chrX	6486	56339	p	fwd	ya55	Healthy	Healthy	19
chrY	6486	56339	p	fwd	ya55	Healthy	Healthy	19
alt1_q_0	2685	4496	q	fwd	ya55	Healthy	Healthy	19
alt2_q_0	3054	32039	q	fwd	ya55	Healthy	Healthy	19
alt4_q_0	7736	31726	q	fwd	ya55	Healthy	Healthy	19
alt4_q_0	66	10495	q	rev	ya55	Healthy	Healthy	19
alt5_q_0	8512	52056	q	fwd	ya55	Healthy	Healthy	19
alt6_q_0	8512	52056	q	fwd	ya55	Healthy	Healthy	19
alt17_q_0	5554	65240	q	fwd	ya55	Healthy	Healthy	19
alt21_q_0	4437	40058	q	fwd	ya55	Healthy	Healthy	19
alt21_q_0	5173	59992	q	fwd	ya55	Healthy	Healthy	19
chr1	8675	16139	q	rev	ya56	Healthy	Healthy	20
chr1	5402	11030	q	rev	ya56	Healthy	Healthy	20
chr2	6161	10755	p	fwd	ya56	Healthy	Healthy	20
chr3	6370	39846	p	fwd	ya56	Healthy	Healthy	20
chr4	4360	6096	p	fwd	ya56	Healthy	Healthy	20
chr4	5403	9137	p	fwd	ya56	Healthy	Healthy	20
chr4	4704	16548	q	rev	ya56	Healthy	Healthy	20
chr4	8675	16139	q	rev	ya56	Healthy	Healthy	20
chr5	10477	25322	p	fwd	ya56	Healthy	Healthy	20
chr5	2945	14990	q	rev	ya56	Healthy	Healthy	20
chr5	6621	15506	q	rev	ya56	Healthy	Healthy	20
chr5	4056	6359	q	rev	ya56	Healthy	Healthy	20
chr7	6621	15506	p	fwd	ya56	Healthy	Healthy	20
chr8	8675	16139	q	rev	ya56	Healthy	Healthy	20
chr10	7565	45431	p	fwd	ya56	Healthy	Healthy	20
chr12	6662	27908	q	rev	ya56	Healthy	Healthy	20
chr12	7260	9261	q	rev	ya56	Healthy	Healthy	20
chr12	7260	9261	q	rev	ya56	Healthy	Healthy	20
chr14	4056	6359	q	rev	ya56	Healthy	Healthy	20
chr15	9311	81925	p	fwd	ya56	Healthy	Healthy	20
chr21	9311	81925	p	fwd	ya56	Healthy	Healthy	20
chr22	4360	6096	p	fwd	ya56	Healthy	Healthy	20
chr22	5403	9137	p	fwd	ya56	Healthy	Healthy	20
chr22	4704	16548	q	rev	ya56	Healthy	Healthy	20
chr22	5402	11030	q	rev	ya56	Healthy	Healthy	20
alt12_q_0	10987	46792	q	fwd	ya56	Healthy	Healthy	20
chr1	7726	29995	p	fwd	ya56	Healthy	Healthy	20
chr1	679	8668	p	fwd	ya56	Healthy	Healthy	20
chr1	6099	15632	p	fwd	ya56	Healthy	Healthy	20
chr1	8380	20887	q	rev	ya56	Healthy	Healthy	20
chr1	7344	16375	q	rev	ya56	Healthy	Healthy	20
chr2	9876	12300	p	fwd	ya56	Healthy	Healthy	20
chr3	3868	7191	q	rev	ya56	Healthy	Healthy	20
chr4	5100	25684	p	fwd	ya56	Healthy	Healthy	20
chr4	8254	61722	p	fwd	ya56	Healthy	Healthy	20
chr4	3412	21191	p	fwd	ya56	Healthy	Healthy	20
chr4	7586	44739	p	fwd	ya56	Healthy	Healthy	20
chr4	7344	16375	q	rev	ya56	Healthy	Healthy	20
chr5	6991	41319	p	fwd	ya56	Healthy	Healthy	20
chr5	7077	27476	q	rev	ya56	Healthy	Healthy	20
chr6	679	8668	q	rev	ya56	Healthy	Healthy	20
chr7	6099	15632	p	fwd	ya56	Healthy	Healthy	20
chr7	7077	27476	p	fwd	ya56	Healthy	Healthy	20
chr7	84	7105	q	fwd	ya56	Healthy	Healthy	20
chr10	5838	30388	p	fwd	ya56	Healthy	Healthy	20
chr11	3868	7191	p	fwd	ya56	Healthy	Healthy	20
chr11	6737	82107	p	fwd	ya56	Healthy	Healthy	20
chr15	5100	25684	p	fwd	ya56	Healthy	Healthy	20
chr15	3412	21191	p	fwd	ya56	Healthy	Healthy	20
chr16	7762	26325	p	fwd	ya56	Healthy	Healthy	20
chr17	8254	61722	p	fwd	ya56	Healthy	Healthy	20
chr17	3579	9595	p	fwd	ya56	Healthy	Healthy	20
chr17	8380	20887	q	rev	ya56	Healthy	Healthy	20
chr18	5838	30388	p	fwd	ya56	Healthy	Healthy	20
chr19	9876	12300	q	rev	ya56	Healthy	Healthy	20
chrX	4880	5615	p	fwd	ya56	Healthy	Healthy	20
alt4_p_0	8254	61722	p	fwd	ya56	Healthy	Healthy	20
alt4_p_0	7726	29995	p	fwd	ya56	Healthy	Healthy	20
alt4_p_0	7586	44739	p	fwd	ya56	Healthy	Healthy	20
alt4_q_0	17	4695	q	fwd	ya56	Healthy	Healthy	20
alt7_p_0	4299	5927	p	fwd	ya56	Healthy	Healthy	20
alt18_q_0	5259	40158	q	fwd	ya56	Healthy	Healthy	20
alt19_p_0	6737	82107	p	fwd	ya56	Healthy	Healthy	20
alt20_q_0	560	7832	q	fwd	ya56	Healthy	Healthy	20
alt22_q_0	6764	38352	q	fwd	ya56	Healthy	Healthy	20
chr1	6072	24697	p	fwd	ya56	Healthy	Healthy	20
chr1	4850	28927	q	rev	ya56	Healthy	Healthy	20
chr2	2925	18908	q	rev	ya56	Healthy	Healthy	20
chr4	4417	13427	p	fwd	ya56	Healthy	Healthy	20
chr4	6088	17140	p	fwd	ya56	Healthy	Healthy	20
chr4	4124	25378	p	fwd	ya56	Healthy	Healthy	20
chr4	3673	14780	p	fwd	ya56	Healthy	Healthy	20
chr4	4138	41212	p	fwd	ya56	Healthy	Healthy	20
chr4	9229	13627	p	fwd	ya56	Healthy	Healthy	20
chr5	5962	33246	p	fwd	ya56	Healthy	Healthy	20
chr5	7412	12528	q	rev	ya56	Healthy	Healthy	20
chr8	4417	13427	q	rev	ya56	Healthy	Healthy	20
chr8	9499	45424	q	rev	ya56	Healthy	Healthy	20
chr8	9317	69165	q	rev	ya56	Healthy	Healthy	20
chr10	7605	59582	p	fwd	ya56	Healthy	Healthy	20
chr11	5016	46943	p	fwd	ya56	Healthy	Healthy	20
chr11	5246	22615	q	rev	ya56	Healthy	Healthy	20
chr12	6418	62777	p	fwd	ya56	Healthy	Healthy	20
chr15	4712	7188	p	fwd	ya56	Healthy	Healthy	20
chr15	6088	17140	p	fwd	ya56	Healthy	Healthy	20
chr15	4124	25378	p	fwd	ya56	Healthy	Healthy	20
chr15	4138	41212	p	fwd	ya56	Healthy	Healthy	20
chr16	7412	12528	q	rev	ya56	Healthy	Healthy	20
chr19	7605	59582	q	rev	ya56	Healthy	Healthy	20
chr19	6088	17140	q	rev	ya56	Healthy	Healthy	20
chr19	5016	46943	q	rev	ya56	Healthy	Healthy	20
chr19	4687	5602	q	rev	ya56	Healthy	Healthy	20
chr20	2925	18908	p	fwd	ya56	Healthy	Healthy	20
chr21	9229	13627	p	fwd	ya56	Healthy	Healthy	20
chr22	4712	7188	p	fwd	ya56	Healthy	Healthy	20
alt1_q_0	4850	28927	q	fwd	ya56	Healthy	Healthy	20
alt4_p_0	3673	14780	p	fwd	ya56	Healthy	Healthy	20
alt18_q_0	6072	24697	q	fwd	ya56	Healthy	Healthy	20
chr1	3545	30649	p	fwd	ma01	Healthy	Healthy	46
chr1	4254	29939	p	fwd	ma01	Healthy	Healthy	46
chr1	4220	23020	p	fwd	ma01	Healthy	Healthy	46
chr1	3827	29125	q	rev	ma01	Healthy	Healthy	46
chr1	3643	6487	q	rev	ma01	Healthy	Healthy	46
chr2	3827	29125	p	fwd	ma01	Healthy	Healthy	46
chr2	5437	7763	p	fwd	ma01	Healthy	Healthy	46
chr3	8299	27242	p	fwd	ma01	Healthy	Healthy	46
chr3	5251	20738	q	rev	ma01	Healthy	Healthy	46
chr4	4142	37975	p	fwd	ma01	Healthy	Healthy	46
chr4	6272	11148	p	fwd	ma01	Healthy	Healthy	46
chr4	7709	17965	p	fwd	ma01	Healthy	Healthy	46
chr4	4604	8834	p	fwd	ma01	Healthy	Healthy	46
chr4	3078	4402	p	fwd	ma01	Healthy	Healthy	46
chr4	4176	22851	q	rev	ma01	Healthy	Healthy	46
chr6	4220	23020	q	rev	ma01	Healthy	Healthy	46
chr7	5232	63877	p	fwd	ma01	Healthy	Healthy	46
chr7	5111	20941	q	rev	ma01	Healthy	Healthy	46
chr9	6456	7856	p	rev	ma01	Healthy	Healthy	46
chr9	5399	18318	p	fwd	ma01	Healthy	Healthy	46
chr9	5610	21059	p	fwd	ma01	Healthy	Healthy	46
chr10	4176	22851	q	rev	ma01	Healthy	Healthy	46
chr11	5953	32994	p	fwd	ma01	Healthy	Healthy	46
chr11	4622	26095	q	rev	ma01	Healthy	Healthy	46
chr12	4622	26095	p	fwd	ma01	Healthy	Healthy	46
chr12	5399	18318	p	fwd	ma01	Healthy	Healthy	46
chr13	4549	13237	q	rev	ma01	Healthy	Healthy	46
chr17	3643	6487	q	rev	ma01	Healthy	Healthy	46
chr19	5610	21059	p	fwd	ma01	Healthy	Healthy	46
chr19	3466	28955	q	rev	ma01	Healthy	Healthy	46
chr20	4176	22851	p	fwd	ma01	Healthy	Healthy	46
chr21	5712	7032	q	fwd	ma01	Healthy	Healthy	46
chr21	5712	7032	q	fwd	ma01	Healthy	Healthy	46
chr22	7709	17965	p	fwd	ma01	Healthy	Healthy	46
chr22	4604	8834	p	fwd	ma01	Healthy	Healthy	46
alt4_p_0	3078	4402	p	fwd	ma01	Healthy	Healthy	46
alt4_q_0	6272	11148	q	fwd	ma01	Healthy	Healthy	46
alt5_q_0	5031	37458	q	fwd	ma01	Healthy	Healthy	46
alt16_p_0	4622	26095	p	fwd	ma01	Healthy	Healthy	46
alt16_q_0	5232	63877	q	fwd	ma01	Healthy	Healthy	46
alt19_q_0	3466	28955	q	fwd	ma01	Healthy	Healthy	46
chr1	6237	31890	p	fwd	ma01	Healthy	Healthy	46
chr1	4277	41735	p	fwd	ma01	Healthy	Healthy	46
chr1	2248	11283	p	fwd	ma01	Healthy	Healthy	46
chr1	7044	63114	p	fwd	ma01	Healthy	Healthy	46
chr1	6237	31890	p	fwd	ma01	Healthy	Healthy	46
chr1	5263	46037	p	fwd	ma01	Healthy	Healthy	46
chr2	4513	25434	q	rev	ma01	Healthy	Healthy	46
chr3	4017	19075	p	fwd	ma01	Healthy	Healthy	46
chr3	8041	13294	p	fwd	ma01	Healthy	Healthy	46
chr4	11479	53328	p	fwd	ma01	Healthy	Healthy	46
chr4	8126	12320	p	fwd	ma01	Healthy	Healthy	46
chr4	4249	32207	p	fwd	ma01	Healthy	Healthy	46
chr6	2248	11283	q	rev	ma01	Healthy	Healthy	46
chr7	4950	28823	p	fwd	ma01	Healthy	Healthy	46
chr8	2253	13297	q	rev	ma01	Healthy	Healthy	46
chr8	1730	12883	q	rev	ma01	Healthy	Healthy	46
chr8	3428	7134	q	rev	ma01	Healthy	Healthy	46
chr9	3580	23168	p	fwd	ma01	Healthy	Healthy	46
chr10	2852	13980	p	fwd	ma01	Healthy	Healthy	46
chr11	6832	30514	q	rev	ma01	Healthy	Healthy	46
chr12	2900	4759	q	rev	ma01	Healthy	Healthy	46
chr14	2069	19180	q	rev	ma01	Healthy	Healthy	46
chr15	3580	23168	q	rev	ma01	Healthy	Healthy	46
chr15	4139	10466	q	rev	ma01	Healthy	Healthy	46
chr16	3576	19069	p	fwd	ma01	Healthy	Healthy	46
chr16	6832	30514	p	fwd	ma01	Healthy	Healthy	46
chr16	4513	25434	q	rev	ma01	Healthy	Healthy	46
chr18	255	4963	q	fwd	ma01	Healthy	Healthy	46
chr18	255	4963	q	rev	ma01	Healthy	Healthy	46
chr18	2900	4759	q	rev	ma01	Healthy	Healthy	46
chr20	1983	5739	p	fwd	ma01	Healthy	Healthy	46
chr20	11479	53328	q	rev	ma01	Healthy	Healthy	46
chr22	8126	12320	p	fwd	ma01	Healthy	Healthy	46
chr22	4249	32207	p	fwd	ma01	Healthy	Healthy	46
chrY	3576	19069	q	rev	ma01	Healthy	Healthy	46
alt5_q_0	5263	46037	q	fwd	ma01	Healthy	Healthy	46
alt17_q_0	5422	33060	q	fwd	ma01	Healthy	Healthy	46
chr1	10413	48030	p	fwd	ma01	Healthy	Healthy	46
chr1	6320	30156	p	fwd	ma01	Healthy	Healthy	46
chr1	2180	10331	p	fwd	ma01	Healthy	Healthy	46
chr1	3010	15177	q	rev	ma01	Healthy	Healthy	46
chr2	10413	48030	p	rev	ma01	Healthy	Healthy	46
chr3	3135	8584	q	rev	ma01	Healthy	Healthy	46
chr3	10413	48030	q	fwd	ma01	Healthy	Healthy	46
chr4	5465	42118	p	fwd	ma01	Healthy	Healthy	46
chr4	4934	23379	p	fwd	ma01	Healthy	Healthy	46
chr4	6560	8568	p	fwd	ma01	Healthy	Healthy	46
chr4	3877	13243	p	fwd	ma01	Healthy	Healthy	46
chr4	6304	17740	p	fwd	ma01	Healthy	Healthy	46
chr4	2773	10648	p	fwd	ma01	Healthy	Healthy	46
chr4	4548	28182	p	fwd	ma01	Healthy	Healthy	46
chr4	7576	28750	q	rev	ma01	Healthy	Healthy	46
chr4	4659	7297	q	rev	ma01	Healthy	Healthy	46
chr5	4933	27585	q	rev	ma01	Healthy	Healthy	46
chr5	6126	10725	q	rev	ma01	Healthy	Healthy	46
chr5	6464	9324	q	rev	ma01	Healthy	Healthy	46
chr6	2180	10331	q	rev	ma01	Healthy	Healthy	46
chr7	5285	31287	p	fwd	ma01	Healthy	Healthy	46
chr7	4933	27585	p	fwd	ma01	Healthy	Healthy	46
chr7	4991	51907	p	fwd	ma01	Healthy	Healthy	46
chr7	6464	9324	p	fwd	ma01	Healthy	Healthy	46
chr7	6247	61135	p	fwd	ma01	Healthy	Healthy	46
chr8	1933	19079	q	rev	ma01	Healthy	Healthy	46
chr9	3314	16969	p	fwd	ma01	Healthy	Healthy	46
chr9	4504	15286	p	fwd	ma01	Healthy	Healthy	46
chr9	6304	17740	p	fwd	ma01	Healthy	Healthy	46
chr9	4031	32906	p	fwd	ma01	Healthy	Healthy	46
chr9	3636	7326	p	fwd	ma01	Healthy	Healthy	46
chr9	6320	30156	p	fwd	ma01	Healthy	Healthy	46
chr9	3711	35883	p	fwd	ma01	Healthy	Healthy	46
chr9	5712	45851	q	rev	ma01	Healthy	Healthy	46
chr10	4676	14936	p	fwd	ma01	Healthy	Healthy	46
chr10	4622	42681	p	fwd	ma01	Healthy	Healthy	46
chr11	5788	19712	p	fwd	ma01	Healthy	Healthy	46
chr11	6101	44178	p	fwd	ma01	Healthy	Healthy	46
chr12	4504	15286	p	fwd	ma01	Healthy	Healthy	46
chr15	3314	16969	q	rev	ma01	Healthy	Healthy	46
chr15	2953	4299	q	rev	ma01	Healthy	Healthy	46
chr16	3636	7326	p	fwd	ma01	Healthy	Healthy	46
chr16	5293	25060	p	fwd	ma01	Healthy	Healthy	46
chr17	4548	28182	p	fwd	ma01	Healthy	Healthy	46
chr17	7576	28750	p	fwd	ma01	Healthy	Healthy	46
chr17	6693	20371	p	fwd	ma01	Healthy	Healthy	46
chr17	3010	15177	q	rev	ma01	Healthy	Healthy	46
chr18	7834	80857	q	rev	ma01	Healthy	Healthy	46
chr19	5712	45851	p	fwd	ma01	Healthy	Healthy	46
chr19	5788	19712	q	rev	ma01	Healthy	Healthy	46
chr19	6801	65956	q	rev	ma01	Healthy	Healthy	46
chr21	7576	28750	q	rev	ma01	Healthy	Healthy	46
chr22	4548	28182	p	fwd	ma01	Healthy	Healthy	46
chr22	3877	13243	p	fwd	ma01	Healthy	Healthy	46
chr22	2773	10648	p	fwd	ma01	Healthy	Healthy	46
chr22	4659	7297	q	rev	ma01	Healthy	Healthy	46
chrX	3849	13928	p	fwd	ma01	Healthy	Healthy	46
alt3_q_0	25	6521	q	fwd	ma01	Healthy	Healthy	46
alt10_q_0	5777	42191	q	fwd	ma01	Healthy	Healthy	46
alt12_p_0	5955	50218	p	fwd	ma01	Healthy	Healthy	46
alt12_p_0	3711	35883	p	fwd	ma01	Healthy	Healthy	46
alt15_q_0	4031	32906	q	fwd	ma01	Healthy	Healthy	46
altX_p_0	7287	39287	p	fwd	ma01	Healthy	Healthy	46
chr1	4709	9936	p	fwd	ma04	Healthy	Healthy	65
chr1	3233	17865	q	rev	ma04	Healthy	Healthy	65
chr1	3078	11219	q	rev	ma04	Healthy	Healthy	65
chr1	3592	6926	q	rev	ma04	Healthy	Healthy	65
chr1	2486	5092	q	rev	ma04	Healthy	Healthy	65
chr1	3592	6926	q	rev	ma04	Healthy	Healthy	65
chr3	10137	33096	p	fwd	ma04	Healthy	Healthy	65
chr3	6294	9790	q	rev	ma04	Healthy	Healthy	65
chr3	4060	5981	q	rev	ma04	Healthy	Healthy	65
chr4	5104	44739	p	fwd	ma04	Healthy	Healthy	65
chr4	10411	23564	p	fwd	ma04	Healthy	Healthy	65
chr4	4060	40088	p	fwd	ma04	Healthy	Healthy	65
chr4	9194	58594	p	fwd	ma04	Healthy	Healthy	65
chr4	1762	15147	p	fwd	ma04	Healthy	Healthy	65
chr4	3401	26448	p	fwd	ma04	Healthy	Healthy	65
chr4	5244	26037	q	rev	ma04	Healthy	Healthy	65
chr5	4632	7799	p	fwd	ma04	Healthy	Healthy	65
chr5	3605	23028	q	rev	ma04	Healthy	Healthy	65
chr5	3296	14024	q	rev	ma04	Healthy	Healthy	65
chr5	1321	11564	q	rev	ma04	Healthy	Healthy	65
chr5	4302	8500	q	rev	ma04	Healthy	Healthy	65
chr7	3369	15908	q	rev	ma04	Healthy	Healthy	65
chr9	4566	20220	p	fwd	ma04	Healthy	Healthy	65
chr9	3605	23028	q	rev	ma04	Healthy	Healthy	65
chr10	4432	8667	p	fwd	ma04	Healthy	Healthy	65
chr10	4395	12511	p	fwd	ma04	Healthy	Healthy	65
chr10	3955	7633	p	fwd	ma04	Healthy	Healthy	65
chr11	4060	5981	p	fwd	ma04	Healthy	Healthy	65
chr11	6440	14233	p	fwd	ma04	Healthy	Healthy	65
chr11	6294	9790	p	fwd	ma04	Healthy	Healthy	65
chr11	4566	20220	p	fwd	ma04	Healthy	Healthy	65
chr11	2919	8031	p	fwd	ma04	Healthy	Healthy	65
chr11	2501	20958	q	rev	ma04	Healthy	Healthy	65
chr15	6757	46195	p	fwd	ma04	Healthy	Healthy	65
chr15	6757	46195	p	fwd	ma04	Healthy	Healthy	65
chr15	10411	23564	p	fwd	ma04	Healthy	Healthy	65
chr15	2919	8031	q	rev	ma04	Healthy	Healthy	65
chr15	2949	4568	q	rev	ma04	Healthy	Healthy	65
chr16	5512	24258	p	fwd	ma04	Healthy	Healthy	65
chr16	1321	11564	q	rev	ma04	Healthy	Healthy	65
chr16	4302	8500	q	rev	ma04	Healthy	Healthy	65
chr17	3644	28544	p	fwd	ma04	Healthy	Healthy	65
chr17	3252	10191	p	fwd	ma04	Healthy	Healthy	65
chr18	4589	11189	p	fwd	ma04	Healthy	Healthy	65
chr18	4055	17413	p	fwd	ma04	Healthy	Healthy	65
chr18	5818	19789	q	rev	ma04	Healthy	Healthy	65
chr20	2486	5092	p	fwd	ma04	Healthy	Healthy	65
chr20	3296	14024	q	rev	ma04	Healthy	Healthy	65
chr21	9194	58594	p	fwd	ma04	Healthy	Healthy	65
chr21	3401	26448	p	fwd	ma04	Healthy	Healthy	65
chr21	1762	15147	p	fwd	ma04	Healthy	Healthy	65
chr22	4060	40088	p	fwd	ma04	Healthy	Healthy	65
chr22	5244	26037	q	rev	ma04	Healthy	Healthy	65
chr22	3078	11219	q	rev	ma04	Healthy	Healthy	65
chrX	5034	22886	p	fwd	ma04	Healthy	Healthy	65
chrY	5034	22886	p	fwd	ma04	Healthy	Healthy	65
alt1_q_0	5526	36815	q	fwd	ma04	Healthy	Healthy	65
alt1_q_0	3233	17865	q	fwd	ma04	Healthy	Healthy	65
alt2_q_0	7266	75249	q	fwd	ma04	Healthy	Healthy	65
alt4_p_0	5104	44739	p	fwd	ma04	Healthy	Healthy	65
alt11_q_0	5184	43915	q	fwd	ma04	Healthy	Healthy	65
alt15_q_0	3394	4289	q	fwd	ma04	Healthy	Healthy	65
alt18_q_0	5818	19789	q	fwd	ma04	Healthy	Healthy	65
chr1	2848	28767	p	fwd	ma04	Healthy	Healthy	65
chr1	4026	28313	p	fwd	ma04	Healthy	Healthy	65
chr1	5141	11611	p	fwd	ma04	Healthy	Healthy	65
chr1	3664	8400	p	fwd	ma04	Healthy	Healthy	65
chr1	2617	14119	q	rev	ma04	Healthy	Healthy	65
chr1	3439	15657	q	rev	ma04	Healthy	Healthy	65
chr1	3269	8848	q	rev	ma04	Healthy	Healthy	65
chr1	2715	5783	q	rev	ma04	Healthy	Healthy	65
chr2	5623	6936	p	fwd	ma04	Healthy	Healthy	65
chr2	6353	22632	p	fwd	ma04	Healthy	Healthy	65
chr2	5067	25524	q	rev	ma04	Healthy	Healthy	65
chr2	4023	6582	q	rev	ma04	Healthy	Healthy	65
chr3	6786	11535	p	fwd	ma04	Healthy	Healthy	65
chr3	4831	33086	p	fwd	ma04	Healthy	Healthy	65
chr3	4757	21210	q	rev	ma04	Healthy	Healthy	65
chr4	5089	13405	p	fwd	ma04	Healthy	Healthy	65
chr4	1469	10639	p	fwd	ma04	Healthy	Healthy	65
chr4	629	13500	p	rev	ma04	Healthy	Healthy	65
chr4	3439	15657	q	rev	ma04	Healthy	Healthy	65
chr5	4831	24534	p	fwd	ma04	Healthy	Healthy	65
chr5	4516	35321	p	fwd	ma04	Healthy	Healthy	65
chr5	5300	11490	p	fwd	ma04	Healthy	Healthy	65
chr5	6710	34200	q	rev	ma04	Healthy	Healthy	65
chr5	3790	18253	q	rev	ma04	Healthy	Healthy	65
chr5	2712	9653	q	rev	ma04	Healthy	Healthy	65
chr6	4026	28313	q	rev	ma04	Healthy	Healthy	65
chr7	4984	28535	q	rev	ma04	Healthy	Healthy	65
chr8	2033	25506	q	rev	ma04	Healthy	Healthy	65
chr9	7237	36273	p	fwd	ma04	Healthy	Healthy	65
chr9	5185	15339	p	fwd	ma04	Healthy	Healthy	65
chr9	3968	8190	q	rev	ma04	Healthy	Healthy	65
chr10	6125	69442	p	fwd	ma04	Healthy	Healthy	65
chr10	6320	19975	q	rev	ma04	Healthy	Healthy	65
chr11	7237	36273	p	fwd	ma04	Healthy	Healthy	65
chr11	6819	46956	p	fwd	ma04	Healthy	Healthy	65
chr11	4863	38244	p	fwd	ma04	Healthy	Healthy	65
chr11	2110	8553	q	rev	ma04	Healthy	Healthy	65
chr11	3124	5420	q	rev	ma04	Healthy	Healthy	65
chr11	6443	8451	q	rev	ma04	Healthy	Healthy	65
chr12	1944	4790	p	fwd	ma04	Healthy	Healthy	65
chr12	6500	39576	p	fwd	ma04	Healthy	Healthy	65
chr12	5185	15339	p	fwd	ma04	Healthy	Healthy	65
chr12	3224	15083	q	rev	ma04	Healthy	Healthy	65
chr12	2357	13026	q	rev	ma04	Healthy	Healthy	65
chr14	4445	11438	q	rev	ma04	Healthy	Healthy	65
chr14	3069	6279	q	rev	ma04	Healthy	Healthy	65
chr14	5284	18475	q	rev	ma04	Healthy	Healthy	65
chr16	5436	48556	p	fwd	ma04	Healthy	Healthy	65
chr16	8468	18100	p	fwd	ma04	Healthy	Healthy	65
chr16	3790	18253	q	rev	ma04	Healthy	Healthy	65
chr17	6710	34200	p	fwd	ma04	Healthy	Healthy	65
chr17	2177	20396	p	fwd	ma04	Healthy	Healthy	65
chr17	4625	10496	q	rev	ma04	Healthy	Healthy	65
chr17	2715	5783	q	rev	ma04	Healthy	Healthy	65
chr18	3707	18505	p	fwd	ma04	Healthy	Healthy	65
chr19	6320	19975	q	rev	ma04	Healthy	Healthy	65
chr19	4023	6582	q	rev	ma04	Healthy	Healthy	65
chr19	2617	14119	q	rev	ma04	Healthy	Healthy	65
chr20	3269	8848	p	fwd	ma04	Healthy	Healthy	65
chr20	4026	28313	q	rev	ma04	Healthy	Healthy	65
chr21	629	13500	p	rev	ma04	Healthy	Healthy	65
chr22	1469	10639	p	fwd	ma04	Healthy	Healthy	65
chr22	4984	28535	q	rev	ma04	Healthy	Healthy	65
chrY	8468	18100	q	rev	ma04	Healthy	Healthy	65
chrY	1944	4790	q	rev	ma04	Healthy	Healthy	65
alt2_p_0	5623	6936	p	fwd	ma04	Healthy	Healthy	65
alt2_q_0	5067	25524	q	fwd	ma04	Healthy	Healthy	65
alt3_p_0	4831	33086	p	fwd	ma04	Healthy	Healthy	65
alt4_p_0	5089	13405	p	fwd	ma04	Healthy	Healthy	65
alt5_p_0	4516	35321	p	fwd	ma04	Healthy	Healthy	65
alt5_p_0	5300	11490	p	fwd	ma04	Healthy	Healthy	65
alt5_q_0	3117	36152	q	fwd	ma04	Healthy	Healthy	65
alt5_q_0	6433	33697	q	fwd	ma04	Healthy	Healthy	65
alt6_q_0	6710	34200	q	fwd	ma04	Healthy	Healthy	65
alt6_q_0	3117	36152	q	fwd	ma04	Healthy	Healthy	65
alt16_p_0	5436	48556	p	fwd	ma04	Healthy	Healthy	65
alt18_q_0	5284	18475	q	fwd	ma04	Healthy	Healthy	65
alt21_q_0	4625	10496	q	fwd	ma04	Healthy	Healthy	65
chr1	3756	6124	p	fwd	ma04	Healthy	Healthy	65
chr1	5870	34366	p	fwd	ma04	Healthy	Healthy	65
chr1	5381	14986	p	fwd	ma04	Healthy	Healthy	65
chr1	5870	34366	p	fwd	ma04	Healthy	Healthy	65
chr1	6836	44852	q	rev	ma04	Healthy	Healthy	65
chr1	4560	21313	q	rev	ma04	Healthy	Healthy	65
chr1	5018	10457	q	rev	ma04	Healthy	Healthy	65
chr2	4352	29715	p	fwd	ma04	Healthy	Healthy	65
chr2	4580	17655	p	fwd	ma04	Healthy	Healthy	65
chr2	9848	70095	p	fwd	ma04	Healthy	Healthy	65
chr3	4469	23682	p	fwd	ma04	Healthy	Healthy	65
chr3	3879	6366	p	fwd	ma04	Healthy	Healthy	65
chr3	3604	19209	q	rev	ma04	Healthy	Healthy	65
chr3	3022	17057	q	rev	ma04	Healthy	Healthy	65
chr3	2940	9831	q	rev	ma04	Healthy	Healthy	65
chr3	5144	40994	q	rev	ma04	Healthy	Healthy	65
chr4	5381	14986	p	fwd	ma04	Healthy	Healthy	65
chr4	4800	13430	p	fwd	ma04	Healthy	Healthy	65
chr4	6543	65191	p	fwd	ma04	Healthy	Healthy	65
chr4	3755	33291	p	fwd	ma04	Healthy	Healthy	65
chr4	3898	4818	p	fwd	ma04	Healthy	Healthy	65
chr4	9196	58477	p	fwd	ma04	Healthy	Healthy	65
chr4	7019	15369	p	fwd	ma04	Healthy	Healthy	65
chr4	3166	4655	p	fwd	ma04	Healthy	Healthy	65
chr4	4002	42934	p	fwd	ma04	Healthy	Healthy	65
chr4	3424	30288	p	fwd	ma04	Healthy	Healthy	65
chr4	4064	34428	p	fwd	ma04	Healthy	Healthy	65
chr4	4684	38336	p	fwd	ma04	Healthy	Healthy	65
chr4	3382	29723	p	fwd	ma04	Healthy	Healthy	65
chr4	5723	43340	p	fwd	ma04	Healthy	Healthy	65
chr4	4005	7388	p	fwd	ma04	Healthy	Healthy	65
chr4	3998	19257	q	rev	ma04	Healthy	Healthy	65
chr4	4905	9938	q	rev	ma04	Healthy	Healthy	65
chr5	597	12132	p	fwd	ma04	Healthy	Healthy	65
chr5	4706	31117	p	fwd	ma04	Healthy	Healthy	65
chr5	5498	26810	q	rev	ma04	Healthy	Healthy	65
chr5	3285	12143	q	rev	ma04	Healthy	Healthy	65
chr5	5069	8021	q	rev	ma04	Healthy	Healthy	65
chr5	4352	29715	q	rev	ma04	Healthy	Healthy	65
chr7	3175	35197	p	fwd	ma04	Healthy	Healthy	65
chr7	4998	52129	p	fwd	ma04	Healthy	Healthy	65
chr7	5642	37291	p	fwd	ma04	Healthy	Healthy	65
chr7	3651	19205	p	fwd	ma04	Healthy	Healthy	65
chr7	3284	18801	q	rev	ma04	Healthy	Healthy	65
chr7	2058	4778	q	rev	ma04	Healthy	Healthy	65
chr8	3755	33291	q	rev	ma04	Healthy	Healthy	65
chr9	3446	5269	p	fwd	ma04	Healthy	Healthy	65
chr9	3755	33291	p	fwd	ma04	Healthy	Healthy	65
chr9	3621	20835	p	fwd	ma04	Healthy	Healthy	65
chr9	5195	33930	p	fwd	ma04	Healthy	Healthy	65
chr9	5380	18103	p	fwd	ma04	Healthy	Healthy	65
chr9	3242	22706	p	fwd	ma04	Healthy	Healthy	65
chr9	4667	18372	p	fwd	ma04	Healthy	Healthy	65
chr9	7182	17076	p	fwd	ma04	Healthy	Healthy	65
chr9	4049	17016	p	fwd	ma04	Healthy	Healthy	65
chr9	8389	39118	p	fwd	ma04	Healthy	Healthy	65
chr9	4011	22713	p	fwd	ma04	Healthy	Healthy	65
chr9	3742	6326	q	rev	ma04	Healthy	Healthy	65
chr10	4167	7865	p	fwd	ma04	Healthy	Healthy	65
chr10	2889	19671	p	fwd	ma04	Healthy	Healthy	65
chr10	5234	29414	p	fwd	ma04	Healthy	Healthy	65
chr10	7766	72286	p	fwd	ma04	Healthy	Healthy	65
chr11	3621	20835	p	fwd	ma04	Healthy	Healthy	65
chr11	7182	17076	p	fwd	ma04	Healthy	Healthy	65
chr11	4667	18372	p	fwd	ma04	Healthy	Healthy	65
chr11	4049	17016	p	fwd	ma04	Healthy	Healthy	65
chr11	8383	59808	p	fwd	ma04	Healthy	Healthy	65
chr11	4011	22713	p	fwd	ma04	Healthy	Healthy	65
chr11	4697	42091	p	fwd	ma04	Healthy	Healthy	65
chr11	8227	39984	p	fwd	ma04	Healthy	Healthy	65
chr11	3992	11457	p	fwd	ma04	Healthy	Healthy	65
chr11	8389	39118	p	fwd	ma04	Healthy	Healthy	65
chr11	3260	6013	p	fwd	ma04	Healthy	Healthy	65
chr11	2478	5328	q	rev	ma04	Healthy	Healthy	65
chr11	3561	5578	q	rev	ma04	Healthy	Healthy	65
chr12	4667	49331	p	fwd	ma04	Healthy	Healthy	65
chr12	3242	22706	p	fwd	ma04	Healthy	Healthy	65
chr12	4580	20119	q	rev	ma04	Healthy	Healthy	65
chr13	2339	11708	q	rev	ma04	Healthy	Healthy	65
chr14	3050	6272	q	rev	ma04	Healthy	Healthy	65
chr15	5237	6827	p	fwd	ma04	Healthy	Healthy	65
chr15	4800	13430	p	fwd	ma04	Healthy	Healthy	65
chr15	9196	58477	p	fwd	ma04	Healthy	Healthy	65
chr15	3898	4818	p	fwd	ma04	Healthy	Healthy	65
chr15	4002	42934	p	fwd	ma04	Healthy	Healthy	65
chr15	3424	30288	p	fwd	ma04	Healthy	Healthy	65
chr15	4684	38336	p	fwd	ma04	Healthy	Healthy	65
chr15	3382	29723	p	fwd	ma04	Healthy	Healthy	65
chr15	3756	6124	q	rev	ma04	Healthy	Healthy	65
chr16	6095	55218	p	fwd	ma04	Healthy	Healthy	65
chr16	3285	12143	q	rev	ma04	Healthy	Healthy	65
chr17	6391	62448	p	fwd	ma04	Healthy	Healthy	65
chr17	3288	14867	p	fwd	ma04	Healthy	Healthy	65
chr17	3998	19257	q	rev	ma04	Healthy	Healthy	65
chr17	2863	10203	q	rev	ma04	Healthy	Healthy	65
chr17	4905	9938	q	rev	ma04	Healthy	Healthy	65
chr18	7727	24712	q	rev	ma04	Healthy	Healthy	65
chr19	5195	33930	p	fwd	ma04	Healthy	Healthy	65
chr19	3992	11457	p	fwd	ma04	Healthy	Healthy	65
chr19	3022	17057	q	rev	ma04	Healthy	Healthy	65
chr19	4064	34428	q	rev	ma04	Healthy	Healthy	65
chr19	3103	26110	q	rev	ma04	Healthy	Healthy	65
chr19	2940	9831	q	rev	ma04	Healthy	Healthy	65
chr19	8227	39984	q	rev	ma04	Healthy	Healthy	65
chr19	6315	48836	q	rev	ma04	Healthy	Healthy	65
chr19	3284	18801	q	rev	ma04	Healthy	Healthy	65
chr20	3651	19205	p	fwd	ma04	Healthy	Healthy	65
chr20	2863	10203	p	fwd	ma04	Healthy	Healthy	65
chr20	3561	5578	q	rev	ma04	Healthy	Healthy	65
chr21	5723	43340	p	fwd	ma04	Healthy	Healthy	65
chr21	6095	55218	q	rev	ma04	Healthy	Healthy	65
chr22	4005	7388	p	fwd	ma04	Healthy	Healthy	65
chr22	5237	6827	p	fwd	ma04	Healthy	Healthy	65
chr22	5018	10457	q	rev	ma04	Healthy	Healthy	65
chrX	2426	16152	p	fwd	ma04	Healthy	Healthy	65
chrX	3240	5120	p	fwd	ma04	Healthy	Healthy	65
chrY	2426	16152	p	fwd	ma04	Healthy	Healthy	65
alt1_q_0	4560	21313	q	fwd	ma04	Healthy	Healthy	65
alt1_q_0	6836	44852	q	fwd	ma04	Healthy	Healthy	65
alt2_p_0	9848	70095	p	fwd	ma04	Healthy	Healthy	65
alt2_q_0	4209	39955	q	fwd	ma04	Healthy	Healthy	65
alt4_p_0	3166	4655	p	fwd	ma04	Healthy	Healthy	65
alt4_p_0	6543	65191	p	fwd	ma04	Healthy	Healthy	65
alt4_q_0	3755	33291	q	fwd	ma04	Healthy	Healthy	65
alt4_q_0	7019	15369	q	fwd	ma04	Healthy	Healthy	65
alt4_q_0	5381	14986	q	fwd	ma04	Healthy	Healthy	65
alt5_p_0	597	12132	p	fwd	ma04	Healthy	Healthy	65
alt5_q_0	3588	36944	q	fwd	ma04	Healthy	Healthy	65
alt7_q_0	4232	43766	q	fwd	ma04	Healthy	Healthy	65
alt12_p_0	5787	72551	p	fwd	ma04	Healthy	Healthy	65
alt13_q_0	4580	32094	q	fwd	ma04	Healthy	Healthy	65
alt16_p_0	6095	55218	p	fwd	ma04	Healthy	Healthy	65
alt18_q_0	7988	73596	q	fwd	ma04	Healthy	Healthy	65
alt19_p_0	4697	42091	p	fwd	ma04	Healthy	Healthy	65
alt19_q_0	7565	68798	q	fwd	ma04	Healthy	Healthy	65
altX_p_0	2759	31542	p	fwd	ma04	Healthy	Healthy	65
chr1	7134	9174	p	fwd	ma06	Healthy	Healthy	50
chr1	3892	8575	p	fwd	ma06	Healthy	Healthy	50
chr1	2629	25731	p	fwd	ma06	Healthy	Healthy	50
chr1	5347	28296	q	rev	ma06	Healthy	Healthy	50
chr1	4580	21229	q	rev	ma06	Healthy	Healthy	50
chr1	5984	9243	q	rev	ma06	Healthy	Healthy	50
chr1	4190	11224	q	rev	ma06	Healthy	Healthy	50
chr1	7722	21239	q	rev	ma06	Healthy	Healthy	50
chr2	4966	30716	p	fwd	ma06	Healthy	Healthy	50
chr2	2348	12260	q	rev	ma06	Healthy	Healthy	50
chr3	7414	18376	p	fwd	ma06	Healthy	Healthy	50
chr3	6996	41025	p	fwd	ma06	Healthy	Healthy	50
chr3	5625	7873	q	rev	ma06	Healthy	Healthy	50
chr4	5098	14249	p	fwd	ma06	Healthy	Healthy	50
chr4	5646	35618	p	fwd	ma06	Healthy	Healthy	50
chr4	8758	11605	p	fwd	ma06	Healthy	Healthy	50
chr4	5660	11727	p	fwd	ma06	Healthy	Healthy	50
chr4	4827	6861	p	fwd	ma06	Healthy	Healthy	50
chr4	5000	12398	p	fwd	ma06	Healthy	Healthy	50
chr4	5734	56930	p	fwd	ma06	Healthy	Healthy	50
chr4	7612	20564	p	fwd	ma06	Healthy	Healthy	50
chr4	4262	37883	p	fwd	ma06	Healthy	Healthy	50
chr4	5534	39756	p	fwd	ma06	Healthy	Healthy	50
chr4	13207	21841	p	fwd	ma06	Healthy	Healthy	50
chr4	5851	26273	p	fwd	ma06	Healthy	Healthy	50
chr4	5017	25298	q	rev	ma06	Healthy	Healthy	50
chr4	3356	20890	q	rev	ma06	Healthy	Healthy	50
chr4	5984	9243	q	rev	ma06	Healthy	Healthy	50
chr5	4424	25944	q	rev	ma06	Healthy	Healthy	50
chr5	3748	13365	q	rev	ma06	Healthy	Healthy	50
chr5	1209	7732	q	rev	ma06	Healthy	Healthy	50
chr5	2803	10750	q	rev	ma06	Healthy	Healthy	50
chr5	7148	11095	q	rev	ma06	Healthy	Healthy	50
chr5	4475	6487	q	rev	ma06	Healthy	Healthy	50
chr7	11318	34219	p	fwd	ma06	Healthy	Healthy	50
chr7	7625	35549	p	fwd	ma06	Healthy	Healthy	50
chr7	3748	13365	p	fwd	ma06	Healthy	Healthy	50
chr7	4424	25944	p	fwd	ma06	Healthy	Healthy	50
chr7	1209	7732	p	fwd	ma06	Healthy	Healthy	50
chr8	4265	11539	p	fwd	ma06	Healthy	Healthy	50
chr9	5734	56930	p	fwd	ma06	Healthy	Healthy	50
chr9	3356	20890	p	fwd	ma06	Healthy	Healthy	50
chr9	3682	6548	p	fwd	ma06	Healthy	Healthy	50
chr9	4799	12642	p	fwd	ma06	Healthy	Healthy	50
chr9	8997	10852	p	fwd	ma06	Healthy	Healthy	50
chr9	4345	17962	p	fwd	ma06	Healthy	Healthy	50
chr10	5017	25298	q	rev	ma06	Healthy	Healthy	50
chr10	2348	12260	q	rev	ma06	Healthy	Healthy	50
chr11	5260	28774	p	fwd	ma06	Healthy	Healthy	50
chr12	3682	6548	p	fwd	ma06	Healthy	Healthy	50
chr12	5945	14554	q	rev	ma06	Healthy	Healthy	50
chr13	5071	18163	q	rev	ma06	Healthy	Healthy	50
chr14	5033	20703	q	rev	ma06	Healthy	Healthy	50
chr14	5264	11931	q	rev	ma06	Healthy	Healthy	50
chr14	5380	40158	q	rev	ma06	Healthy	Healthy	50
chr15	2629	25731	p	fwd	ma06	Healthy	Healthy	50
chr15	6996	41025	p	fwd	ma06	Healthy	Healthy	50
chr15	5098	14249	p	fwd	ma06	Healthy	Healthy	50
chr15	8758	11605	p	fwd	ma06	Healthy	Healthy	50
chr15	5660	11727	p	fwd	ma06	Healthy	Healthy	50
chr15	5646	35618	p	fwd	ma06	Healthy	Healthy	50
chr15	5734	56930	p	fwd	ma06	Healthy	Healthy	50
chr15	4262	37883	p	fwd	ma06	Healthy	Healthy	50
chr15	4345	17962	q	rev	ma06	Healthy	Healthy	50
chr15	4732	9946	q	rev	ma06	Healthy	Healthy	50
chr16	8997	10852	p	fwd	ma06	Healthy	Healthy	50
chr16	2803	10750	q	rev	ma06	Healthy	Healthy	50
chr16	4475	6487	q	rev	ma06	Healthy	Healthy	50
chr17	5920	14656	p	fwd	ma06	Healthy	Healthy	50
chr17	2804	13863	p	fwd	ma06	Healthy	Healthy	50
chr18	7134	9174	p	fwd	ma06	Healthy	Healthy	50
chr18	5206	8046	p	fwd	ma06	Healthy	Healthy	50
chr19	5260	28774	q	rev	ma06	Healthy	Healthy	50
chr19	6540	8455	q	rev	ma06	Healthy	Healthy	50
chr20	5625	7873	q	rev	ma06	Healthy	Healthy	50
chr21	5000	12398	p	fwd	ma06	Healthy	Healthy	50
chr21	5260	28774	q	rev	ma06	Healthy	Healthy	50
chr22	5534	39756	p	fwd	ma06	Healthy	Healthy	50
chr22	4827	6861	p	fwd	ma06	Healthy	Healthy	50
chr22	7612	20564	p	fwd	ma06	Healthy	Healthy	50
chr22	13207	21841	p	fwd	ma06	Healthy	Healthy	50
chr22	5851	26273	p	fwd	ma06	Healthy	Healthy	50
chrY	5920	14656	q	rev	ma06	Healthy	Healthy	50
alt1_q_0	4580	21229	q	fwd	ma06	Healthy	Healthy	50
alt14_q_0	8127	59329	q	fwd	ma06	Healthy	Healthy	50
alt14_q_0	7476	38272	q	fwd	ma06	Healthy	Healthy	50
alt20_q_0	1241	24493	q	fwd	ma06	Healthy	Healthy	50
chr1	4195	36085	p	fwd	ma06	Healthy	Healthy	50
chr1	5665	11997	p	fwd	ma06	Healthy	Healthy	50
chr1	19491	25357	p	fwd	ma06	Healthy	Healthy	50
chr1	9612	19958	q	rev	ma06	Healthy	Healthy	50
chr1	5439	19615	q	rev	ma06	Healthy	Healthy	50
chr2	7538	37023	p	fwd	ma06	Healthy	Healthy	50
chr2	4707	8250	q	rev	ma06	Healthy	Healthy	50
chr3	7565	48304	q	rev	ma06	Healthy	Healthy	50
chr3	5184	20637	q	rev	ma06	Healthy	Healthy	50
chr4	6876	55735	p	fwd	ma06	Healthy	Healthy	50
chr4	5382	12935	p	fwd	ma06	Healthy	Healthy	50
chr4	5791	43792	p	fwd	ma06	Healthy	Healthy	50
chr4	2616	60312	p	fwd	ma06	Healthy	Healthy	50
chr4	5482	9910	p	fwd	ma06	Healthy	Healthy	50
chr4	3467	20041	p	fwd	ma06	Healthy	Healthy	50
chr4	7772	46467	p	fwd	ma06	Healthy	Healthy	50
chr4	3069	10641	p	fwd	ma06	Healthy	Healthy	50
chr4	7524	13762	p	fwd	ma06	Healthy	Healthy	50
chr4	2924	12635	q	rev	ma06	Healthy	Healthy	50
chr4	9612	19958	q	rev	ma06	Healthy	Healthy	50
chr5	4102	15761	p	fwd	ma06	Healthy	Healthy	50
chr5	2675	7909	p	fwd	ma06	Healthy	Healthy	50
chr5	1707	8515	q	rev	ma06	Healthy	Healthy	50
chr5	3884	8258	q	rev	ma06	Healthy	Healthy	50
chr5	3791	8199	q	rev	ma06	Healthy	Healthy	50
chr5	7482	8981	q	rev	ma06	Healthy	Healthy	50
chr6	4699	19394	p	fwd	ma06	Healthy	Healthy	50
chr6	5665	11997	q	rev	ma06	Healthy	Healthy	50
chr6	6157	18820	q	rev	ma06	Healthy	Healthy	50
chr7	3791	8199	p	fwd	ma06	Healthy	Healthy	50
chr7	5222	43216	p	fwd	ma06	Healthy	Healthy	50
chr7	3884	8258	p	fwd	ma06	Healthy	Healthy	50
chr7	4798	18305	p	fwd	ma06	Healthy	Healthy	50
chr8	3719	4656	q	rev	ma06	Healthy	Healthy	50
chr9	4798	18305	p	fwd	ma06	Healthy	Healthy	50
chr9	3838	25102	p	fwd	ma06	Healthy	Healthy	50
chr9	3674	19549	p	fwd	ma06	Healthy	Healthy	50
chr9	6028	16915	p	fwd	ma06	Healthy	Healthy	50
chr9	4875	8016	p	fwd	ma06	Healthy	Healthy	50
chr9	6495	19000	p	fwd	ma06	Healthy	Healthy	50
chr9	2719	5201	p	fwd	ma06	Healthy	Healthy	50
chr9	6254	9581	q	rev	ma06	Healthy	Healthy	50
chr10	490	4802	p	fwd	ma06	Healthy	Healthy	50
chr10	6664	41110	p	fwd	ma06	Healthy	Healthy	50
chr10	10	10519	p	fwd	ma06	Healthy	Healthy	50
chr10	7482	8981	q	rev	ma06	Healthy	Healthy	50
chr11	5166	22735	q	rev	ma06	Healthy	Healthy	50
chr12	3838	25102	p	fwd	ma06	Healthy	Healthy	50
chr12	6495	19000	p	fwd	ma06	Healthy	Healthy	50
chr12	7989	12367	q	rev	ma06	Healthy	Healthy	50
chr12	7989	12367	q	rev	ma06	Healthy	Healthy	50
chr13	4964	20594	q	rev	ma06	Healthy	Healthy	50
chr13	5172	11278	q	rev	ma06	Healthy	Healthy	50
chr13	6254	9581	q	rev	ma06	Healthy	Healthy	50
chr14	5059	35323	q	rev	ma06	Healthy	Healthy	50
chr15	6028	16915	q	rev	ma06	Healthy	Healthy	50
chr15	4359	9414	q	rev	ma06	Healthy	Healthy	50
chr16	4875	8016	p	fwd	ma06	Healthy	Healthy	50
chr16	1707	8515	q	rev	ma06	Healthy	Healthy	50
chr17	3223	15303	p	fwd	ma06	Healthy	Healthy	50
chr18	4875	8016	q	rev	ma06	Healthy	Healthy	50
chr19	5166	22735	q	rev	ma06	Healthy	Healthy	50
chr19	3674	19549	q	rev	ma06	Healthy	Healthy	50
chr20	2924	12635	p	fwd	ma06	Healthy	Healthy	50
chr20	3674	19549	q	rev	ma06	Healthy	Healthy	50
chr20	2719	5201	q	rev	ma06	Healthy	Healthy	50
chr21	3069	10641	p	fwd	ma06	Healthy	Healthy	50
chr21	6254	9581	p	fwd	ma06	Healthy	Healthy	50
chr21	3762	27931	q	rev	ma06	Healthy	Healthy	50
chr22	7772	46467	p	fwd	ma06	Healthy	Healthy	50
chr22	3467	20041	p	fwd	ma06	Healthy	Healthy	50
chr22	2616	60312	p	fwd	ma06	Healthy	Healthy	50
chr22	7524	13762	p	fwd	ma06	Healthy	Healthy	50
chrX	10871	17733	p	fwd	ma06	Healthy	Healthy	50
chrY	10871	17733	p	fwd	ma06	Healthy	Healthy	50
alt4_p_0	6876	55735	p	fwd	ma06	Healthy	Healthy	50
alt5_q_0	5267	34158	q	fwd	ma06	Healthy	Healthy	50
alt7_p_0	3884	7919	p	fwd	ma06	Healthy	Healthy	50
alt11_q_0	4699	19394	q	fwd	ma06	Healthy	Healthy	50
alt16_p_0	4195	36085	p	fwd	ma06	Healthy	Healthy	50
alt18_p_0	490	4802	p	fwd	ma06	Healthy	Healthy	50
alt18_q_0	5059	35323	q	fwd	ma06	Healthy	Healthy	50
chr1	2756	24130	p	fwd	ma13	Healthy	Healthy	46
chr1	6312	10634	p	fwd	ma13	Healthy	Healthy	46
chr1	5433	29275	p	fwd	ma13	Healthy	Healthy	46
chr1	3828	16256	q	rev	ma13	Healthy	Healthy	46
chr1	2005	9050	q	rev	ma13	Healthy	Healthy	46
chr1	2841	5469	q	rev	ma13	Healthy	Healthy	46
chr2	4752	6171	p	rev	ma13	Healthy	Healthy	46
chr3	3587	10738	q	rev	ma13	Healthy	Healthy	46
chr3	5410	13471	q	rev	ma13	Healthy	Healthy	46
chr3	4254	5824	q	fwd	ma13	Healthy	Healthy	46
chr4	9871	37953	p	fwd	ma13	Healthy	Healthy	46
chr4	2741	7499	p	fwd	ma13	Healthy	Healthy	46
chr4	1640	7533	p	fwd	ma13	Healthy	Healthy	46
chr4	3583	30392	p	fwd	ma13	Healthy	Healthy	46
chr4	4960	13745	p	fwd	ma13	Healthy	Healthy	46
chr4	3530	7794	p	fwd	ma13	Healthy	Healthy	46
chr4	3036	12578	p	fwd	ma13	Healthy	Healthy	46
chr4	2895	8892	p	fwd	ma13	Healthy	Healthy	46
chr4	5863	13738	p	fwd	ma13	Healthy	Healthy	46
chr4	4134	25468	q	rev	ma13	Healthy	Healthy	46
chr4	6524	10077	q	rev	ma13	Healthy	Healthy	46
chr5	6037	10855	p	fwd	ma13	Healthy	Healthy	46
chr5	9388	19273	p	fwd	ma13	Healthy	Healthy	46
chr5	2803	7874	q	rev	ma13	Healthy	Healthy	46
chr6	5433	29275	q	rev	ma13	Healthy	Healthy	46
chr6	6312	10634	q	rev	ma13	Healthy	Healthy	46
chr7	5508	37720	p	fwd	ma13	Healthy	Healthy	46
chr9	4992	36448	p	fwd	ma13	Healthy	Healthy	46
chr9	4752	6171	p	rev	ma13	Healthy	Healthy	46
chr9	3436	18723	p	fwd	ma13	Healthy	Healthy	46
chr9	5726	25992	p	fwd	ma13	Healthy	Healthy	46
chr9	5266	17528	p	fwd	ma13	Healthy	Healthy	46
chr9	2207	7754	p	fwd	ma13	Healthy	Healthy	46
chr9	4930	10598	p	fwd	ma13	Healthy	Healthy	46
chr9	9692	37558	p	fwd	ma13	Healthy	Healthy	46
chr10	5414	38119	p	fwd	ma13	Healthy	Healthy	46
chr10	5459	43639	p	fwd	ma13	Healthy	Healthy	46
chr10	4134	25468	q	rev	ma13	Healthy	Healthy	46
chr10	4254	5824	q	fwd	ma13	Healthy	Healthy	46
chr11	7702	14633	p	fwd	ma13	Healthy	Healthy	46
chr11	3436	18723	p	fwd	ma13	Healthy	Healthy	46
chr11	9692	37558	p	fwd	ma13	Healthy	Healthy	46
chr11	6037	10855	p	fwd	ma13	Healthy	Healthy	46
chr11	5946	54832	p	fwd	ma13	Healthy	Healthy	46
chr11	4944	6422	p	fwd	ma13	Healthy	Healthy	46
chr11	7238	79075	p	fwd	ma13	Healthy	Healthy	46
chr12	5726	25992	p	fwd	ma13	Healthy	Healthy	46
chr12	5266	17528	p	fwd	ma13	Healthy	Healthy	46
[truncated: 3,314 more rows]

## Sheet: HG002_AlleleSpecific
Source Data for Figure 2, Panel H
chr	telomere_length
chr1pM	5227
chr1pM	4951
chr1pM	4822
chr1pM	4785
chr1pM	4523
chr1pM	4457
chr1pM	4355
chr1pM	4349
chr1pM	4266
chr1pM	4251
chr1pM	4173
chr1pM	4136
chr1pM	4114
chr1pM	4097
chr1pM	4043
chr1pM	3943
chr1pM	3876
chr1pM	3717
chr1pM	3625
chr1pM	3676
chr1pM	3656
chr1pM	3568
chr1pM	3502
chr1pM	3432
chr1pM	3263
chr1pM	3259
chr1pM	3236
chr1pM	3179
chr1pM	3195
chr1pM	2923
chr1pP	12024
chr1pP	11258
chr1pP	11496
chr1pP	11649
chr1pP	10992
chr1pP	10328
chr1pP	10814
chr1pP	11130
chr1pP	12183
chr1pP	12360
chr1pP	11594
chr1pP	10946
chr1pP	11327
chr1pP	10550
chr1pP	3097
chr1qM	9708
chr1qM	9005
chr1qM	8863
chr1qM	8694
chr1qM	8530
chr1qM	8547
chr1qM	8522
chr1qM	8399
chr1qM	8475
chr1qM	8455
chr1qM	8328
chr1qM	8444
chr1qM	7925
chr1qM	7971
chr1qM	7985
chr1qM	8287
chr1qM	7732
chr1qM	7598
chr1qP	8276
chr1qP	7438
chr1qP	8079
chr1qP	7491
chr1qP	6963
chr1qP	7012
chr1qP	6847
chr1qP	6776
chr1qP	6620
chr1qP	6631
chr1qP	6458
chr1qP	6479
chr1qP	6234
chr1qP	6103
chr1qP	6044
chr1qP	6057
chr1qP	5974
chr1qP	5386
chr2pM	7845
chr2pM	7577
chr2pM	6746
chr2pM	6963
chr2pM	6824
chr2pM	6344
chr2pM	6073
chr2pM	8569
chr2pM	6984
chr2pM	6749
chr2pM	5985
chr2pM	6266
chr2pM	5930
chr2pM	6827
chr2pM	6291
chr2pM	5707
chr2pM	5478
chr2pP	5023
chr2pP	5224
chr2pP	4967
chr2pP	5129
chr2pP	4810
chr2pP	5459
chr2pP	4912
chr2pP	5185
chr2pP	5057
chr2pP	5165
chr2pP	4812
chr2pP	4686
chr2pP	4794
chr2pP	4753
chr2pP	4793
chr2pP	4647
chr2pP	4642
chr2pP	4616
chr2pP	4564
chr2pP	4492
chr2pP	4479
chr2pP	4400
chr2pP	4337
chr2pP	4199
chr2pP	4136
chr2pP	4066
chr2pP	3762
chr2pP	3684
chr2pP	3677
chr2pP	2441
chr2qM	4400
chr2qM	4285
chr2qM	5277
chr2qM	4532
chr2qM	5579
chr2qM	4475
chr2qM	4588
chr2qM	5312
chr2qM	5140
chr2qM	4736
chr2qM	4356
chr2qM	4618
chr2qM	4546
chr2qM	4907
chr2qM	4405
chr2qM	4870
chr2qM	5099
chr2qM	5029
chr2qM	4257
chr2qM	4056
chr2qM	3953
chr2qM	3926
chr2qM	3900
chr2qM	3840
chr2qM	3606
chr2qP	5961
chr2qP	5430
chr2qP	5426
chr2qP	5286
chr2qP	5281
chr2qP	5269
chr2qP	5226
chr2qP	5178
chr2qP	5104
chr2qP	5168
chr2qP	5087
chr2qP	4961
chr2qP	4921
chr2qP	4836
chr2qP	4813
chr2qP	4750
chr2qP	4738
chr2qP	4663
chr2qP	4620
chr2qP	4579
chr2qP	4546
chr2qP	4496
chr2qP	4483
chr2qP	4360
chr2qP	4272
chr2qP	4160
chr2qP	3982
chr2qP	3816
chr2qP	3748
chr2qP	3758
chr2qP	3618
chr2qP	3501
chr2qP	3021
chr3pM	7113
chr3pM	6864
chr3pM	7015
chr3pM	6849
chr3pM	6773
chr3pM	6855
chr3pM	6977
chr3pM	6959
chr3pM	6366
chr3pM	6424
chr3pM	6392
chr3pM	6064
chr3pM	6084
chr3pM	6006
chr3pM	5418
chr3pM	4813
chr3pM	4798
chr3pP	6387
chr3pP	6281
chr3pP	6497
chr3pP	6210
chr3pP	6652
chr3pP	6217
chr3pP	6021
chr3pP	6235
chr3pP	7579
chr3pP	6758
chr3pP	6496
chr3pP	6418
chr3pP	6523
chr3pP	5903
chr3pP	6256
chr3pP	6449
chr3pP	6192
chr3pP	6059
chr3pP	7372
chr3pP	5936
chr3pP	5955
chr3pP	6849
chr3pP	5962
chr3pP	6146
chr3pP	6602
chr3pP	5549
chr3pP	6587
chr3pP	5567
chr3pP	5230
chr3qM	6755
chr3qM	6676
chr3qM	6640
chr3qM	6444
chr3qM	6388
chr3qM	6389
chr3qM	6330
chr3qM	6244
chr3qM	6129
chr3qM	6061
chr3qM	6063
chr3qM	6010
chr3qM	5916
chr3qM	5277
chr3qM	5631
chr3qM	5618
chr3qM	5546
chr3qM	5542
chr3qM	5047
chr3qM	5179
chr3qM	4807
chr3qM	4682
chr3qP	4976
chr3qP	4904
chr3qP	4532
chr3qP	5427
chr3qP	4983
chr3qP	4894
chr3qP	5373
chr3qP	4895
chr3qP	4878
chr3qP	4388
chr3qP	5007
chr3qP	4434
chr3qP	4131
chr3qP	4066
chr3qP	4003
chr3qP	3955
chr3qP	3780
chr3qP	3786
chr3qP	3717
chr3qP	3669
chr3qP	3648
chr3qP	3301
chr3qP	3342
chr3qP	3348
chr3qP	3271
chr3qP	3065
chr3qP	2671
chr3qP	2407
chr4pM	10415
chr4pM	5095
chr4pM	5504
chr4pM	5492
chr4pM	5928
chr4pM	5098
chr4pM	5416
chr4pM	5195
chr4pM	6102
chr4pM	5060
chr4pM	5284
chr4pM	4908
chr4pM	4841
chr4pM	4845
chr4pM	4829
chr4pM	4548
chr4pM	4489
chr4pM	4398
chr4pM	4322
chr4pM	3845
chr4pM	4505
chr4pM	5294
chr4pP	5196
chr4pP	5806
chr4pP	6293
chr4pP	4948
chr4pP	4946
chr4pP	4684
chr4pP	4132
chr4pP	3980
chr4pP	3917
chr4pP	3664
chr4pP	3479
chr4pP	3452
chr4pP	3220
chr4pP	2500
chr4qM	6741
chr4qM	5875
chr4qM	5507
chr4qM	5506
chr4qM	5274
chr4qM	5200
chr4qM	5113
chr4qM	5243
chr4qM	5013
chr4qM	4982
chr4qM	4963
chr4qM	4925
chr4qM	4911
chr4qM	4831
chr4qM	4806
chr4qM	4831
chr4qM	4725
chr4qM	4702
chr4qM	4417
chr4qM	4372
chr4qM	4364
chr4qM	4372
chr4qM	4379
chr4qM	4355
chr4qM	4271
chr4qM	4186
chr4qM	4151
chr4qM	4034
chr4qM	3982
chr4qM	1715
chr4qP	8724
chr4qP	9726
chr4qP	9149
chr4qP	8996
chr4qP	9180
chr4qP	8518
chr4qP	8521
chr4qP	8520
chr4qP	8407
chr4qP	8051
chr4qP	7875
chr4qP	7726
chr4qP	7697
chr4qP	7692
chr4qP	7327
chr4qP	8328
chr4qP	6744
chr4qP	3130
chr5qM	6350
chr5qM	6280
chr5qM	6070
chr5qM	6060
chr5qM	6563
chr5qM	5920
chr5qM	5916
chr5qM	5847
chr5qM	5791
chr5qM	5727
chr5qM	5727
chr5qM	5579
chr5qM	5519
chr5qM	5382
chr5qM	5406
chr5qM	5125
chr5qM	5128
chr5qM	5067
chr5qM	5062
chr5qM	5025
chr5qM	4979
chr5qM	4936
chr5qM	4847
chr5qM	4834
chr5qM	4763
chr5qM	4526
chr5qM	4484
chr5qM	3914
chr5qP	5361
chr5qP	5145
chr5qP	5903
chr5qP	4815
chr5qP	4778
chr5qP	4688
chr5qP	4691
chr5qP	4427
chr5qP	4400
chr5qP	4281
chr5qP	4242
chr5qP	4272
chr5qP	4073
chr5qP	3927
chr5qP	3964
chr5qP	3754
chr5qP	3748
chr5qP	3726
chr5qP	3711
chr5qP	3598
chr5qP	3396
chr5qP	3348
chr5qP	3158
chr5qP	3086
chr6pM	5549
chr6pM	5402
chr6pM	5366
chr6pM	5432
chr6pM	5146
chr6pM	5197
chr6pM	5036
chr6pM	5488
chr6pM	4978
chr6pM	4870
chr6pM	4829
chr6pM	4811
chr6pM	4806
chr6pM	4771
chr6pM	4712
chr6pM	4674
chr6pM	4637
chr6pM	4643
chr6pM	4642
chr6pM	4547
chr6pM	4537
chr6pM	4401
chr6pM	4596
chr6pM	4449
chr6pM	4401
chr6pM	4131
chr6pM	3963
chr6pP	5820
chr6pP	5858
chr6pP	5677
chr6pP	5603
chr6pP	5593
chr6pP	5564
chr6pP	5451
chr6pP	5456
chr6pP	5172
chr6pP	5067
chr6pP	4938
chr6pP	4865
chr6pP	4829
chr6pP	4722
chr6pP	4728
chr6pP	4559
chr6pP	4523
chr6pP	4494
chr6pP	4251
chr6pP	3992
chr6qM	4463
chr6qM	5707
chr6qM	4771
chr6qM	4571
chr6qM	4794
chr6qM	5290
chr6qM	4782
chr6qM	4383
chr6qM	5451
chr6qM	4440
chr6qM	3852
chr6qM	4568
chr6qM	4891
chr6qM	3570
chr6qM	4179
chr6qM	4318
chr6qM	5188
chr6qM	3832
chr6qM	5583
chr6qM	5158
chr6qP	6509
chr6qP	5665
chr6qP	5680
chr6qP	5810
chr6qP	5645
chr6qP	5519
chr6qP	5527
chr6qP	5499
chr6qP	5402
chr6qP	5366
chr6qP	5302
chr6qP	5172
chr6qP	5156
chr6qP	5165
chr6qP	5014
chr6qP	5018
chr6qP	4804
chr6qP	4729
chr6qP	4664
chr7pM	9218
chr7pM	5635
chr7pM	5604
chr7pM	5321
chr7pM	5194
chr7pM	5157
chr7pM	5120
chr7pM	5042
chr7pM	5015
chr7pM	4982
chr7pM	5013
chr7pM	4855
chr7pM	4812
chr7pM	4741
chr7pM	4609
chr7pM	4459
chr7pM	4440
chr7pM	4443
chr7pM	4376
chr7pM	4417
chr7pM	4527
chr7pM	4295
chr7pM	4327
chr7pM	4238
chr7pM	4227
chr7pM	4156
chr7pM	4123
chr7pM	3923
chr7pM	4043
chr7pM	4015
chr7pM	3853
chr7pM	3762
chr7pM	3830
chr7pM	3487
chr7pP	5205
chr7pP	4975
chr7pP	5874
chr7pP	4943
chr7pP	4930
chr7pP	4931
chr7pP	5079
chr7pP	6038
chr7pP	5220
chr7pP	5119
chr7pP	5710
chr7pP	5345
chr7pP	5894
chr7pP	5290
chr7pP	5125
chr7pP	6014
chr7pP	4856
chr7pP	4646
chr7pP	4714
chr7pP	4572
chr7pP	4444
chr7pP	4460
chr7pP	4446
chr7pP	4505
chr7pP	4218
chr7pP	4049
chr7qM	5450
chr7qM	5155
chr7qM	5117
chr7qM	5135
chr7qM	5021
chr7qM	5028
chr7qM	4984
chr7qM	4917
chr7qM	4618
chr7qM	4769
chr7qM	4542
chr7qM	4735
chr7qM	4677
chr7qM	4740
chr7qM	4552
chr7qM	4551
chr7qM	4527
chr7qM	4299
chr7qM	4303
chr7qM	4306
chr7qM	4148
chr7qM	4129
chr7qM	3939
chr7qM	4160
chr7qM	4014
chr7qM	4058
chr7qM	3941
chr7qM	3801
chr7qM	3566
chr7qM	3435
chr7qP	4319
chr7qP	3693
chr7qP	3634
chr7qP	3602
chr7qP	3534
chr7qP	3479
chr7qP	3461
chr7qP	3300
chr7qP	3303
chr7qP	3115
chr7qP	3122
chr7qP	3126
chr7qP	3073
chr7qP	2925
chr7qP	2903
chr7qP	2896
chr7qP	2918
chr7qP	2904
chr7qP	2864
chr7qP	2805
chr7qP	2714
chr7qP	2710
chr7qP	2695
chr7qP	2631
chr7qP	2618
chr7qP	2618
chr7qP	2605
chr7qP	2574
chr7qP	2549
chr7qP	2457
chr7qP	2431
chr7qP	2445
chr7qP	2426
chr7qP	2450
chr7qP	2459
chr7qP	2348
chr7qP	2305
chr7qP	2255
chr7qP	2218
chr7qP	2171
chr7qP	2180
chr7qP	2058
chr7qP	1979
chr8pM	9208
chr8pM	6095
chr8pM	6256
chr8pM	6141
chr8pM	6212
chr8pM	6134
chr8pM	6098
chr8pM	5686
chr8pM	5597
chr8pM	5497
chr8pM	5508
chr8pM	5563
chr8pM	5407
chr8pM	8146
chr8pM	5313
chr8pM	5361
chr8pM	8729
chr8pM	5293
chr8pM	5235
chr8pM	5130
chr8pM	5185
chr8pM	5124
chr8pM	5090
chr8pM	4806
chr8pM	4721
chr8pM	4676
chr8pM	4581
chr8pM	4485
chr8pM	4086
chr8pM	3750
chr8pM	3349
chr8pM	3023
chr8pP	5114
chr8pP	4942
chr8pP	4978
chr8pP	4829
chr8pP	4729
chr8pP	4678
chr8pP	4674
chr8pP	4532
chr8pP	4609
chr8pP	4565
chr8pP	4508
chr8pP	4670
chr8pP	4359
chr8pP	4286
chr8pP	4201
chr8pP	4252
chr8pP	4136
chr8pP	4056
chr8pP	3953
chr8pP	3942
chr8pP	3868
chr8pP	3769
chr8pP	3705
chr8pP	3692
chr8pP	3706
chr8pP	3638
chr8pP	3624
chr8pP	3533
chr8pP	3272
chr8pP	3086
chr8qM	5648
chr8qM	6058
chr8qM	6082
chr8qM	5757
chr8qM	6054
chr8qM	5869
chr8qM	5914
chr8qM	5835
chr8qM	9646
chr8qM	6058
chr8qM	5529
chr8qM	5649
chr8qM	5504
chr8qM	5432
chr8qM	5389
chr8qM	5338
chr8qM	5218
chr8qM	5041
chr8qM	5075
chr8qM	5059
chr8qM	4879
chr8qM	4839
chr8qM	4654
chr8qM	4527
chr8qM	4016
chr8qM	3830
chr8qP	5833
chr8qP	5985
chr8qP	5771
chr8qP	6205
chr8qP	6179
chr8qP	6124
chr8qP	8201
chr8qP	6489
chr8qP	5993
chr8qP	5970
chr8qP	6447
chr8qP	6113
chr8qP	5665
chr8qP	5818
chr8qP	5486
chr8qP	5364
chr8qP	5332
chr8qP	5147
chr8qP	5008
chr8qP	5080
chr8qP	4948
chr8qP	4799
chr8qP	4692
chr8qP	2750
chr9pM	6867
chr9pM	6328
chr9pM	6452
chr9pM	8391
chr9pM	6751
chr9pM	6184
chr9pM	6573
chr9pM	6128
chr9pM	6103
chr9pM	6029
chr9pM	5590
chr9pM	5568
chr9pM	5206
chr9pP	7455
chr9pP	6471
chr9pP	5573
chr9pP	5152
chr9pP	5126
chr9pP	5028
chr9pP	4980
chr9pP	4938
chr9pP	4868
chr9pP	4862
chr9pP	4867
chr9pP	4664
chr9pP	4614
chr9pP	4605
chr9pP	4575
chr9pP	4580
chr9pP	4484
chr9pP	4472
chr9pP	4496
chr9pP	4482
chr9pP	4389
chr9pP	4304
chr9pP	4248
chr9pP	4194
chr9pP	4059
chr9pP	3997
chr9pP	3999
chr9pP	3870
chr9pP	3799
chr9pP	2688
chr9qM	6215
chr9qM	5759
chr9qM	5395
chr9qM	5563
chr9qM	5540
chr9qM	5899
chr9qM	5860
chr9qM	5448
chr9qM	5684
chr9qM	5656
chr9qM	5462
chr9qM	6013
chr9qM	5310
chr9qM	5200
chr9qM	5166
chr9qM	5089
chr9qM	4960
chr9qM	4944
chr9qM	4913
chr9qM	4786
chr9qM	4772
chr9qM	3012
chr9qM	2950
chr9qP	6001
chr9qP	6170
chr9qP	4993
chr9qP	4832
chr9qP	4837
chr9qP	4663
chr9qP	4418
chr9qP	4340
chr9qP	4277
chr9qP	4180
chr9qP	4144
chr9qP	4086
chr9qP	3910
chr9qP	3963
chr9qP	3945
chr9qP	3816
chr9qP	3769
chr9qP	3647
chr9qP	3579
chr9qP	3537
chr9qP	3490
chr9qP	3457
chr9qP	3362
chr9qP	3397
chr10pM	10111
chr10pM	8291
chr10pM	7680
chr10pM	7764
chr10pM	7632
chr10pM	7679
chr10pM	7509
chr10pM	7366
chr10pM	7347
chr10pM	7050
chr10pM	6979
chr10pM	6741
chr10pM	6489
chr10pM	6354
chr10pM	4430
chr10pP	5610
chr10pP	5614
chr10pP	5451
chr10pP	5457
chr10pP	5295
chr10pP	5244
chr10pP	5125
chr10pP	5030
chr10pP	5076
chr10pP	5027
chr10pP	5058
chr10pP	5047
chr10pP	5020
chr10pP	4889
chr10pP	4773
chr10pP	4598
chr10pP	4491
chr10pP	4372
chr10pP	4179
chr10pP	3463
chr10qM	4688
chr10qM	4544
chr10qM	4456
chr10qM	4303
chr10qM	4307
chr10qM	4137
chr10qM	3992
chr10qM	4042
chr10qM	4037
chr10qM	3976
chr10qM	3950
chr10qM	3905
chr10qM	3845
chr10qM	3897
chr10qM	3859
chr10qM	3856
chr10qM	3811
chr10qM	3805
chr10qM	3811
chr10qM	3680
chr10qM	3637
chr10qM	3629
chr10qM	3622
chr10qM	3575
chr10qM	3514
chr10qM	3527
chr10qM	3481
chr10qM	3364
chr10qM	3213
chr10qM	3250
chr10qM	3038
chr10qM	3033
chr10qM	2943
chr10qM	2737
chr10qP	5494
chr10qP	5974
chr10qP	5808
chr10qP	5444
chr10qP	5897
chr10qP	5861
chr10qP	5598
chr10qP	5603
chr10qP	5454
chr10qP	5760
chr10qP	5509
chr10qP	5639
chr10qP	5407
chr10qP	5369
chr10qP	5346
chr10qP	5275
chr10qP	5288
chr10qP	5386
chr10qP	5119
chr10qP	5116
chr10qP	5130
chr10qP	5050
chr10qP	4989
chr10qP	4953
chr10qP	4895
chr10qP	4888
chr10qP	4595
chr10qP	4507
chr10qP	3513
chr11pM	12803
chr11pM	6005
chr11pM	5937
chr11pM	5986
chr11pM	5916
chr11pM	5838
chr11pM	5430
chr11pM	5305
chr11pM	5303
chr11pM	5299
chr11pM	5126
chr11pM	5119
chr11pM	5306
chr11pM	4965
chr11pM	4911
chr11pM	4744
chr11pM	4628
chr11pM	4205
chr11pP	6344
chr11pP	5037
chr11pP	4950
chr11pP	4812
chr11pP	4713
chr11pP	4699
chr11pP	4636
chr11pP	4552
chr11pP	4516
chr11pP	4430
chr11pP	4391
chr11pP	4354
chr11pP	4319
chr11pP	4112
chr11pP	4133
chr11pP	3820
chr11pP	3965
chr11pP	4050
chr11pP	4085
chr11pP	3918
chr11pP	3873
chr11pP	3792
chr11pP	3814
chr11pP	3788
chr11pP	3642
chr11pP	3604
chr11pP	3666
chr11pP	3436
chr11pP	3248
chr11qM	5805
chr11qM	5509
chr11qM	5532
chr11qM	5637
chr11qM	5497
chr11qM	5418
chr11qM	5433
chr11qM	5389
chr11qM	5383
chr11qM	5350
chr11qM	5220
chr11qM	5028
chr11qM	5015
chr11qM	4952
chr11qM	4900
chr11qM	4908
chr11qM	4826
chr11qM	4683
chr11qM	4500
chr11qM	4454
chr11qM	4375
chr11qM	4381
chr11qM	4376
chr11qM	4230
chr11qM	4310
chr11qM	4208
chr11qM	3845
chr11qM	3730
chr11qM	3389
chr11qM	1852
chr11qP	5445
chr11qP	5435
chr11qP	5345
chr11qP	5239
chr11qP	5149
chr11qP	5172
chr11qP	5162
chr11qP	5113
chr11qP	4968
chr11qP	4963
chr11qP	4880
chr11qP	4804
chr11qP	4623
chr11qP	4665
chr11qP	4659
chr11qP	4678
chr11qP	4581
chr11qP	4490
chr11qP	4416
chr11qP	4375
chr11qP	4260
chr11qP	4087
chr11qP	3999
chr11qP	4028
chr11qP	3812
chr11qP	3808
chr11qP	3714
chr12pM	5807
chr12pM	5846
chr12pM	5260
chr12pM	5143
chr12pM	5082
chr12pM	5010
chr12pM	5008
chr12pM	4863
chr12pM	4786
chr12pM	4917
chr12pM	4782
chr12pM	4690
chr12pM	4665
chr12pM	4641
chr12pM	4612
chr12pM	4561
chr12pM	4520
chr12pM	4544
chr12pM	4513
chr12pM	4410
chr12pM	4534
chr12pM	4289
chr12pM	4045
chr12pM	3883
chr12pM	3776
chr12pP	5776
chr12pP	6194
chr12pP	7299
chr12pP	6439
chr12pP	6648
chr12pP	6271
chr12pP	5941
chr12pP	8139
chr12pP	5743
chr12pP	5679
chr12pP	5636
chr12pP	5536
chr12pP	5199
chr12pP	5285
chr12pP	5277
chr12pP	5204
chr12pP	5151
chr12pP	4986
chr12pP	4874
chr12qM	5600
chr12qM	4912
chr12qM	4909
chr12qM	4905
chr12qM	4761
chr12qM	4557
chr12qM	4464
chr12qM	4519
chr12qM	4203
chr12qM	4111
chr12qM	4199
chr12qM	3971
chr12qM	3928
chr12qM	3906
chr12qM	3901
chr12qM	3412
chr12qM	3505
chr12qM	3498
chr12qM	3476
chr12qM	3457
chr12qM	3339
chr12qM	3151
chr12qM	3116
chr12qM	3129
chr12qM	2743
chr12qM	2637
chr12qM	2601
chr12qP	6890
chr12qP	7672
chr12qP	6187
chr12qP	8787
chr13qM	11295
chr13qM	6528
chr13qM	6492
chr13qM	6253
chr13qM	6188
chr13qM	5965
chr13qM	5802
chr13qM	5713
chr13qM	5696
chr13qM	5597
chr13qM	5514
chr13qM	5472
chr13qM	5314
chr13qM	5186
chr13qM	5229
chr13qM	5233
chr13qM	5032
chr13qM	4874
chr13qM	4755
chr13qM	5104
chr13qP	6449
chr13qP	5947
chr13qP	5890
chr13qP	5794
chr13qP	5718
chr13qP	5604
chr13qP	5520
chr13qP	5406
chr13qP	5516
chr13qP	5359
chr13qP	5366
chr13qP	5218
chr13qP	5110
chr13qP	5058
chr13qP	4961
chr13qP	4952
chr13qP	4888
chr13qP	4861
chr13qP	4564
chr13qP	4500
chr13qP	3741
chr14pM	10677
chr14pM	7173
chr14pM	7835
chr14pM	7897
chr14pM	7342
chr14pM	7014
chr14pM	7641
chr14pM	7393
chr14pM	6966
chr14pM	6716
chr14pM	6643
chr14pM	6853
chr14pM	6269
chr14pM	6104
chr14pM	5969
chr14pM	4848
chr14pM	3749
chr14qP	6006
chr14qP	6113
chr14qP	6394
chr14qP	6038
chr14qP	6102
chr14qP	6762
chr14qP	6488
chr14qP	5871
chr14qP	5772
chr14qP	5681
chr14qP	6200
chr14qP	5536
chr14qP	5501
chr14qP	5587
chr14qP	5472
chr14qP	5402
chr14qP	5362
chr14qP	5272
chr14qP	5149
chr14qP	5138
chr14qP	5282
chr14qP	5084
chr14qP	4948
chr14qP	4917
chr14qP	4952
chr14qP	4773
chr14qP	4655
chr14qP	4367
chr14qP	4360
chr14qP	4359
chr14qP	3985
chr15qM	6061
chr15qM	4999
chr15qM	4788
chr15qM	4744
chr15qM	4479
chr15qM	4324
chr15qM	4313
chr15qM	4256
chr15qM	4274
chr15qM	4218
chr15qM	4062
chr15qP	7831
chr15qP	8337
chr15qP	7873
chr15qP	7887
chr15qP	7557
chr15qP	7666
chr15qP	7552
chr15qP	7987
chr15qP	7470
chr15qP	7247
chr15qP	6836
chr15qP	6911
chr15qP	6747
chr15qP	6679
chr15qP	6561
chr16pM	7158
chr16pM	6896
chr16pM	6851
chr16pM	6784
chr16pM	6726
chr16pM	6570
chr16pM	6356
chr16pM	6424
chr16pM	6408
chr16pM	6035
chr16pM	5996
chr16pM	5925
chr16pM	5883
chr16pM	5952
chr16pM	5818
chr16pM	5649
chr16pM	5313
chr16pM	3839
chr16pP	6779
chr16pP	6387
chr16pP	6366
chr16pP	6086
chr16pP	5945
chr16pP	5969
chr16pP	5976
chr16pP	5814
chr16pP	5785
chr16pP	5826
chr16pP	5507
chr16pP	5769
chr16pP	5705
chr16pP	5654
chr16pP	5664
chr16pP	5317
chr16pP	5548
chr16pP	5436
chr16pP	5468
chr16pP	5421
chr16pP	5088
chr16pP	5318
chr16pP	5230
chr16pP	5168
chr16pP	5035
chr16pP	4961
chr16pP	4853
chr16pP	4733
chr16pP	4785
chr16pP	4694
chr16pP	4623
chr16qM	3734
chr16qM	4303
chr16qM	4307
chr16qM	4375
chr16qM	4289
chr16qM	4046
chr16qM	3906
chr16qM	4597
chr16qM	3852
chr16qM	4488
chr16qM	4029
chr16qM	3784
chr16qM	3624
chr16qM	3618
chr16qM	3551
chr16qM	3567
chr16qM	3522
chr16qM	3484
chr16qM	3492
chr16qM	3384
chr16qM	3357
chr16qM	3287
chr16qM	3231
chr16qM	3199
chr16qM	2869
chr16qM	3091
chr16qM	2988
chr16qM	2942
chr16qM	3210
chr16qP	14678
chr16qP	8108
chr16qP	8205
chr16qP	7813
chr16qP	7751
chr16qP	7737
chr16qP	7622
chr16qP	7651
chr16qP	7564
chr16qP	7454
chr16qP	7503
chr16qP	7479
chr16qP	7361
chr16qP	7304
chr16qP	7317
chr16qP	7177
chr16qP	7161
chr16qP	7087
chr16qP	3704
chr16qP	7064
chr16qP	7020
chr16qP	6970
chr16qP	7280
chr16qP	6803
chr16qP	6698
chr16qP	6697
chr16qP	6659
chr16qP	3146
chr16qP	6254
chr16qP	6081
chr17pM	5128
chr17pM	4857
chr17pM	4825
chr17pM	4752
chr17pM	4247
chr17pM	4516
chr17pM	4393
chr17pM	3925
chr17pM	4221
chr17pM	3883
chr17pM	4141
chr17pM	4115
chr17pM	3937
chr17pM	3870
chr17pM	3844
chr17pM	3734
chr17pM	3736
chr17pM	3705
chr17pM	3692
chr17pM	3643
chr17pM	3610
chr17pM	3601
chr17pM	3200
chr17pM	2838
chr17pM	2475
chr17pM	2317
chr17pM	2191
chr17pM	2026
chr17pP	6673
chr17pP	6185
chr17pP	5963
chr17pP	6010
chr17pP	5989
chr17pP	5785
chr17pP	5786
chr17pP	5469
chr17pP	5708
chr17pP	5672
chr17pP	5562
chr17pP	5480
chr17pP	5479
chr17pP	5447
chr17pP	5396
chr17pP	5318
chr17pP	5243
chr17pP	5172
chr17pP	5120
chr17pP	5141
chr17pP	5049
chr17pP	5048
chr17pP	4973
chr17pP	4919
chr17pP	4628
chr17pP	4801
chr17pP	4863
chr17pP	4848
chr17pP	4786
chr17pP	4498
chr17pP	3433
chr17pP	2828
chr17qM	4362
chr17qM	4297
chr17qM	4207
chr17qM	4147
chr17qM	4120
chr17qM	4041
chr17qM	3978
chr17qM	3965
chr17qM	3924
chr17qM	3909
chr17qM	3807
chr17qM	3774
chr17qM	3757
chr17qM	3773
chr17qM	3708
chr17qM	3629
chr17qM	3545
chr17qM	3554
chr17qM	3470
chr17qM	3470
chr17qM	3446
chr17qM	3301
chr17qM	3258
chr17qM	3102
chr17qM	2897
chr17qM	2847
chr17qM	2758
chr17qM	2708
chr17qM	2675
chr17qM	2460
chr17qM	2238
chr17qM	2193
chr17qP	3256
chr17qP	3041
chr17qP	2976
chr17qP	2955
chr17qP	2920
chr17qP	2879
chr17qP	2891
chr17qP	2809
chr17qP	2728
chr17qP	2687
chr17qP	2667
chr17qP	2668
chr17qP	2589
chr17qP	2618
chr17qP	2570
chr17qP	2488
chr17qP	2590
chr17qP	2523
chr17qP	2482
chr17qP	2480
chr17qP	2466
chr17qP	2426
chr17qP	2422
chr17qP	2414
chr17qP	2408
chr17qP	2267
chr17qP	2266
chr17qP	2241
chr17qP	2245
chr17qP	1919
chr17qP	2145
chr17qP	2120
chr17qP	2089
chr17qP	2086
chr17qP	2119
chr17qP	1955
chr17qP	1907
chr17qP	1868
chr17qP	1812
chr17qP	1778
chr17qP	1591
chr18pM	6039
chr18pM	6577
chr18pM	5918
chr18pM	9698
chr18pM	5554
chr18pM	5549
chr18pM	5432
chr18pM	5422
chr18pM	5372
chr18pM	5196
chr18pM	4970
chr18pM	4933
chr18pM	4829
chr18pM	4805
chr18pP	6821
chr18pP	6906
chr18pP	7163
chr18pP	8890
chr18pP	6605
chr18pP	9236
chr18pP	6602
chr18pP	6466
chr18pP	6415
chr18pP	6357
chr18pP	6229
chr18pP	6023
chr18pP	5844
chr18pP	5592
chr18pP	4818
chr18pP	4404
chr18pP	3839
chr18qM	5662
chr18qM	5585
chr18qM	5555
chr18qM	5516
chr18qM	5315
chr18qM	5235
chr18qM	5208
chr18qM	5217
chr18qM	5180
chr18qM	5030
chr18qM	5047
chr18qM	4842
chr18qM	4970
chr18qM	4878
chr18qM	4873
chr18qM	4792
chr18qM	4772
chr18qM	4684
chr18qM	4615
chr18qM	4578
chr18qM	4544
chr18qM	4566
chr18qM	4505
chr18qM	4443
chr18qM	4466
chr18qM	4463
chr18qM	4358
chr18qM	4193
chr18qM	4205
chr18qM	4073
chr18qM	2648
chr18qP	6018
chr18qP	6262
chr18qP	9189
chr18qP	5648
chr18qP	5669
chr18qP	5500
chr18qP	5262
chr18qP	5249
chr18qP	5279
chr18qP	5043
chr18qP	5030
chr18qP	4983
chr18qP	5000
chr18qP	4900
chr18qP	4852
chr18qP	4768
chr18qP	4773
chr18qP	3921
chr18qP	3666
chr18qP	3127
chr19pM	10430
chr19pM	7985
chr19pM	6290
chr19pM	4787
chr19pM	4580
chr19pM	4574
chr19pM	4402
chr19pM	4285
chr19pM	4305
chr19pM	4198
chr19pM	3981
chr19pM	3873
chr19pP	9106
chr19pP	7984
chr19pP	8259
chr19pP	4358
chr19pP	3999
chr19pP	3992
chr19pP	3910
chr19pP	3939
chr19pP	3849
chr19pP	3828
chr19pP	3805
chr19pP	3851
chr19pP	3674
chr19pP	3585
chr19pP	3571
chr19pP	3516
chr19pP	3499
chr19pP	3447
chr19pP	3299
chr19pP	3433
chr19pP	3405
chr19pP	3494
chr19pP	3283
chr19pP	3345
chr19pP	3280
chr19pP	3339
chr19pP	3267
chr19pP	3232
chr19pP	3233
chr19pP	3179
chr19pP	3137
chr19pP	3030
chr19pP	2970
chr19pP	2895
chr19pP	2814
chr19pP	2732
chr19pP	2679
chr19pP	2709
chr19pP	2691
chr19pP	2362
chr19pP	2490
chr19pP	2518
chr19pP	2433
chr19pP	2353
chr19pP	2323
chr19pP	2225
chr19pP	1989
chr19qM	9276
chr19qM	10445
chr19qM	9183
chr19qM	9372
chr20pM	4852
chr20pM	4451
chr20pM	4439
chr20pM	4383
chr20pM	4333
chr20pM	4305
chr20pM	4195
chr20pM	4128
chr20pM	4119
chr20pM	4028
chr20pM	4079
chr20pM	4093
chr20pM	4010
chr20pM	3967
chr20pM	3937
chr20pM	3938
chr20pM	3929
chr20pM	3890
chr20pM	3867
chr20pM	3850
chr20pM	3757
chr20pM	3829
chr20pM	3820
chr20pM	3703
chr20pM	3711
chr20pM	3623
chr20pM	3659
chr20pM	3679
chr20pM	3654
chr20pM	3650
chr20pM	3631
chr20pM	3606
chr20pM	3548
chr20pM	3429
chr20pM	3448
chr20pM	3241
chr20pM	3065
chr20pM	3018
chr20pP	4750
chr20pP	3631
chr20pP	6896
chr20pP	4080
chr20pP	3749
chr20pP	3858
chr20pP	3735
chr20pP	3579
chr20pP	3787
chr20pP	3783
chr20pP	3620
chr20pP	4135
chr20pP	3798
chr20pP	3710
chr20pP	3598
chr20pP	3539
chr20pP	3467
chr20pP	3411
chr20pP	3415
chr20pP	3372
chr20pP	3327
chr20pP	3138
chr20pP	3257
chr20pP	3217
chr20pP	3270
chr20pP	3237
chr20pP	3167
chr20pP	3125
chr20pP	3056
chr20pP	3122
chr20pP	3104
chr20pP	3095
chr20pP	3068
chr20pP	3064
chr20pP	3014
chr20pP	3008
chr20pP	2912
chr20pP	2626
chr20pP	2626
chr20pP	2588
chr20pP	2504
chr20pP	2463
chr20pP	2381
chr20pP	2181
chr20pP	2255
chr20pP	2156
chr20qM	7478
chr20qM	6866
chr20qM	6643
chr20qM	6120
chr20qM	6913
chr20qM	6933
chr20qM	8087
chr20qM	7642
chr20qM	6418
chr20qM	7024
chr20qM	6409
chr20qM	6680
chr20qM	6696
chr20qM	6408
chr20qM	6924
chr20qM	7310
chr20qM	6126
chr20qM	6405
chr20qM	3161
chr20qP	5108
chr20qP	5215
chr20qP	6015
chr20qP	5117
chr20qP	4992
chr20qP	5179
chr20qP	4767
chr20qP	4714
chr20qP	4574
chr20qP	4598
chr20qP	4506
chr20qP	4394
chr20qP	4440
chr20qP	4394
chr20qP	4399
chr20qP	4402
chr20qP	4252
chr20qP	4343
chr20qP	4319
chr20qP	4295
chr20qP	4284
chr20qP	4237
chr20qP	3528
chr21qM	8587
chr21qM	7656
chr21qM	8907
chr21qM	5851
chr21qM	5795
chr21qM	5638
chr21qM	5643
chr21qM	5557
chr21qM	5625
chr21qM	5504
chr21qM	5386
chr21qM	5306
chr21qM	5318
chr21qM	5235
chr21qM	5181
chr21qM	5173
chr21qM	4975
chr21qM	4838
chr21qP	4542
chr21qP	4618
chr21qP	4241
chr21qP	4172
chr21qP	4490
chr21qP	4452
chr21qP	6507
chr21qP	6379
chr21qP	4553
chr21qP	4935
chr21qP	4084
chr21qP	4291
chr21qP	4916
chr21qP	4526
chr21qP	4727
chr21qP	4273
chr21qP	4265
chr21qP	4745
chr21qP	4175
chr21qP	4156
chr21qP	4260
chr21qP	4514
chr21qP	4377
chr21qP	4167
chr21qP	4088
chr21qP	4084
chr21qP	3943
chr21qP	3961
chr21qP	3892
chr21qP	3609
chr21qP	3711
chr21qP	3615
chr21qP	3638
chr21qP	3475
chr21qP	3594
chr21qP	3468
chr21qP	3265
chr21qP	3214
chr21qP	3194
chr21qP	3153
chr21qP	3146
chr21qP	3053
chr21qP	2404
chr22qM	8987
chr22qM	6776
chr22qM	10780
chr22qM	6526
chr22qM	7483
chr22qM	6722
chr22qM	6750
chr22qM	8596
chr22qM	6393
chr22qM	6431
chr22qM	6371
chr22qM	6313
chr22qM	6288
chr22qM	6278
chr22qM	6209
chr22qM	6238
chr22qM	6100
chr22qM	5860
chr22qM	5877
chr22qM	5669
chr22qM	5831
chr22qM	5730
chr22qM	5451
chr22qM	5175
chr22qM	5325
chr22qM	5029
chr22qM	5058
chr22qP	10626
chr22qP	6138
chr22qP	6372
chr22qP	6073
chr22qP	6066
chr22qP	9748
chr22qP	6182
chr22qP	5728
chr22qP	5650
chr22qP	5586
chr22qP	5564
chr22qP	5516
chr22qP	5447
chr22qP	5489
chr22qP	5364
chr22qP	5284
chr22qP	5253
chr22qP	5148
chr22qP	5121
chr22qP	5099
chr22qP	5219
chr22qP	5006
chr22qP	5034
chr22qP	4885
chr22qP	4758
chr22qP	4723
chr22qP	4622
chr22qP	4521
chr22qP	4484
chr22qP	4312
chr22qP	4178

## Sheet: hesc_tin2
Source Data for Figure 2, Panels A and D
chromosome	telomere_length	read_length	arm	Genotype
chr1	4735	8307	p	TIN2 284R/+
chr1	4079	6924	p	TIN2 284R/+
chr1	3839	7125	p	TIN2 284R/+
chr1	3474	7005	p	TIN2 284R/+
chr1	2989	6518	p	TIN2 284R/+
chr1	4399	6108	p	TIN2 284R/+
chr1	4392	7885	p	TIN2 284R/+
chr1	2388	5901	p	TIN2 284R/+
chr1	3488	6984	p	TIN2 284R/+
chr1	3914	7333	p	TIN2 284R/+
chr1	3398	6572	p	TIN2 284R/+
chr1	3608	7181	p	TIN2 284R/+
chr1	3474	6958	p	TIN2 284R/+
chr1	5196	6189	p	TIN2 284R/+
chr1	2139	6381	p	TIN2 284R/+
chr1	2167	5661	p	TIN2 284R/+
chr1	2964	6159	p	TIN2 284R/+
chr1	3353	7527	p	TIN2 284R/+
chr1	3828	19679	p	TIN2 284R/+
chr1	5415	10799	p	TIN2 284R/+
chr1	3769	7315	p	TIN2 284R/+
chr1	3625	7866	p	TIN2 284R/+
chr1	5152	10041	p	TIN2 284R/+
chr1	4236	8490	p	TIN2 284R/+
chr1	4219	7763	p	TIN2 284R/+
chr1	2790	6973	p	TIN2 284R/+
chr1	2520	2925	p	TIN2 284R/+
chr1	2984	7255	p	TIN2 284R/+
chr1	10545	11770	p	TIN2 284R/+
chr1	3175	6692	p	TIN2 284R/+
chr1	4173	5920	p	TIN2 284R/+
chr1	4938	9168	p	TIN2 284R/+
chr1	2725	5942	p	TIN2 284R/+
chr1	4279	8513	p	TIN2 284R/+
chr1	2534	6632	p	TIN2 284R/+
chr1	2788	6607	p	TIN2 284R/+
chr1	1373	4840	p	TIN2 284R/+
chr1	1351	4535	p	TIN2 284R/+
chr1	1170	4242	p	TIN2 284R/+
chr1	1008	4492	p	TIN2 284R/+
chr1	2628	6798	p	TIN2 284R/+
chr1	3073	6650	p	TIN2 284R/+
chr1	3984	11994	p	TIN2 284R/+
chr1	2730	9239	p	TIN2 284R/+
chr1	4059	11847	p	TIN2 284R/+
chr1	4976	8822	p	TIN2 284R/+
chr1	4943	8965	p	TIN2 284R/+
chr1	3030	7040	p	TIN2 284R/+
chr1	3607	9008	p	TIN2 284R/+
chr1	5760	9610	p	TIN2 284R/+
chr1	3761	7472	p	TIN2 284R/+
chr1	2332	7139	p	TIN2 284R/+
chr1	3871	7761	p	TIN2 284R/+
chr1	3355	7588	p	TIN2 284R/+
chr1	4578	10990	p	TIN2 284R/+
chr1	3557	7387	p	TIN2 284R/+
chr1	1730	6601	q	TIN2 284R/+
chr1	4493	16368	q	TIN2 284R/+
chr1	3451	12189	q	TIN2 284R/+
chr1	3667	9895	q	TIN2 284R/+
chr1	5185	11770	q	TIN2 284R/+
chr1	3672	10123	q	TIN2 284R/+
chr1	3757	53127	q	TIN2 284R/+
chr1	1988	9685	q	TIN2 284R/+
chr1	2090	7798	q	TIN2 284R/+
chr1	2545	14971	q	TIN2 284R/+
chr1	1837	8675	q	TIN2 284R/+
chr1	3290	10837	q	TIN2 284R/+
chr1	6070	26653	q	TIN2 284R/+
chr1	4794	28530	q	TIN2 284R/+
chr1	2288	24178	q	TIN2 284R/+
chr1	1017	12059	q	TIN2 284R/+
chr1	2780	8104	q	TIN2 284R/+
chr1	6542	11671	q	TIN2 284R/+
chr1	2748	10580	q	TIN2 284R/+
chr1	4477	9534	q	TIN2 284R/+
chr1	3843	9172	q	TIN2 284R/+
chr1	2966	8351	q	TIN2 284R/+
chr1	3706	9522	q	TIN2 284R/+
chr1	2553	7106	q	TIN2 284R/+
chr1	2168	7192	q	TIN2 284R/+
chr1	1814	6792	q	TIN2 284R/+
chr1	2714	7458	q	TIN2 284R/+
chr1	2718	7388	q	TIN2 284R/+
chr1	1442	6304	q	TIN2 284R/+
chr1	3433	8289	q	TIN2 284R/+
chr1	4263	8834	q	TIN2 284R/+
chr1	699	5070	q	TIN2 284R/+
chr1	840	5650	q	TIN2 284R/+
chr1	1538	6557	q	TIN2 284R/+
chr1	3812	10207	q	TIN2 284R/+
chr1	2468	6997	q	TIN2 284R/+
chr1	681	5240	q	TIN2 284R/+
chr1	991	5670	q	TIN2 284R/+
chr1	2433	6996	q	TIN2 284R/+
chr1	572	4931	q	TIN2 284R/+
chr1	1519	7069	q	TIN2 284R/+
chr1	1569	6064	q	TIN2 284R/+
chr1	3927	8946	q	TIN2 284R/+
chr1	2306	6895	q	TIN2 284R/+
chr1	2083	6777	q	TIN2 284R/+
chr1	4101	9530	q	TIN2 284R/+
chr1	2012	7320	q	TIN2 284R/+
chr1	3068	7785	q	TIN2 284R/+
chr1	1796	6775	q	TIN2 284R/+
chr1	3651	9027	q	TIN2 284R/+
chr1	1694	7209	q	TIN2 284R/+
chr1	2067	6951	q	TIN2 284R/+
chr1	3118	7959	q	TIN2 284R/+
chr1	2516	7071	q	TIN2 284R/+
chr1	7540	13302	q	TIN2 284R/+
chr1	3392	8864	q	TIN2 284R/+
chr1	1281	5769	q	TIN2 284R/+
chr1	4568	9561	q	TIN2 284R/+
chr1	3765	8779	q	TIN2 284R/+
chr1	3278	8735	q	TIN2 284R/+
chr1	3722	8719	q	TIN2 284R/+
chr1	1408	5880	q	TIN2 284R/+
chr1	4965	9829	q	TIN2 284R/+
chr1	1794	6436	q	TIN2 284R/+
chr1	2301	6867	q	TIN2 284R/+
chr1	2979	7714	q	TIN2 284R/+
chr1	1633	9420	q	TIN2 284R/+
chr1	1556	6415	q	TIN2 284R/+
chr1	694	5170	q	TIN2 284R/+
chr1	4665	9394	q	TIN2 284R/+
chr1	3242	8440	q	TIN2 284R/+
chr1	3254	8742	q	TIN2 284R/+
chr1	2523	7199	q	TIN2 284R/+
chr1	4303	9295	q	TIN2 284R/+
chr1	2620	8345	q	TIN2 284R/+
chr1	570	5294	q	TIN2 284R/+
chr1	2933	8151	q	TIN2 284R/+
chr1	2846	8309	q	TIN2 284R/+
chr1	3262	8529	q	TIN2 284R/+
chr1	3218	7761	q	TIN2 284R/+
chr1	4501	9257	q	TIN2 284R/+
chr1	4101	9318	q	TIN2 284R/+
chr1	3416	8855	q	TIN2 284R/+
chr1	1624	4711	q	TIN2 284R/+
chr1	1049	4148	q	TIN2 284R/+
chr1	6558	11870	q	TIN2 284R/+
chr1	3691	7241	q	TIN2 284R/+
chr1	6542	11864	q	TIN2 284R/+
chr2	2905	15251	p	TIN2 284R/+
chr2	2418	2539	p	TIN2 284R/+
chr2	6469	9994	p	TIN2 284R/+
chr2	6160	23010	p	TIN2 284R/+
chr2	1920	2626	p	TIN2 284R/+
chr2	2730	9239	p	TIN2 284R/+
chr2	4328	14891	p	TIN2 284R/+
chr2	1404	1659	p	TIN2 284R/+
chr2	3605	7115	p	TIN2 284R/+
chr2	3648	4276	p	TIN2 284R/+
chr2	4399	6108	p	TIN2 284R/+
chr2	3986	7468	p	TIN2 284R/+
chr2	3613	8770	p	TIN2 284R/+
chr2	3659	6569	p	TIN2 284R/+
chr2	3691	7241	p	TIN2 284R/+
chr2	1848	2779	p	TIN2 284R/+
chr2	5460	9007	p	TIN2 284R/+
chr2	5365	8890	p	TIN2 284R/+
chr2	2112	2913	p	TIN2 284R/+
chr2	2958	3568	p	TIN2 284R/+
chr2	3272	10401	p	TIN2 284R/+
chr2	2728	4373	p	TIN2 284R/+
chr2	5517	22407	p	TIN2 284R/+
chr2	2966	9997	p	TIN2 284R/+
chr2	3724	7280	p	TIN2 284R/+
chr2	6099	16850	p	TIN2 284R/+
chr2	3684	4302	p	TIN2 284R/+
chr2	1808	8958	p	TIN2 284R/+
chr2	4477	9999	p	TIN2 284R/+
chr2	4700	10043	p	TIN2 284R/+
chr2	2076	2759	p	TIN2 284R/+
chr2	22939	24365	p	TIN2 284R/+
chr2	4367	8010	p	TIN2 284R/+
chr2	3498	4095	p	TIN2 284R/+
chr2	3967	7412	p	TIN2 284R/+
chr2	2812	10005	p	TIN2 284R/+
chr2	4818	16042	p	TIN2 284R/+
chr2	2855	4335	p	TIN2 284R/+
chr2	5926	12664	p	TIN2 284R/+
chr2	4295	14960	p	TIN2 284R/+
chr2	2746	4411	p	TIN2 284R/+
chr2	2412	4710	p	TIN2 284R/+
chr2	3435	6223	p	TIN2 284R/+
chr2	4409	8093	p	TIN2 284R/+
chr2	2872	4556	p	TIN2 284R/+
chr2	4291	7851	p	TIN2 284R/+
chr2	3928	5546	p	TIN2 284R/+
chr2	4030	5687	p	TIN2 284R/+
chr2	4026	6557	p	TIN2 284R/+
chr2	3193	6941	p	TIN2 284R/+
chr2	2564	9725	p	TIN2 284R/+
chr2	1906	3497	p	TIN2 284R/+
chr2	2638	4272	p	TIN2 284R/+
chr2	3260	12504	p	TIN2 284R/+
chr2	2412	3120	p	TIN2 284R/+
chr2	3540	4066	p	TIN2 284R/+
chr2	3918	4488	p	TIN2 284R/+
chr2	4182	4850	p	TIN2 284R/+
chr2	3372	4041	p	TIN2 284R/+
chr2	3492	4192	p	TIN2 284R/+
chr2	3905	3992	p	TIN2 284R/+
chr2	3121	7407	p	TIN2 284R/+
chr2	3171	6145	p	TIN2 284R/+
chr2	4832	8316	p	TIN2 284R/+
chr2	1704	2783	p	TIN2 284R/+
chr2	2491	4291	p	TIN2 284R/+
chr2	3181	6680	p	TIN2 284R/+
chr2	2718	3330	p	TIN2 284R/+
chr2	15883	32629	p	TIN2 284R/+
chr2	4309	17078	p	TIN2 284R/+
chr2	942	1091	p	TIN2 284R/+
chr2	4852	31275	p	TIN2 284R/+
chr2	1518	2209	p	TIN2 284R/+
chr2	979	8149	p	TIN2 284R/+
chr2	3192	5090	p	TIN2 284R/+
chr2	1461	3078	p	TIN2 284R/+
chr2	4436	9957	p	TIN2 284R/+
chr2	979	8149	p	TIN2 284R/+
chr2	2570	6036	p	TIN2 284R/+
chr2	1302	1492	p	TIN2 284R/+
chr2	1098	1807	p	TIN2 284R/+
chr2	2868	13774	p	TIN2 284R/+
chr2	4176	20944	p	TIN2 284R/+
chr2	2324	5827	p	TIN2 284R/+
chr2	4680	15180	p	TIN2 284R/+
chr2	1848	2414	p	TIN2 284R/+
chr2	4196	20918	p	TIN2 284R/+
chr2	1260	1873	p	TIN2 284R/+
chr2	882	1577	p	TIN2 284R/+
chr2	3346	5882	p	TIN2 284R/+
chr2	3179	7675	p	TIN2 284R/+
chr2	699	2314	p	TIN2 284R/+
chr2	3799	7730	p	TIN2 284R/+
chr2	2169	23334	p	TIN2 284R/+
chr2	1284	1850	p	TIN2 284R/+
chr2	695	5147	p	TIN2 284R/+
chr2	18115	53206	p	TIN2 284R/+
chr2	1656	4411	p	TIN2 284R/+
chr2	2038	9167	p	TIN2 284R/+
chr2	2847	8513	p	TIN2 284R/+
chr2	1214	3379	p	TIN2 284R/+
chr2	1758	5239	p	TIN2 284R/+
chr2	1032	1598	p	TIN2 284R/+
chr2	2069	12432	p	TIN2 284R/+
chr2	2306	7058	p	TIN2 284R/+
chr2	2261	6849	p	TIN2 284R/+
chr2	2301	6081	p	TIN2 284R/+
chr2	1464	4927	p	TIN2 284R/+
chr2	3187	7820	p	TIN2 284R/+
chr2	2380	8893	p	TIN2 284R/+
chr2	1327	8747	p	TIN2 284R/+
chr2	3474	6958	p	TIN2 284R/+
chr2	1817	7268	p	TIN2 284R/+
chr2	5065	9192	p	TIN2 284R/+
chr2	2057	8887	q	TIN2 284R/+
chr2	1177	11801	q	TIN2 284R/+
chr2	4762	20289	q	TIN2 284R/+
chr2	2971	16084	q	TIN2 284R/+
chr2	1992	8201	q	TIN2 284R/+
chr2	2707	7782	q	TIN2 284R/+
chr2	1326	5853	q	TIN2 284R/+
chr2	1153	5458	q	TIN2 284R/+
chr2	2187	7929	q	TIN2 284R/+
chr2	1002	5506	q	TIN2 284R/+
chr2	1783	6049	q	TIN2 284R/+
chr2	2023	6280	q	TIN2 284R/+
chr2	1993	6263	q	TIN2 284R/+
chr2	2419	6621	q	TIN2 284R/+
chr2	3066	7649	q	TIN2 284R/+
chr2	1254	5438	q	TIN2 284R/+
chr2	1939	6237	q	TIN2 284R/+
chr2	2265	7460	q	TIN2 284R/+
chr2	3451	7795	q	TIN2 284R/+
chr2	580	5068	q	TIN2 284R/+
chr2	2935	7227	q	TIN2 284R/+
chr2	4206	8471	q	TIN2 284R/+
chr2	1404	6009	q	TIN2 284R/+
chr2	3025	7214	q	TIN2 284R/+
chr2	2586	6776	q	TIN2 284R/+
chr2	1669	5878	q	TIN2 284R/+
chr2	3584	8226	q	TIN2 284R/+
chr2	2066	6342	q	TIN2 284R/+
chr2	3567	12142	q	TIN2 284R/+
chr2	955	5178	q	TIN2 284R/+
chr2	1762	6669	q	TIN2 284R/+
chr2	4071	9443	q	TIN2 284R/+
chr2	2059	6313	q	TIN2 284R/+
chr2	2341	6626	q	TIN2 284R/+
chr2	2390	9202	q	TIN2 284R/+
chr2	2785	7139	q	TIN2 284R/+
chr2	1370	6525	q	TIN2 284R/+
chr2	3078	7395	q	TIN2 284R/+
chr2	2987	7146	q	TIN2 284R/+
chr2	2071	6302	q	TIN2 284R/+
chr2	824	3881	q	TIN2 284R/+
chr2	4580	6299	q	TIN2 284R/+
chr2	5744	10906	q	TIN2 284R/+
chr2	5415	10799	q	TIN2 284R/+
chr2	3402	3788	q	TIN2 284R/+
chr2	3975	18176	q	TIN2 284R/+
chr2	5131	12436	q	TIN2 284R/+
chr2	984	1122	q	TIN2 284R/+
chr3	2558	4388	p	TIN2 284R/+
chr3	3656	5492	p	TIN2 284R/+
chr3	4399	6108	p	TIN2 284R/+
chr3	4725	6489	p	TIN2 284R/+
chr3	5366	7109	p	TIN2 284R/+
chr3	4388	6125	p	TIN2 284R/+
chr3	3584	6364	p	TIN2 284R/+
chr3	4580	6299	p	TIN2 284R/+
chr3	2485	4306	p	TIN2 284R/+
chr3	4493	32680	p	TIN2 284R/+
chr3	4154	5910	p	TIN2 284R/+
chr3	5150	7044	p	TIN2 284R/+
chr3	2846	4567	p	TIN2 284R/+
chr3	3578	5355	p	TIN2 284R/+
chr3	4007	8472	p	TIN2 284R/+
chr3	4173	5920	p	TIN2 284R/+
chr3	4189	5914	p	TIN2 284R/+
chr3	2798	7120	p	TIN2 284R/+
chr3	4892	6626	p	TIN2 284R/+
chr3	2564	9725	p	TIN2 284R/+
chr3	4964	7774	p	TIN2 284R/+
chr3	2847	5802	p	TIN2 284R/+
chr3	1755	3557	p	TIN2 284R/+
chr3	3430	11785	p	TIN2 284R/+
chr3	3606	8970	p	TIN2 284R/+
chr3	1214	3001	p	TIN2 284R/+
chr3	2164	3693	p	TIN2 284R/+
chr3	1619	6084	p	TIN2 284R/+
chr3	3125	23610	q	TIN2 284R/+
chr3	5384	15140	q	TIN2 284R/+
chr3	5768	20100	q	TIN2 284R/+
chr3	4066	23698	q	TIN2 284R/+
chr3	4377	12781	q	TIN2 284R/+
chr3	5864	14295	q	TIN2 284R/+
chr3	3848	12126	q	TIN2 284R/+
chr3	2439	10483	q	TIN2 284R/+
chr3	2598	10951	q	TIN2 284R/+
chr3	3024	11280	q	TIN2 284R/+
chr3	2115	10358	q	TIN2 284R/+
chr3	3561	11861	q	TIN2 284R/+
chr3	4340	13210	q	TIN2 284R/+
chr3	3594	11971	q	TIN2 284R/+
chr3	3636	12403	q	TIN2 284R/+
chr3	3477	11869	q	TIN2 284R/+
chr3	3937	12245	q	TIN2 284R/+
chr3	3089	11454	q	TIN2 284R/+
chr3	3511	11772	q	TIN2 284R/+
chr3	2961	11242	q	TIN2 284R/+
chr3	2720	13628	q	TIN2 284R/+
chr3	3577	11872	q	TIN2 284R/+
chr3	2803	11170	q	TIN2 284R/+
chr3	4238	13015	q	TIN2 284R/+
chr3	2870	11159	q	TIN2 284R/+
chr3	5887	14234	q	TIN2 284R/+
chr3	3064	11345	q	TIN2 284R/+
chr3	2487	10894	q	TIN2 284R/+
chr3	3160	11403	q	TIN2 284R/+
chr3	3861	13084	q	TIN2 284R/+
chr3	1481	10272	q	TIN2 284R/+
chr3	4964	13366	q	TIN2 284R/+
chr3	4250	12544	q	TIN2 284R/+
chr3	5206	23618	q	TIN2 284R/+
chr3	4154	11995	q	TIN2 284R/+
chr3	2682	9331	q	TIN2 284R/+
chr3	3396	7069	q	TIN2 284R/+
chr3	2075	4981	q	TIN2 284R/+
chr3	4739	7687	q	TIN2 284R/+
chr3	2028	3013	q	TIN2 284R/+
chr3	4725	6489	q	TIN2 284R/+
chr3	3904	10950	q	TIN2 284R/+
chr3	4952	8126	q	TIN2 284R/+
chr3	4997	8042	q	TIN2 284R/+
chr3	2268	2841	q	TIN2 284R/+
chr3	2169	23334	q	TIN2 284R/+
chr3	3492	4192	q	TIN2 284R/+
chr3	3854	10369	q	TIN2 284R/+
chr3	2367	18905	q	TIN2 284R/+
chr3	3672	10123	q	TIN2 284R/+
chr3	6771	12957	q	TIN2 284R/+
chr3	3984	11994	q	TIN2 284R/+
chr3	15326	19681	q	TIN2 284R/+
chr3	4240	11745	q	TIN2 284R/+
chr3	1056	1169	q	TIN2 284R/+
chr3	1266	1368	q	TIN2 284R/+
chr3	4700	10043	q	TIN2 284R/+
chr3	22939	24365	q	TIN2 284R/+
chr3	6542	11864	q	TIN2 284R/+
chr3	3498	4095	q	TIN2 284R/+
chr3	7540	13302	q	TIN2 284R/+
chr3	4965	9829	q	TIN2 284R/+
chr3	3612	11026	q	TIN2 284R/+
chr3	2855	4335	q	TIN2 284R/+
chr3	3934	12419	q	TIN2 284R/+
chr3	4550	13009	q	TIN2 284R/+
chr3	3684	4302	q	TIN2 284R/+
chr3	3540	4066	q	TIN2 284R/+
chr3	3918	4488	q	TIN2 284R/+
chr3	4409	8093	q	TIN2 284R/+
chr3	2069	12432	q	TIN2 284R/+
chr3	788	2512	q	TIN2 284R/+
chr3	699	2314	q	TIN2 284R/+
chr3	4030	5687	q	TIN2 284R/+
chr3	4026	6557	q	TIN2 284R/+
chr3	3648	4276	q	TIN2 284R/+
chr3	15883	32629	q	TIN2 284R/+
chr3	4637	15950	q	TIN2 284R/+
chr3	1392	1496	q	TIN2 284R/+
chr3	2040	2252	q	TIN2 284R/+
chr3	1208	1890	q	TIN2 284R/+
chr3	3558	3958	q	TIN2 284R/+
chr3	1824	2225	q	TIN2 284R/+
chr3	4182	4850	q	TIN2 284R/+
chr3	2803	11170	q	TIN2 284R/+
chr3	3117	10350	q	TIN2 284R/+
chr3	2617	10230	q	TIN2 284R/+
chr4	3433	11687	p	TIN2 284R/+
chr4	3876	12799	p	TIN2 284R/+
chr4	6558	11870	p	TIN2 284R/+
chr4	5608	10897	p	TIN2 284R/+
chr4	5183	18170	p	TIN2 284R/+
chr4	2928	12041	p	TIN2 284R/+
chr4	4259	8204	p	TIN2 284R/+
chr4	3842	16945	p	TIN2 284R/+
chr4	5444	18707	p	TIN2 284R/+
chr4	4578	26771	p	TIN2 284R/+
chr4	4002	17169	p	TIN2 284R/+
chr4	4354	16841	p	TIN2 284R/+
chr4	3702	7211	p	TIN2 284R/+
chr4	5138	18478	p	TIN2 284R/+
chr4	4452	16775	p	TIN2 284R/+
chr4	4026	17808	p	TIN2 284R/+
chr4	4069	17304	p	TIN2 284R/+
chr4	4830	18025	p	TIN2 284R/+
chr4	8572	20984	p	TIN2 284R/+
chr4	4977	18734	p	TIN2 284R/+
chr4	10112	22408	p	TIN2 284R/+
chr4	5078	18080	p	TIN2 284R/+
chr4	3750	16118	p	TIN2 284R/+
chr4	5246	16978	p	TIN2 284R/+
chr4	3828	19679	p	TIN2 284R/+
chr4	3087	15558	p	TIN2 284R/+
chr4	4449	8746	p	TIN2 284R/+
chr4	2493	15443	p	TIN2 284R/+
chr4	3828	19679	p	TIN2 284R/+
chr4	2747	11349	p	TIN2 284R/+
chr4	3576	11758	p	TIN2 284R/+
chr4	2941	16102	p	TIN2 284R/+
chr4	1770	1981	p	TIN2 284R/+
chr4	4233	16796	p	TIN2 284R/+
chr4	2661	14309	p	TIN2 284R/+
chr4	3321	23473	p	TIN2 284R/+
chr4	2607	18558	p	TIN2 284R/+
chr4	1930	14014	p	TIN2 284R/+
chr4	1547	7462	p	TIN2 284R/+
chr4	3569	17714	p	TIN2 284R/+
chr4	2607	18558	p	TIN2 284R/+
chr4	1334	13693	p	TIN2 284R/+
chr4	3606	8344	p	TIN2 284R/+
chr4	1454	8565	p	TIN2 284R/+
chr4	1784	16054	p	TIN2 284R/+
chr4	2220	24270	p	TIN2 284R/+
chr4	5090	15092	p	TIN2 284R/+
chr4	6997	13496	p	TIN2 284R/+
chr4	4747	14750	p	TIN2 284R/+
chr4	2912	15584	p	TIN2 284R/+
chr4	4699	14641	p	TIN2 284R/+
chr4	5104	16064	p	TIN2 284R/+
chr4	4033	13911	p	TIN2 284R/+
chr4	7413	16581	p	TIN2 284R/+
chr4	5370	15338	p	TIN2 284R/+
chr4	7003	16940	p	TIN2 284R/+
chr4	3326	23914	p	TIN2 284R/+
chr4	8535	33161	p	TIN2 284R/+
chr4	2616	13631	p	TIN2 284R/+
chr4	4154	14127	p	TIN2 284R/+
chr4	2108	13011	p	TIN2 284R/+
chr4	4443	14232	p	TIN2 284R/+
chr4	2701	13567	p	TIN2 284R/+
chr4	6986	17047	p	TIN2 284R/+
chr4	2936	14698	p	TIN2 284R/+
chr4	2523	11461	p	TIN2 284R/+
chr4	5029	11875	p	TIN2 284R/+
chr4	4707	11625	p	TIN2 284R/+
chr4	2279	16622	q	TIN2 284R/+
chr4	4111	9217	q	TIN2 284R/+
chr4	2371	7280	q	TIN2 284R/+
chr4	3541	8373	q	TIN2 284R/+
chr4	3661	9812	q	TIN2 284R/+
chr4	2935	9090	q	TIN2 284R/+
chr4	3817	8708	q	TIN2 284R/+
chr4	2017	7097	q	TIN2 284R/+
chr4	3133	8189	q	TIN2 284R/+
chr4	2981	8094	q	TIN2 284R/+
chr4	2372	7508	q	TIN2 284R/+
chr4	3992	9107	q	TIN2 284R/+
chr4	2803	7878	q	TIN2 284R/+
chr4	2379	7463	q	TIN2 284R/+
chr4	3018	8075	q	TIN2 284R/+
chr4	1591	6463	q	TIN2 284R/+
chr4	1710	6518	q	TIN2 284R/+
chr4	3776	8908	q	TIN2 284R/+
chr4	1565	8503	q	TIN2 284R/+
chr5	1848	2779	p	TIN2 284R/+
chr5	2184	2254	p	TIN2 284R/+
chr5	2523	11461	p	TIN2 284R/+
chr5	1974	2244	p	TIN2 284R/+
chr5	1284	1850	p	TIN2 284R/+
chr5	1032	1598	p	TIN2 284R/+
chr5	3064	11345	p	TIN2 284R/+
chr5	2907	9796	p	TIN2 284R/+
chr5	2301	6081	p	TIN2 284R/+
chr5	2657	14364	q	TIN2 284R/+
chr5	5129	20327	q	TIN2 284R/+
chr5	601	9361	q	TIN2 284R/+
chr5	4554	13383	q	TIN2 284R/+
chr5	3790	13857	q	TIN2 284R/+
chr5	3742	10674	q	TIN2 284R/+
chr5	1261	10665	q	TIN2 284R/+
chr5	3695	25664	q	TIN2 284R/+
chr5	3712	13054	q	TIN2 284R/+
chr5	2891	12844	q	TIN2 284R/+
chr5	2282	6754	q	TIN2 284R/+
chr5	4111	9643	q	TIN2 284R/+
chr5	5652	11984	q	TIN2 284R/+
chr5	2483	8663	q	TIN2 284R/+
chr5	1124	5512	q	TIN2 284R/+
chr5	4387	9450	q	TIN2 284R/+
chr5	3548	9051	q	TIN2 284R/+
chr5	3449	11206	q	TIN2 284R/+
chr5	3114	7493	q	TIN2 284R/+
chr5	4218	9812	q	TIN2 284R/+
chr5	2582	8194	q	TIN2 284R/+
chr5	3584	8080	q	TIN2 284R/+
chr5	3797	8213	q	TIN2 284R/+
chr5	3642	10600	q	TIN2 284R/+
chr5	5191	10923	q	TIN2 284R/+
chr5	3674	8060	q	TIN2 284R/+
chr5	2649	7334	q	TIN2 284R/+
chr5	3865	9160	q	TIN2 284R/+
chr5	5988	12341	q	TIN2 284R/+
chr5	2337	7823	q	TIN2 284R/+
chr5	5136	10168	q	TIN2 284R/+
chr5	3708	9039	q	TIN2 284R/+
chr5	4309	8826	q	TIN2 284R/+
chr5	3793	9948	q	TIN2 284R/+
chr5	3218	7592	q	TIN2 284R/+
chr5	3747	10330	q	TIN2 284R/+
chr5	3732	9191	q	TIN2 284R/+
chr5	3328	10421	q	TIN2 284R/+
chr5	3877	8495	q	TIN2 284R/+
chr5	2898	7281	q	TIN2 284R/+
chr5	2804	8297	q	TIN2 284R/+
chr5	6158	10791	q	TIN2 284R/+
chr5	4052	9953	q	TIN2 284R/+
chr5	3928	9785	q	TIN2 284R/+
chr5	1964	6535	q	TIN2 284R/+
chr5	2198	7471	q	TIN2 284R/+
chr5	3223	7744	q	TIN2 284R/+
chr5	1856	6234	q	TIN2 284R/+
chr5	6229	11270	q	TIN2 284R/+
chr5	3282	8830	q	TIN2 284R/+
chr5	735	5079	q	TIN2 284R/+
chr5	2702	8330	q	TIN2 284R/+
chr5	2194	7511	q	TIN2 284R/+
chr5	2611	7909	q	TIN2 284R/+
chr5	2508	7796	q	TIN2 284R/+
chr5	2160	6552	q	TIN2 284R/+
chr5	1832	6778	q	TIN2 284R/+
chr5	2719	7286	q	TIN2 284R/+
chr5	1061	5543	q	TIN2 284R/+
chr5	2054	7123	q	TIN2 284R/+
chr5	4775	9352	q	TIN2 284R/+
chr5	3518	8590	q	TIN2 284R/+
chr5	4249	9765	q	TIN2 284R/+
chr5	4229	9781	q	TIN2 284R/+
chr5	3752	8096	q	TIN2 284R/+
chr5	3589	8979	q	TIN2 284R/+
chr5	1645	5980	q	TIN2 284R/+
chr5	2953	7413	q	TIN2 284R/+
chr5	2876	7519	q	TIN2 284R/+
chr5	2046	7646	q	TIN2 284R/+
chr5	1277	5644	q	TIN2 284R/+
chr5	908	5264	q	TIN2 284R/+
chr5	1675	7203	q	TIN2 284R/+
chr5	2352	7349	q	TIN2 284R/+
chr5	4598	11002	q	TIN2 284R/+
chr5	1698	6900	q	TIN2 284R/+
chr5	2379	7519	q	TIN2 284R/+
chr5	3932	8523	q	TIN2 284R/+
chr5	2952	8335	q	TIN2 284R/+
chr5	1762	6669	q	TIN2 284R/+
chr5	5276	9881	q	TIN2 284R/+
chr5	4309	10145	q	TIN2 284R/+
chr5	2487	7953	q	TIN2 284R/+
chr5	2848	8089	q	TIN2 284R/+
chr5	2270	6738	q	TIN2 284R/+
chr5	1902	6448	q	TIN2 284R/+
chr5	4506	9056	q	TIN2 284R/+
chr5	2974	9216	q	TIN2 284R/+
chr5	1571	7859	q	TIN2 284R/+
chr5	1148	5533	q	TIN2 284R/+
chr5	2046	7311	q	TIN2 284R/+
chr5	3637	9408	q	TIN2 284R/+
chr5	5048	11139	q	TIN2 284R/+
chr5	3884	8968	q	TIN2 284R/+
chr5	2355	7600	q	TIN2 284R/+
chr5	5846	11347	q	TIN2 284R/+
chr5	2490	7574	q	TIN2 284R/+
chr5	2381	6929	q	TIN2 284R/+
chr5	2984	7989	q	TIN2 284R/+
chr5	4468	9582	q	TIN2 284R/+
chr5	3482	7485	q	TIN2 284R/+
chr5	1432	8959	q	TIN2 284R/+
chr5	1762	6669	q	TIN2 284R/+
chr6	4219	7763	p	TIN2 284R/+
chr6	5846	11347	p	TIN2 284R/+
chr6	3865	9160	p	TIN2 284R/+
chr6	3828	19679	q	TIN2 284R/+
chr6	3424	15602	q	TIN2 284R/+
chr6	4578	10990	q	TIN2 284R/+
chr6	3149	18199	q	TIN2 284R/+
chr6	5152	10041	q	TIN2 284R/+
chr6	3448	16939	q	TIN2 284R/+
chr6	2051	9929	q	TIN2 284R/+
chr6	2598	8307	q	TIN2 284R/+
chr6	3839	7125	q	TIN2 284R/+
chr6	3625	7866	q	TIN2 284R/+
chr6	2628	6798	q	TIN2 284R/+
chr6	2329	5877	q	TIN2 284R/+
chr6	3557	7387	q	TIN2 284R/+
chr6	3093	10205	q	TIN2 284R/+
chr6	3169	6701	q	TIN2 284R/+
chr6	4976	8822	q	TIN2 284R/+
chr6	1915	6235	q	TIN2 284R/+
chr6	5760	9610	q	TIN2 284R/+
chr6	1351	4535	q	TIN2 284R/+
chr6	3353	7527	q	TIN2 284R/+
chr6	1957	5460	q	TIN2 284R/+
chr6	2054	5547	q	TIN2 284R/+
chr6	1373	4840	q	TIN2 284R/+
chr6	3175	6692	q	TIN2 284R/+
chr6	3702	7211	q	TIN2 284R/+
chr6	2114	5623	q	TIN2 284R/+
chr6	3799	7730	q	TIN2 284R/+
chr6	2534	6632	q	TIN2 284R/+
chr6	2332	7139	q	TIN2 284R/+
chr6	4735	8307	q	TIN2 284R/+
chr6	3474	7005	q	TIN2 284R/+
chr6	3521	7174	q	TIN2 284R/+
chr6	2989	6518	q	TIN2 284R/+
chr6	3398	6572	q	TIN2 284R/+
chr6	3608	7181	q	TIN2 284R/+
chr6	1870	5775	q	TIN2 284R/+
chr6	2167	5661	q	TIN2 284R/+
chr6	2450	7052	q	TIN2 284R/+
chr6	2964	6159	q	TIN2 284R/+
chr6	2470	6404	q	TIN2 284R/+
chr6	2329	6512	q	TIN2 284R/+
chr6	3769	7315	q	TIN2 284R/+
chr6	4236	8490	q	TIN2 284R/+
chr6	3738	7218	q	TIN2 284R/+
chr6	2790	6973	q	TIN2 284R/+
chr6	2275	7218	q	TIN2 284R/+
chr6	1644	5214	q	TIN2 284R/+
chr6	3034	7125	q	TIN2 284R/+
chr6	1008	4492	q	TIN2 284R/+
chr6	3591	8210	q	TIN2 284R/+
chr6	3244	7910	q	TIN2 284R/+
chr6	3317	7223	q	TIN2 284R/+
chr6	2725	5942	q	TIN2 284R/+
chr6	1435	4908	q	TIN2 284R/+
chr6	2750	6258	q	TIN2 284R/+
chr6	3030	7040	q	TIN2 284R/+
chr6	4392	7885	q	TIN2 284R/+
chr6	2388	5901	q	TIN2 284R/+
chr6	2802	6544	q	TIN2 284R/+
chr6	3624	7957	q	TIN2 284R/+
chr6	2055	5970	q	TIN2 284R/+
chr6	1481	5397	q	TIN2 284R/+
chr6	1285	5309	q	TIN2 284R/+
chr6	3355	7588	q	TIN2 284R/+
chr6	2397	5946	q	TIN2 284R/+
chr6	2730	9239	q	TIN2 284R/+
chr6	3914	7333	q	TIN2 284R/+
chr6	3607	9008	q	TIN2 284R/+
chr6	3474	6958	q	TIN2 284R/+
chr6	1170	4242	q	TIN2 284R/+
chr6	3761	7472	q	TIN2 284R/+
chr6	4219	7763	q	TIN2 284R/+
chr6	2984	7255	q	TIN2 284R/+
chr6	4938	9168	q	TIN2 284R/+
chr6	1687	5744	q	TIN2 284R/+
chr6	2038	5973	q	TIN2 284R/+
chr6	2788	6607	q	TIN2 284R/+
chr6	4279	8513	q	TIN2 284R/+
chr6	3488	6984	q	TIN2 284R/+
chr6	3781	8054	q	TIN2 284R/+
chr6	1900	6155	q	TIN2 284R/+
chr6	3871	7761	q	TIN2 284R/+
chr6	2139	6381	q	TIN2 284R/+
chr6	4943	8965	q	TIN2 284R/+
chr6	3786	4958	q	TIN2 284R/+
chr6	15326	19681	q	TIN2 284R/+
chr6	5340	10673	q	TIN2 284R/+
chr6	2123	4956	q	TIN2 284R/+
chr6	1452	1699	q	TIN2 284R/+
chr6	3034	10709	q	TIN2 284R/+
chr6	2966	9997	q	TIN2 284R/+
chr6	395	2731	q	TIN2 284R/+
chr6	2512	16985	q	TIN2 284R/+
chr7	3584	8080	p	TIN2 284R/+
chr7	3797	8213	p	TIN2 284R/+
chr7	5191	10923	p	TIN2 284R/+
chr7	4554	13383	p	TIN2 284R/+
chr7	2418	2539	p	TIN2 284R/+
chr7	5988	12341	p	TIN2 284R/+
chr7	8424	50281	p	TIN2 284R/+
chr7	2422	5360	p	TIN2 284R/+
chr7	5136	10168	p	TIN2 284R/+
chr7	4309	8826	p	TIN2 284R/+
chr7	4111	9643	p	TIN2 284R/+
chr7	2657	14364	p	TIN2 284R/+
chr7	3747	10330	p	TIN2 284R/+
chr7	5652	11984	p	TIN2 284R/+
chr7	3790	13857	p	TIN2 284R/+
chr7	6194	24089	p	TIN2 284R/+
chr7	4506	9056	p	TIN2 284R/+
chr7	3742	10674	p	TIN2 284R/+
chr7	4309	10145	p	TIN2 284R/+
chr7	4052	9953	p	TIN2 284R/+
chr7	3928	9785	p	TIN2 284R/+
chr7	5048	11139	p	TIN2 284R/+
chr7	5868	6047	p	TIN2 284R/+
chr7	6229	11270	p	TIN2 284R/+
chr7	2454	2840	p	TIN2 284R/+
chr7	3078	7395	p	TIN2 284R/+
chr7	3884	8968	p	TIN2 284R/+
chr7	4387	9450	p	TIN2 284R/+
chr7	3548	9051	p	TIN2 284R/+
chr7	4775	9352	p	TIN2 284R/+
chr7	4468	9582	p	TIN2 284R/+
chr7	4762	20289	p	TIN2 284R/+
chr7	4249	9765	p	TIN2 284R/+
chr7	4229	9781	p	TIN2 284R/+
chr7	5129	20327	p	TIN2 284R/+
chr7	4206	8471	p	TIN2 284R/+
chr7	3752	8096	p	TIN2 284R/+
chr7	5846	11347	p	TIN2 284R/+
chr7	3589	8979	p	TIN2 284R/+
chr7	2907	9796	p	TIN2 284R/+
chr7	3637	9408	p	TIN2 284R/+
chr7	5926	12664	p	TIN2 284R/+
chr7	7616	16909	p	TIN2 284R/+
chr7	8572	20984	p	TIN2 284R/+
chr7	4598	11002	p	TIN2 284R/+
chr7	3928	5546	p	TIN2 284R/+
chr7	4218	9812	p	TIN2 284R/+
chr7	3905	3992	p	TIN2 284R/+
chr7	3793	9948	p	TIN2 284R/+
chr7	2958	3568	p	TIN2 284R/+
chr7	3402	3788	p	TIN2 284R/+
chr7	2487	7953	p	TIN2 284R/+
chr7	2971	16084	p	TIN2 284R/+
chr7	3695	25664	p	TIN2 284R/+
chr7	2718	3330	p	TIN2 284R/+
chr7	2419	6621	p	TIN2 284R/+
chr7	3328	10421	p	TIN2 284R/+
chr7	2513	3906	p	TIN2 284R/+
chr7	2057	8887	p	TIN2 284R/+
chr7	5350	14435	p	TIN2 284R/+
chr7	1991	6693	p	TIN2 284R/+
chr7	7249	9593	p	TIN2 284R/+
chr7	1049	4148	p	TIN2 284R/+
chr7	2804	8297	p	TIN2 284R/+
chr7	4276	12373	p	TIN2 284R/+
chr7	5892	5980	p	TIN2 284R/+
chr7	1808	8958	p	TIN2 284R/+
chr7	4801	11671	p	TIN2 284R/+
chr7	2355	7600	p	TIN2 284R/+
chr7	5988	12341	p	TIN2 284R/+
chr7	2912	15584	p	TIN2 284R/+
chr7	2603	4530	p	TIN2 284R/+
chr7	4111	9643	p	TIN2 284R/+
chr7	1260	1873	p	TIN2 284R/+
chr7	4745	6040	p	TIN2 284R/+
chr7	1783	6049	p	TIN2 284R/+
chr7	2483	8663	p	TIN2 284R/+
chr7	2935	9090	p	TIN2 284R/+
chr7	2054	7123	p	TIN2 284R/+
chr7	2259	6926	p	TIN2 284R/+
chr7	4953	13642	p	TIN2 284R/+
chr7	601	9361	p	TIN2 284R/+
chr7	2136	5429	p	TIN2 284R/+
chr7	3606	8344	p	TIN2 284R/+
chr7	3451	7795	p	TIN2 284R/+
chr7	1454	8565	q	TIN2 284R/+
chr7	1404	10277	q	TIN2 284R/+
chr7	2891	5875	q	TIN2 284R/+
chr7	2681	5383	q	TIN2 284R/+
chr7	3073	6650	q	TIN2 284R/+
chr7	1230	4835	q	TIN2 284R/+
chr7	2309	5284	q	TIN2 284R/+
chr7	2810	6962	q	TIN2 284R/+
chr7	2825	5610	q	TIN2 284R/+
chr7	1988	4944	q	TIN2 284R/+
chr7	960	4361	q	TIN2 284R/+
chr7	3119	6133	q	TIN2 284R/+
chr7	2927	5939	q	TIN2 284R/+
chr7	1732	5883	q	TIN2 284R/+
chr7	3683	6669	q	TIN2 284R/+
chr7	3767	6761	q	TIN2 284R/+
chr7	2238	4986	q	TIN2 284R/+
chr7	2429	5412	q	TIN2 284R/+
chr7	2284	5243	q	TIN2 284R/+
chr7	2603	4530	q	TIN2 284R/+
chr7	1656	4411	q	TIN2 284R/+
chr7	3346	5882	q	TIN2 284R/+
chr7	1461	3078	q	TIN2 284R/+
chr7	1392	1496	q	TIN2 284R/+
chr8	3567	12142	p	TIN2 284R/+
chr8	3468	14818	p	TIN2 284R/+
chr8	942	1091	p	TIN2 284R/+
chr8	3734	11399	q	TIN2 284R/+
chr8	3034	10709	q	TIN2 284R/+
chr8	2966	9997	q	TIN2 284R/+
chr8	2188	9566	q	TIN2 284R/+
chr8	2564	9725	q	TIN2 284R/+
chr8	3002	10370	q	TIN2 284R/+
chr8	3342	12037	q	TIN2 284R/+
chr8	979	8149	q	TIN2 284R/+
chr8	3272	10401	q	TIN2 284R/+
chr8	1702	9304	q	TIN2 284R/+
chr8	1808	8958	q	TIN2 284R/+
chr8	2812	10005	q	TIN2 284R/+
chr8	2038	9167	q	TIN2 284R/+
chr8	2258	9609	q	TIN2 284R/+
chr8	3117	10350	q	TIN2 284R/+
chr8	3909	11611	q	TIN2 284R/+
chr8	2617	10230	q	TIN2 284R/+
chr8	2036	9731	q	TIN2 284R/+
chr8	2156	4789	q	TIN2 284R/+
chr8	5048	11139	q	TIN2 284R/+
chr8	2891	12844	q	TIN2 284R/+
chr8	3449	11206	q	TIN2 284R/+
chr9	6997	13496	p	TIN2 284R/+
chr9	2974	4249	p	TIN2 284R/+
chr9	3774	12643	p	TIN2 284R/+
chr9	6160	23010	p	TIN2 284R/+
chr9	8424	50281	p	TIN2 284R/+
chr9	3854	10369	p	TIN2 284R/+
chr9	4463	12990	p	TIN2 284R/+
chr9	4481	13857	p	TIN2 284R/+
chr9	2936	14698	p	TIN2 284R/+
chr9	1302	1492	p	TIN2 284R/+
chr9	2112	2913	p	TIN2 284R/+
chr9	5517	22407	p	TIN2 284R/+
chr9	4493	32680	p	TIN2 284R/+
chr9	4144	12562	p	TIN2 284R/+
chr9	3528	14341	p	TIN2 284R/+
chr9	4185	13012	p	TIN2 284R/+
chr9	4003	29591	p	TIN2 284R/+
chr9	4191	13025	p	TIN2 284R/+
chr9	4176	13056	p	TIN2 284R/+
chr9	5340	10673	p	TIN2 284R/+
chr9	4502	13106	p	TIN2 284R/+
chr9	5138	14479	p	TIN2 284R/+
chr9	4154	26981	p	TIN2 284R/+
chr9	3671	12889	p	TIN2 284R/+
chr9	3638	11867	p	TIN2 284R/+
chr9	4585	13703	p	TIN2 284R/+
chr9	6631	15654	p	TIN2 284R/+
chr9	2910	3095	p	TIN2 284R/+
chr9	3868	12848	p	TIN2 284R/+
chr9	4265	12286	p	TIN2 284R/+
chr9	3869	12389	p	TIN2 284R/+
chr9	3745	12055	p	TIN2 284R/+
chr9	4042	12971	p	TIN2 284R/+
chr9	4877	13777	p	TIN2 284R/+
chr9	3500	14091	p	TIN2 284R/+
chr9	4981	14124	p	TIN2 284R/+
chr9	3906	12437	p	TIN2 284R/+
chr9	3777	21982	p	TIN2 284R/+
chr9	6429	15289	p	TIN2 284R/+
chr9	4609	8710	p	TIN2 284R/+
chr9	4947	13352	p	TIN2 284R/+
chr9	4587	13460	p	TIN2 284R/+
chr9	5825	14635	p	TIN2 284R/+
chr9	3306	11979	p	TIN2 284R/+
chr9	4655	13321	p	TIN2 284R/+
chr9	3919	12194	p	TIN2 284R/+
chr9	4852	13758	p	TIN2 284R/+
chr9	4356	12426	p	TIN2 284R/+
chr9	4595	13582	p	TIN2 284R/+
chr9	4134	13278	p	TIN2 284R/+
chr9	4707	11625	p	TIN2 284R/+
chr9	3597	12557	p	TIN2 284R/+
chr9	2442	2493	p	TIN2 284R/+
chr9	3334	12104	p	TIN2 284R/+
chr9	1824	2225	p	TIN2 284R/+
chr9	2746	4411	p	TIN2 284R/+
chr9	3641	12651	p	TIN2 284R/+
chr9	2643	13767	p	TIN2 284R/+
chr9	3382	12783	p	TIN2 284R/+
chr9	5276	9881	p	TIN2 284R/+
chr9	4140	13196	p	TIN2 284R/+
chr9	3729	12898	p	TIN2 284R/+
chr9	3379	12356	p	TIN2 284R/+
chr9	2928	12041	p	TIN2 284R/+
chr9	3476	12469	p	TIN2 284R/+
chr9	3143	11319	p	TIN2 284R/+
chr9	3518	8590	p	TIN2 284R/+
chr9	2750	11629	p	TIN2 284R/+
chr9	3571	12276	p	TIN2 284R/+
chr9	2971	11125	p	TIN2 284R/+
chr9	3466	11566	p	TIN2 284R/+
chr9	2640	12532	p	TIN2 284R/+
chr9	4003	29591	p	TIN2 284R/+
chr9	4233	16796	p	TIN2 284R/+
chr9	3352	11881	p	TIN2 284R/+
chr9	2765	11545	p	TIN2 284R/+
chr9	3192	12114	p	TIN2 284R/+
chr9	1152	1469	p	TIN2 284R/+
chr9	4353	14568	p	TIN2 284R/+
chr9	2645	11265	p	TIN2 284R/+
chr9	3431	13861	p	TIN2 284R/+
chr9	2493	15443	p	TIN2 284R/+
chr9	4236	8490	p	TIN2 284R/+
chr9	3034	12057	p	TIN2 284R/+
chr9	3264	12346	p	TIN2 284R/+
chr9	3374	11835	p	TIN2 284R/+
chr9	3624	18355	p	TIN2 284R/+
chr9	2533	12011	p	TIN2 284R/+
chr9	1776	1901	p	TIN2 284R/+
chr9	3107	12023	p	TIN2 284R/+
chr9	3278	9308	p	TIN2 284R/+
chr9	2855	11607	p	TIN2 284R/+
chr9	1458	1518	p	TIN2 284R/+
chr9	5982	14499	p	TIN2 284R/+
chr9	3619	12727	p	TIN2 284R/+
chr9	2542	7527	p	TIN2 284R/+
chr9	3078	11922	p	TIN2 284R/+
chr9	3011	4437	p	TIN2 284R/+
chr9	3356	11685	p	TIN2 284R/+
chr9	1865	7204	p	TIN2 284R/+
chr9	3042	12011	p	TIN2 284R/+
chr9	3034	11856	p	TIN2 284R/+
chr9	2794	11718	p	TIN2 284R/+
chr9	2993	11881	p	TIN2 284R/+
chr9	2040	2252	p	TIN2 284R/+
chr9	2548	12020	p	TIN2 284R/+
chr9	4140	13196	p	TIN2 284R/+
chr9	2970	11703	p	TIN2 284R/+
chr9	3786	4958	p	TIN2 284R/+
chr9	2417	10995	p	TIN2 284R/+
chr9	2558	11314	p	TIN2 284R/+
chr9	2997	11781	p	TIN2 284R/+
chr9	2149	11687	p	TIN2 284R/+
chr9	3309	12325	p	TIN2 284R/+
chr9	2667	11670	p	TIN2 284R/+
chr9	1266	1368	p	TIN2 284R/+
chr9	2165	3547	p	TIN2 284R/+
chr9	2243	11291	p	TIN2 284R/+
chr9	2704	5283	p	TIN2 284R/+
chr9	2918	13353	p	TIN2 284R/+
chr9	2723	11830	p	TIN2 284R/+
chr9	6232	30206	p	TIN2 284R/+
chr9	2426	11430	p	TIN2 284R/+
chr9	2661	14309	p	TIN2 284R/+
chr9	2607	11303	p	TIN2 284R/+
chr9	2202	11231	p	TIN2 284R/+
chr9	1148	2979	p	TIN2 284R/+
chr9	2487	10744	p	TIN2 284R/+
chr9	2562	11420	p	TIN2 284R/+
chr9	4977	18734	p	TIN2 284R/+
chr9	2600	10999	p	TIN2 284R/+
chr9	2046	19484	p	TIN2 284R/+
chr9	2611	10947	p	TIN2 284R/+
chr9	1904	11076	p	TIN2 284R/+
chr9	1949	4231	p	TIN2 284R/+
chr9	2759	23356	p	TIN2 284R/+
chr9	1932	10581	p	TIN2 284R/+
chr9	6381	51506	p	TIN2 284R/+
chr9	2121	11140	p	TIN2 284R/+
chr9	2761	12749	p	TIN2 284R/+
chr9	2600	23460	p	TIN2 284R/+
chr9	3238	12716	p	TIN2 284R/+
chr9	1961	10719	p	TIN2 284R/+
chr9	2184	10953	p	TIN2 284R/+
chr9	1631	3320	p	TIN2 284R/+
chr9	2629	13214	p	TIN2 284R/+
chr9	2252	10523	p	TIN2 284R/+
chr9	3704	13454	p	TIN2 284R/+
chr9	2473	24976	p	TIN2 284R/+
chr9	1681	10717	p	TIN2 284R/+
chr9	1302	1325	p	TIN2 284R/+
chr9	2022	8305	p	TIN2 284R/+
chr9	2700	12190	p	TIN2 284R/+
chr9	2460	12272	p	TIN2 284R/+
chr9	2786	13847	p	TIN2 284R/+
chr9	3549	15075	p	TIN2 284R/+
chr9	1205	9897	p	TIN2 284R/+
chr9	1985	11671	p	TIN2 284R/+
chr9	2090	13286	p	TIN2 284R/+
chr9	890	9682	p	TIN2 284R/+
chr9	6381	51506	q	TIN2 284R/+
chr9	4214	14714	q	TIN2 284R/+
chr9	2269	7019	q	TIN2 284R/+
chr9	1848	2414	q	TIN2 284R/+
chr10	3801	16566	p	TIN2 284R/+
chr10	3533	16022	p	TIN2 284R/+
chr10	3196	15968	p	TIN2 284R/+
chr10	3510	3824	p	TIN2 284R/+
chr10	4852	31275	p	TIN2 284R/+
chr10	3679	25004	p	TIN2 284R/+
chr10	6542	11671	p	TIN2 284R/+
chr10	3545	16512	p	TIN2 284R/+
chr10	4127	17110	p	TIN2 284R/+
chr10	2554	8068	p	TIN2 284R/+
chr10	3513	16129	p	TIN2 284R/+
chr10	3755	16678	p	TIN2 284R/+
chr10	2219	3580	p	TIN2 284R/+
chr10	3136	15583	p	TIN2 284R/+
chr10	5405	17981	p	TIN2 284R/+
chr10	4433	17313	p	TIN2 284R/+
chr10	4456	17207	p	TIN2 284R/+
chr10	2893	15817	p	TIN2 284R/+
chr10	2752	8472	p	TIN2 284R/+
chr10	3468	14818	p	TIN2 284R/+
chr10	4287	17117	p	TIN2 284R/+
chr10	2576	5051	p	TIN2 284R/+
chr10	4830	18025	p	TIN2 284R/+
chr10	4032	16779	p	TIN2 284R/+
chr10	3013	15762	p	TIN2 284R/+
chr10	2702	10343	p	TIN2 284R/+
chr10	3287	16145	p	TIN2 284R/+
chr10	2520	2925	p	TIN2 284R/+
chr10	4502	13106	p	TIN2 284R/+
chr10	2941	16102	p	TIN2 284R/+
chr10	1993	6263	p	TIN2 284R/+
chr10	2340	15306	p	TIN2 284R/+
chr10	2545	15655	p	TIN2 284R/+
chr10	3932	8523	p	TIN2 284R/+
chr10	2281	15208	p	TIN2 284R/+
chr10	4598	11002	p	TIN2 284R/+
chr10	2155	15969	p	TIN2 284R/+
chr10	2927	27581	p	TIN2 284R/+
chr10	1261	10665	q	TIN2 284R/+
chr10	3712	13054	q	TIN2 284R/+
chr10	4449	8746	q	TIN2 284R/+
chr10	2187	7929	q	TIN2 284R/+
chr10	3674	8060	q	TIN2 284R/+
chr10	2649	7334	q	TIN2 284R/+
chr10	3218	7592	q	TIN2 284R/+
chr10	3877	8495	q	TIN2 284R/+
chr10	6158	10791	q	TIN2 284R/+
chr10	3223	7744	q	TIN2 284R/+
chr10	3282	8830	q	TIN2 284R/+
chr10	735	5079	q	TIN2 284R/+
chr10	2702	8330	q	TIN2 284R/+
chr10	2194	7511	q	TIN2 284R/+
chr10	3932	8523	q	TIN2 284R/+
chr10	1902	6448	q	TIN2 284R/+
chr10	1370	6525	q	TIN2 284R/+
chr10	1571	7859	q	TIN2 284R/+
chr10	1148	5533	q	TIN2 284R/+
chr10	2513	3906	q	TIN2 284R/+
chr10	2512	12219	q	TIN2 284R/+
chr10	2412	3120	q	TIN2 284R/+
chr10	882	1577	q	TIN2 284R/+
chr10	2046	7646	q	TIN2 284R/+
chr11	3327	11497	p	TIN2 284R/+
chr11	2682	9331	p	TIN2 284R/+
chr11	3125	23610	p	TIN2 284R/+
chr11	3352	11881	p	TIN2 284R/+
chr11	3594	11971	p	TIN2 284R/+
chr11	2028	3013	p	TIN2 284R/+
chr11	3062	10948	p	TIN2 284R/+
chr11	2855	11607	p	TIN2 284R/+
chr11	3636	12403	p	TIN2 284R/+
chr11	2507	11551	p	TIN2 284R/+
chr11	4276	12373	p	TIN2 284R/+
chr11	3543	12045	p	TIN2 284R/+
chr11	3638	11867	p	TIN2 284R/+
chr11	3678	12176	p	TIN2 284R/+
chr11	2971	11125	p	TIN2 284R/+
chr11	3745	12055	p	TIN2 284R/+
chr11	3787	11820	p	TIN2 284R/+
chr11	5392	13659	p	TIN2 284R/+
chr11	4462	12992	p	TIN2 284R/+
chr11	3396	7069	p	TIN2 284R/+
chr11	3334	12104	p	TIN2 284R/+
chr11	4004	12052	p	TIN2 284R/+
chr11	3095	11367	p	TIN2 284R/+
chr11	3641	12651	p	TIN2 284R/+
chr11	4140	13196	p	TIN2 284R/+
chr11	3651	11743	p	TIN2 284R/+
chr11	3972	12106	p	TIN2 284R/+
chr11	3919	12194	p	TIN2 284R/+
chr11	3576	11758	p	TIN2 284R/+
chr11	1935	11080	p	TIN2 284R/+
chr11	2115	10358	p	TIN2 284R/+
chr11	2602	12108	p	TIN2 284R/+
chr11	1728	9785	p	TIN2 284R/+
chr11	3577	13820	p	TIN2 284R/+
chr11	394	4783	p	TIN2 284R/+
chr11	2759	23356	q	TIN2 284R/+
chr11	5517	22407	q	TIN2 284R/+
chr11	4176	20944	q	TIN2 284R/+
chr11	4194	20421	q	TIN2 284R/+
chr11	2909	18831	q	TIN2 284R/+
chr11	2288	18395	q	TIN2 284R/+
chr11	2784	18929	q	TIN2 284R/+
chr11	4201	20199	q	TIN2 284R/+
chr11	2858	18866	q	TIN2 284R/+
chr11	4196	20918	q	TIN2 284R/+
chr11	4338	20461	q	TIN2 284R/+
chr11	6160	23010	q	TIN2 284R/+
chr11	3711	19836	q	TIN2 284R/+
chr11	4110	20490	q	TIN2 284R/+
chr11	3031	18288	q	TIN2 284R/+
chr11	4309	17078	q	TIN2 284R/+
chr11	2991	11501	q	TIN2 284R/+
chr11	2699	9430	q	TIN2 284R/+
chr11	2165	3547	q	TIN2 284R/+
chr11	2268	2841	q	TIN2 284R/+
chr11	4182	4850	q	TIN2 284R/+
chr12	3382	12783	p	TIN2 284R/+
chr12	3034	11856	p	TIN2 284R/+
chr12	2059	6313	p	TIN2 284R/+
chr12	3374	11835	p	TIN2 284R/+
chr12	3278	9308	p	TIN2 284R/+
chr12	4609	8710	p	TIN2 284R/+
chr12	3264	12346	p	TIN2 284R/+
chr12	3678	12176	p	TIN2 284R/+
chr12	2417	10995	p	TIN2 284R/+
chr12	3042	12011	p	TIN2 284R/+
chr12	1865	7204	p	TIN2 284R/+
chr12	2562	11420	p	TIN2 284R/+
chr12	1281	5769	p	TIN2 284R/+
chr12	2918	13353	p	TIN2 284R/+
chr12	2558	11314	p	TIN2 284R/+
chr12	2707	11096	p	TIN2 284R/+
chr12	1985	11671	p	TIN2 284R/+
chr12	2184	10953	p	TIN2 284R/+
chr12	1148	2979	p	TIN2 284R/+
chr12	1932	10581	p	TIN2 284R/+
chr12	2786	13847	p	TIN2 284R/+
chr12	2460	12272	p	TIN2 284R/+
chr12	2090	13286	p	TIN2 284R/+
chr12	12	1314	p	TIN2 284R/+
chr12	1674	9568	q	TIN2 284R/+
chr12	2266	6046	q	TIN2 284R/+
chr12	2195	5037	q	TIN2 284R/+
chr12	2285	5098	q	TIN2 284R/+
chr12	3689	6843	q	TIN2 284R/+
chr12	2123	4956	q	TIN2 284R/+
chr12	4079	6924	q	TIN2 284R/+
chr12	5246	16978	q	TIN2 284R/+
chr12	5129	20327	q	TIN2 284R/+
chr13	3696	6091	p	TIN2 284R/+
chr13	2822	35077	p	TIN2 284R/+
chr13	4035	76105	p	TIN2 284R/+
chr13	6232	30206	p	TIN2 284R/+
chr13	1543	13583	q	TIN2 284R/+
chr13	4214	14714	q	TIN2 284R/+
chr13	2987	7288	q	TIN2 284R/+
chr13	1801	6211	q	TIN2 284R/+
chr13	1381	5781	q	TIN2 284R/+
chr13	2136	6524	q	TIN2 284R/+
chr13	2118	6485	q	TIN2 284R/+
chr13	2250	6978	q	TIN2 284R/+
chr13	2596	9723	q	TIN2 284R/+
chr13	3606	8344	q	TIN2 284R/+
chr13	2737	7084	q	TIN2 284R/+
chr13	2527	7236	q	TIN2 284R/+
chr13	3828	8282	q	TIN2 284R/+
chr13	1991	6693	q	TIN2 284R/+
chr13	1453	6168	q	TIN2 284R/+
chr13	2269	7019	q	TIN2 284R/+
chr13	1507	5793	q	TIN2 284R/+
chr13	2937	7598	q	TIN2 284R/+
chr13	2021	6369	q	TIN2 284R/+
chr13	3060	7835	q	TIN2 284R/+
chr13	3271	7934	q	TIN2 284R/+
chr13	2611	6970	q	TIN2 284R/+
chr13	1867	6584	q	TIN2 284R/+
chr13	3535	8240	q	TIN2 284R/+
chr13	2422	5360	q	TIN2 284R/+
chr13	2136	5429	q	TIN2 284R/+
chr13	3558	3958	q	TIN2 284R/+
chr14	6558	11870	p	TIN2 284R/+
chr14	2972	8265	p	TIN2 284R/+
chr14	8424	50281	p	TIN2 284R/+
chr14	3338	8629	p	TIN2 284R/+
chr14	4801	11671	p	TIN2 284R/+
chr14	6572	11872	p	TIN2 284R/+
chr14	5415	10799	p	TIN2 284R/+
chr14	4240	11745	p	TIN2 284R/+
chr14	3606	8970	p	TIN2 284R/+
chr14	3070	8425	p	TIN2 284R/+
chr14	4985	12519	p	TIN2 284R/+
chr14	4038	9408	p	TIN2 284R/+
chr14	4700	10043	p	TIN2 284R/+
chr14	6542	11864	p	TIN2 284R/+
chr14	5340	10673	p	TIN2 284R/+
chr14	6447	11713	p	TIN2 284R/+
chr14	3612	11026	p	TIN2 284R/+
chr14	5242	11640	p	TIN2 284R/+
chr14	1590	6914	p	TIN2 284R/+
chr14	2182	8675	p	TIN2 284R/+
chr14	6361	14462	p	TIN2 284R/+
chr14	2218	10912	p	TIN2 284R/+
chr14	3029	15598	p	TIN2 284R/+
chr14	5744	10906	p	TIN2 284R/+
chr14	1390	8696	p	TIN2 284R/+
chr14	2022	8305	p	TIN2 284R/+
chr14	2424	14128	q	TIN2 284R/+
chr14	2721	14117	q	TIN2 284R/+
chr14	4339	15177	q	TIN2 284R/+
chr14	2910	13635	q	TIN2 284R/+
chr14	4295	14960	q	TIN2 284R/+
chr14	6099	16850	q	TIN2 284R/+
chr14	4038	14910	q	TIN2 284R/+
chr14	4710	15532	q	TIN2 284R/+
chr14	2868	13774	q	TIN2 284R/+
chr14	3468	14818	q	TIN2 284R/+
chr14	1458	1518	q	TIN2 284R/+
chr15	3433	11687	p	TIN2 284R/+
chr15	3642	10600	p	TIN2 284R/+
chr15	3747	10330	p	TIN2 284R/+
chr15	4309	10145	p	TIN2 284R/+
chr15	3569	17714	p	TIN2 284R/+
chr15	3706	9522	p	TIN2 284R/+
chr15	4775	9352	p	TIN2 284R/+
chr15	8572	20984	p	TIN2 284R/+
chr15	10112	22408	p	TIN2 284R/+
chr15	2700	12190	p	TIN2 284R/+
chr15	4052	9953	p	TIN2 284R/+
chr15	3793	9948	p	TIN2 284R/+
chr15	2379	7519	p	TIN2 284R/+
chr15	1930	14014	p	TIN2 284R/+
chr15	1547	7462	p	TIN2 284R/+
chr15	1334	13693	p	TIN2 284R/+
chr15	788	2512	p	TIN2 284R/+
chr15	5370	15338	p	TIN2 284R/+
chr15	3975	18176	q	TIN2 284R/+
chr15	4066	23698	q	TIN2 284R/+
chr15	4463	12990	q	TIN2 284R/+
chr15	4981	14124	q	TIN2 284R/+
chr15	3906	12437	q	TIN2 284R/+
chr15	4340	13210	q	TIN2 284R/+
chr15	4144	12562	q	TIN2 284R/+
chr15	4176	13056	q	TIN2 284R/+
chr15	3549	15075	q	TIN2 284R/+
chr15	3192	12114	q	TIN2 284R/+
chr15	4238	13015	q	TIN2 284R/+
chr15	2640	12532	q	TIN2 284R/+
chr15	3869	12389	q	TIN2 284R/+
chr15	4877	13777	q	TIN2 284R/+
chr15	5392	13659	q	TIN2 284R/+
chr15	3095	11367	q	TIN2 284R/+
chr15	4947	13352	q	TIN2 284R/+
chr15	4154	11995	q	TIN2 284R/+
chr15	2862	10493	q	TIN2 284R/+
chr15	394	4783	q	TIN2 284R/+
chr15	1686	4326	q	TIN2 284R/+
chr15	2704	5283	q	TIN2 284R/+
chr15	4745	6040	q	TIN2 284R/+
chr15	2301	6081	q	TIN2 284R/+
chr15	3192	5090	q	TIN2 284R/+
chr15	1481	10272	q	TIN2 284R/+
chr15	1208	1890	q	TIN2 284R/+
chr15	2602	12108	q	TIN2 284R/+
chr16	3774	12643	p	TIN2 284R/+
chr16	4185	13012	p	TIN2 284R/+
chr16	2542	7527	p	TIN2 284R/+
chr16	2970	11703	p	TIN2 284R/+
chr16	4587	13460	p	TIN2 284R/+
chr16	2533	12011	p	TIN2 284R/+
chr16	3597	12557	p	TIN2 284R/+
chr16	2600	23460	p	TIN2 284R/+
chr16	3238	12716	p	TIN2 284R/+
chr16	2765	11545	p	TIN2 284R/+
chr16	3078	11922	p	TIN2 284R/+
chr16	2750	11629	p	TIN2 284R/+
chr16	1949	4231	p	TIN2 284R/+
chr16	3160	11403	p	TIN2 284R/+
chr16	2243	11291	p	TIN2 284R/+
chr16	2643	13767	p	TIN2 284R/+
chr16	3114	7493	q	TIN2 284R/+
chr16	2337	7823	q	TIN2 284R/+
chr16	3708	9039	q	TIN2 284R/+
chr16	3732	9191	q	TIN2 284R/+
chr16	3328	10421	q	TIN2 284R/+
chr16	1964	6535	q	TIN2 284R/+
chr16	2611	7909	q	TIN2 284R/+
chr16	2160	6552	q	TIN2 284R/+
chr16	2719	7286	q	TIN2 284R/+
chr16	1061	5543	q	TIN2 284R/+
chr16	3518	8590	q	TIN2 284R/+
chr16	1645	5980	q	TIN2 284R/+
chr16	2953	7413	q	TIN2 284R/+
chr16	2876	7519	q	TIN2 284R/+
chr16	2046	7646	q	TIN2 284R/+
chr16	1675	7203	q	TIN2 284R/+
chr16	2352	7349	q	TIN2 284R/+
chr16	2974	9216	q	TIN2 284R/+
chr16	2490	7574	q	TIN2 284R/+
chr16	2381	6929	q	TIN2 284R/+
chr16	2984	7989	q	TIN2 284R/+
chr16	3482	7485	q	TIN2 284R/+
chr16	1776	1901	q	TIN2 284R/+
chr17	2943	12692	p	TIN2 284R/+
chr17	1887	11488	p	TIN2 284R/+
chr17	2398	12087	p	TIN2 284R/+
chr17	3082	14837	p	TIN2 284R/+
chr17	3280	12987	p	TIN2 284R/+
chr17	2512	12219	p	TIN2 284R/+
chr17	2617	3432	p	TIN2 284R/+
chr17	1882	11549	p	TIN2 284R/+
chr17	1730	6601	q	TIN2 284R/+
chr17	4856	24162	q	TIN2 284R/+
chr17	4847	18900	q	TIN2 284R/+
chr17	3757	53127	q	TIN2 284R/+
chr17	2545	14971	q	TIN2 284R/+
chr17	5317	41787	q	TIN2 284R/+
chr17	1837	8675	q	TIN2 284R/+
chr17	2288	24178	q	TIN2 284R/+
chr17	2748	10580	q	TIN2 284R/+
chr17	2553	7106	q	TIN2 284R/+
chr17	1442	6304	q	TIN2 284R/+
chr17	3433	8289	q	TIN2 284R/+
chr17	840	5650	q	TIN2 284R/+
chr17	2468	6997	q	TIN2 284R/+
chr17	2727	7757	q	TIN2 284R/+
chr17	2306	6895	q	TIN2 284R/+
chr17	2083	6777	q	TIN2 284R/+
chr17	1694	7209	q	TIN2 284R/+
chr17	2067	6951	q	TIN2 284R/+
chr17	3118	7959	q	TIN2 284R/+
chr17	2516	7071	q	TIN2 284R/+
chr17	3704	8624	q	TIN2 284R/+
chr17	1527	6140	q	TIN2 284R/+
chr17	2383	7213	q	TIN2 284R/+
chr17	1794	6436	q	TIN2 284R/+
chr17	963	5402	q	TIN2 284R/+
chr17	2459	7475	q	TIN2 284R/+
chr17	1556	6415	q	TIN2 284R/+
chr17	694	5170	q	TIN2 284R/+
chr17	3242	8440	q	TIN2 284R/+
chr17	2620	8345	q	TIN2 284R/+
chr17	570	5294	q	TIN2 284R/+
chr17	2340	7141	q	TIN2 284R/+
chr17	1716	1819	q	TIN2 284R/+
chr18	2545	15655	p	TIN2 284R/+
chr18	3023	3972	p	TIN2 284R/+
chr18	3196	15968	p	TIN2 284R/+
chr18	4127	17110	p	TIN2 284R/+
chr18	3755	16678	p	TIN2 284R/+
chr18	2752	8472	p	TIN2 284R/+
chr18	2927	27581	p	TIN2 284R/+
chr18	3287	16145	p	TIN2 284R/+
chr18	2794	11718	p	TIN2 284R/+
chr18	2155	15969	p	TIN2 284R/+
chr18	1681	10717	p	TIN2 284R/+
chr18	4621	21507	q	TIN2 284R/+
chr18	4259	17893	q	TIN2 284R/+
chr18	3543	18089	q	TIN2 284R/+
chr18	2434	11356	q	TIN2 284R/+
chr18	3187	14375	q	TIN2 284R/+
chr18	2506	14933	q	TIN2 284R/+
chr18	3411	11000	q	TIN2 284R/+
chr18	3346	11170	q	TIN2 284R/+
chr18	3130	10927	q	TIN2 284R/+
chr18	2022	9727	q	TIN2 284R/+
chr18	3353	11084	q	TIN2 284R/+
chr18	2970	11620	q	TIN2 284R/+
chr18	2051	9741	q	TIN2 284R/+
chr18	2808	11388	q	TIN2 284R/+
chr18	2109	10080	q	TIN2 284R/+
chr18	2165	10928	q	TIN2 284R/+
chr18	4059	11847	q	TIN2 284R/+
chr18	1356	9212	q	TIN2 284R/+
chr18	3984	11994	q	TIN2 284R/+
chr18	2489	10146	q	TIN2 284R/+
chr18	1873	9495	q	TIN2 284R/+
chr18	2771	10516	q	TIN2 284R/+
chr18	4342	11985	q	TIN2 284R/+
chr18	2652	8994	q	TIN2 284R/+
chr18	1153	5458	q	TIN2 284R/+
chr18	4493	16368	q	TIN2 284R/+
chr18	2156	4789	q	TIN2 284R/+
chr19	1056	1169	p	TIN2 284R/+
chr19	4155	25029	p	TIN2 284R/+
chr19	2761	12749	p	TIN2 284R/+
chr19	3433	11687	p	TIN2 284R/+
chr19	1452	1699	p	TIN2 284R/+
chr19	3730	19554	p	TIN2 284R/+
chr19	2367	18905	p	TIN2 284R/+
chr19	3661	9812	p	TIN2 284R/+
chr19	2066	6342	p	TIN2 284R/+
chr19	1669	5878	p	TIN2 284R/+
chr19	1992	8201	q	TIN2 284R/+
chr19	3025	7214	q	TIN2 284R/+
chr19	4071	9443	q	TIN2 284R/+
chr19	2785	7139	q	TIN2 284R/+
chr19	2987	7146	q	TIN2 284R/+
chr19	2825	5610	q	TIN2 284R/+
chr19	2617	3432	q	TIN2 284R/+
chr19	1721	18493	q	TIN2 284R/+
chr19	1370	6525	q	TIN2 284R/+
chr20	2846	8309	p	TIN2 284R/+
chr20	3133	8189	p	TIN2 284R/+
chr20	2933	8151	p	TIN2 284R/+
chr20	6631	15654	p	TIN2 284R/+
chr20	5029	11875	p	TIN2 284R/+
chr20	2301	6867	p	TIN2 284R/+
chr20	2168	7192	p	TIN2 284R/+
chr20	1624	4711	p	TIN2 284R/+
chr20	1569	6064	p	TIN2 284R/+
chr20	2012	7320	p	TIN2 284R/+
chr20	2046	19484	q	TIN2 284R/+
chr20	3034	12057	q	TIN2 284R/+
chr20	3309	12325	q	TIN2 284R/+
chr20	3379	12356	q	TIN2 284R/+
chr20	5825	14635	q	TIN2 284R/+
chr20	4595	13582	q	TIN2 284R/+
chr20	2645	11265	q	TIN2 284R/+
chr20	4353	14568	q	TIN2 284R/+
chr20	4585	13703	q	TIN2 284R/+
chr20	1961	10719	q	TIN2 284R/+
chr20	3107	12023	q	TIN2 284R/+
chr20	3671	12889	q	TIN2 284R/+
chr20	3619	12727	q	TIN2 284R/+
chr20	3306	11979	q	TIN2 284R/+
chr20	2667	11670	q	TIN2 284R/+
chr20	2993	11881	q	TIN2 284R/+
chr20	4191	13025	q	TIN2 284R/+
chr20	12	1314	q	TIN2 284R/+
chr20	3683	6669	q	TIN2 284R/+
chr20	2164	3693	q	TIN2 284R/+
chr21	4033	13911	p	TIN2 284R/+
chr21	4637	15950	p	TIN2 284R/+
chr21	3326	23914	p	TIN2 284R/+
chr21	2616	13631	p	TIN2 284R/+
chr21	2108	13011	p	TIN2 284R/+
chr21	4856	24162	q	TIN2 284R/+
chr21	3451	12189	q	TIN2 284R/+
chr21	3667	9895	q	TIN2 284R/+
chr21	5185	11770	q	TIN2 284R/+
chr21	4847	18900	q	TIN2 284R/+
chr21	3672	10123	q	TIN2 284R/+
chr21	5317	41787	q	TIN2 284R/+
chr21	3290	10837	q	TIN2 284R/+
chr21	6070	26653	q	TIN2 284R/+
chr21	4794	28530	q	TIN2 284R/+
chr21	2780	8104	q	TIN2 284R/+
chr21	4111	9217	q	TIN2 284R/+
chr21	6542	11671	q	TIN2 284R/+
chr21	4477	9534	q	TIN2 284R/+
chr21	3843	9172	q	TIN2 284R/+
chr21	2966	8351	q	TIN2 284R/+
chr21	2707	7782	q	TIN2 284R/+
chr21	1814	6792	q	TIN2 284R/+
chr21	2718	7388	q	TIN2 284R/+
chr21	4263	8834	q	TIN2 284R/+
chr21	3812	10207	q	TIN2 284R/+
chr21	3541	8373	q	TIN2 284R/+
chr21	2433	6996	q	TIN2 284R/+
chr21	2727	7757	q	TIN2 284R/+
chr21	3927	8946	q	TIN2 284R/+
chr21	3817	8708	q	TIN2 284R/+
chr21	4101	9530	q	TIN2 284R/+
chr21	3068	7785	q	TIN2 284R/+
chr21	3651	9027	q	TIN2 284R/+
chr21	3992	9107	q	TIN2 284R/+
chr21	3392	8864	q	TIN2 284R/+
chr21	4568	9561	q	TIN2 284R/+
chr21	3704	8624	q	TIN2 284R/+
chr21	3765	8779	q	TIN2 284R/+
chr21	3278	8735	q	TIN2 284R/+
chr21	1408	5880	q	TIN2 284R/+
chr21	2459	7475	q	TIN2 284R/+
chr21	4665	9394	q	TIN2 284R/+
chr21	3254	8742	q	TIN2 284R/+
chr21	4303	9295	q	TIN2 284R/+
chr21	3776	8908	q	TIN2 284R/+
chr21	3262	8529	q	TIN2 284R/+
chr21	3218	7761	q	TIN2 284R/+
chr21	4501	9257	q	TIN2 284R/+
chr21	3416	8855	q	TIN2 284R/+
chr21	5196	6189	q	TIN2 284R/+
chr21	10112	22408	q	TIN2 284R/+
chr21	2728	4373	q	TIN2 284R/+
chr21	2638	4272	q	TIN2 284R/+
chr21	4069	17304	q	TIN2 284R/+
chr21	3510	3824	q	TIN2 284R/+
chr21	695	5147	q	TIN2 284R/+
chr21	2184	2254	q	TIN2 284R/+
chr21	1565	8503	q	TIN2 284R/+
chr22	4747	14750	p	TIN2 284R/+
chr22	4699	14641	p	TIN2 284R/+
chr22	6771	12957	p	TIN2 284R/+
chr22	7249	9593	p	TIN2 284R/+
chr22	5104	16064	p	TIN2 284R/+
chr22	7413	16581	p	TIN2 284R/+
chr22	5090	15092	p	TIN2 284R/+
chr22	5370	15338	p	TIN2 284R/+
chr22	7003	16940	p	TIN2 284R/+
chr22	8535	33161	p	TIN2 284R/+
chr22	6986	17047	p	TIN2 284R/+
chr22	4443	14232	p	TIN2 284R/+
chr22	4154	14127	p	TIN2 284R/+
chr22	984	1122	p	TIN2 284R/+
chr22	5138	18478	p	TIN2 284R/+
chr22	6381	51506	p	TIN2 284R/+
chr22	5892	5980	p	TIN2 284R/+
chr22	1464	1572	p	TIN2 284R/+
chr22	6997	13496	p	TIN2 284R/+
chr22	1152	1469	p	TIN2 284R/+
chr22	2701	13567	p	TIN2 284R/+
chr22	2912	15584	p	TIN2 284R/+
chr22	1988	9685	q	TIN2 284R/+
chr22	2090	7798	q	TIN2 284R/+
chr22	2279	16622	q	TIN2 284R/+
chr22	2371	7280	q	TIN2 284R/+
chr22	2714	7458	q	TIN2 284R/+
chr22	2981	8094	q	TIN2 284R/+
chr22	2372	7508	q	TIN2 284R/+
chr22	2803	7878	q	TIN2 284R/+
chr22	2379	7463	q	TIN2 284R/+
chr22	3018	8075	q	TIN2 284R/+
chr22	2383	7213	q	TIN2 284R/+
chr22	1591	6463	q	TIN2 284R/+
chr22	2979	7714	q	TIN2 284R/+
chr22	1633	9420	q	TIN2 284R/+
chr22	2523	7199	q	TIN2 284R/+
chr22	2340	7141	q	TIN2 284R/+
chrX	3034	18669	p	TIN2 284R/+
chrX	3777	19185	p	TIN2 284R/+
chrX	2704	18138	p	TIN2 284R/+
chrX	1951	17536	p	TIN2 284R/+
chrX	2435	7983	p	TIN2 284R/+
chrX	653	6437	p	TIN2 284R/+
chrX	2259	23570	p	TIN2 284R/+
chrX	1959	18408	p	TIN2 284R/+
chrX	1942	19457	p	TIN2 284R/+
chrX	1675	18295	p	TIN2 284R/+
chrX	3466	11566	q	TIN2 284R/+
chrX	2723	11830	q	TIN2 284R/+
chrX	3506	4885	q	TIN2 284R/+
chrX	4206	5380	q	TIN2 284R/+
chrX	5892	5980	q	TIN2 284R/+
chrX	4155	25029	q	TIN2 284R/+
chrX	1906	3497	q	TIN2 284R/+
chrX	2872	4556	q	TIN2 284R/+
chrX	3848	12126	q	TIN2 284R/+
chrX	2412	4710	q	TIN2 284R/+
chrX	1656	4411	q	TIN2 284R/+
chrY	3601	18247	p	TIN2 284R/+
chrY	3777	19185	p	TIN2 284R/+
chrY	3399	18063	p	TIN2 284R/+
chrY	3730	19554	p	TIN2 284R/+
chrY	3601	19390	p	TIN2 284R/+
chrY	2542	9408	p	TIN2 284R/+
chrY	2420	12047	p	TIN2 284R/+
chrY	3034	18669	p	TIN2 284R/+
chrY	2704	18138	p	TIN2 284R/+
chrY	1951	17536	p	TIN2 284R/+
chrY	3854	10369	p	TIN2 284R/+
chrY	653	6437	p	TIN2 284R/+
chrY	2259	23570	p	TIN2 284R/+
chrY	1721	18493	p	TIN2 284R/+
chrY	3708	18929	p	TIN2 284R/+
chrY	1959	18408	p	TIN2 284R/+
chrY	1675	18295	p	TIN2 284R/+
chrY	1942	19457	p	TIN2 284R/+
chrY	3624	18355	q	TIN2 284R/+
chrY	4265	12286	q	TIN2 284R/+
chrY	4356	12426	q	TIN2 284R/+
chrY	5366	7109	q	TIN2 284R/+
chrY	4206	5380	q	TIN2 284R/+
chrY	10545	11770	q	TIN2 284R/+
chrY	2910	3095	q	TIN2 284R/+
chrY	2442	2493	q	TIN2 284R/+
alt1_q_0	699	5070	q	TIN2 284R/+
alt1_q_0	1538	6557	q	TIN2 284R/+
alt1_q_0	681	5240	q	TIN2 284R/+
alt1_q_0	991	5670	q	TIN2 284R/+
alt1_q_0	1796	6775	q	TIN2 284R/+
alt3_q_0	21	3616	q	TIN2 284R/+
alt4_p_0	2493	15443	p	TIN2 284R/+
alt4_p_0	3842	16945	p	TIN2 284R/+
alt4_p_0	2747	11349	p	TIN2 284R/+
alt4_p_0	4002	17169	p	TIN2 284R/+
alt4_p_0	5078	18080	p	TIN2 284R/+
alt4_p_0	24	2075	p	TIN2 284R/+
alt5_q_0	1832	6778	q	TIN2 284R/+
alt5_q_0	2848	8089	q	TIN2 284R/+
alt6_q_0	1698	6900	q	TIN2 284R/+
alt9_p_0	2202	11231	p	TIN2 284R/+
alt9_p_0	2121	11140	p	TIN2 284R/+
alt9_p_0	2997	11781	p	TIN2 284R/+
alt9_p_0	2607	11303	p	TIN2 284R/+
alt9_p_0	1681	10717	p	TIN2 284R/+
alt9_p_0	2794	11718	p	TIN2 284R/+
alt9_p_0	2548	12020	p	TIN2 284R/+
alt9_p_0	2426	11430	p	TIN2 284R/+
alt9_p_0	4655	13321	p	TIN2 284R/+
alt9_p_0	1205	9897	p	TIN2 284R/+
alt9_p_0	890	9682	p	TIN2 284R/+
alt9_p_0	4481	13857	p	TIN2 284R/+
alt10_q_0	1124	5512	q	TIN2 284R/+
alt12_p_0	3561	11861	p	TIN2 284R/+
alt12_p_0	2439	10483	p	TIN2 284R/+
alt12_p_0	3577	11872	p	TIN2 284R/+
alt12_p_0	3477	11869	p	TIN2 284R/+
alt12_p_0	3160	11403	p	TIN2 284R/+
alt12_p_0	3430	11785	p	TIN2 284R/+
alt12_p_0	2870	11159	p	TIN2 284R/+
alt12_p_0	3511	11772	p	TIN2 284R/+
alt12_p_0	2961	11242	p	TIN2 284R/+
alt12_p_0	2487	10894	p	TIN2 284R/+
alt12_q_0	699	2314	q	TIN2 284R/+
alt15_q_0	2862	10493	q	TIN2 284R/+
alt15_q_0	12	7119	q	TIN2 284R/+
alt16_p_0	1904	11076	p	TIN2 284R/+
alt16_p_0	2252	10523	p	TIN2 284R/+
alt16_p_0	2600	10999	p	TIN2 284R/+
alt16_p_0	3356	11685	p	TIN2 284R/+
alt16_p_0	2707	11096	p	TIN2 284R/+
alt16_p_0	2611	10947	p	TIN2 284R/+
alt18_p_0	2281	15208	p	TIN2 284R/+
alt18_q_0	1356	9212	q	TIN2 284R/+
alt19_p_0	2507	11551	p	TIN2 284R/+
alt19_p_0	1728	9785	p	TIN2 284R/+
alt19_p_0	2487	10744	p	TIN2 284R/+
alt19_q_0	1153	5458	q	TIN2 284R/+
alt19_q_0	824	3881	q	TIN2 284R/+
alt19_q_0	2023	6280	q	TIN2 284R/+
alt19_q_0	1993	6263	q	TIN2 284R/+
alt19_q_0	1254	5438	q	TIN2 284R/+
alt19_q_0	1939	6237	q	TIN2 284R/+
alt19_q_0	2586	6776	q	TIN2 284R/+
alt19_q_0	1669	5878	q	TIN2 284R/+
alt19_q_0	2071	6302	q	TIN2 284R/+
alt19_q_0	2066	6342	q	TIN2 284R/+
alt19_q_0	955	5178	q	TIN2 284R/+
alt21_q_0	963	5402	q	TIN2 284R/+
alt21_q_0	1527	6140	q	TIN2 284R/+
alt21_q_0	102	17195	q	TIN2 284R/+
alt22_q_0	2017	7097	q	TIN2 284R/+
alt22_q_0	1710	6518	q	TIN2 284R/+
altX_q_0	2149	11687	q	TIN2 284R/+
chr1	2458	7368	p	TIN2 284R/284R
chr1	2538	13051	p	TIN2 284R/284R
chr1	1849	7031	p	TIN2 284R/284R
chr1	2850	6989	p	TIN2 284R/284R
chr1	1902	6155	p	TIN2 284R/284R
chr1	2324	6542	p	TIN2 284R/284R
chr1	3546	8667	p	TIN2 284R/284R
chr1	6829	20336	p	TIN2 284R/284R
chr1	2645	5469	p	TIN2 284R/284R
chr1	4167	9260	p	TIN2 284R/284R
chr1	1572	4694	p	TIN2 284R/284R
chr1	2627	5731	p	TIN2 284R/284R
chr1	3704	12723	q	TIN2 284R/284R
chr1	1706	6254	q	TIN2 284R/284R
chr1	2139	6684	q	TIN2 284R/284R
chr1	1646	6662	q	TIN2 284R/284R
chr1	647	5003	q	TIN2 284R/284R
chr1	1144	5594	q	TIN2 284R/284R
chr1	3376	8139	q	TIN2 284R/284R
chr1	2978	7563	q	TIN2 284R/284R
chr1	2264	6911	q	TIN2 284R/284R
chr1	1705	6401	q	TIN2 284R/284R
chr1	4400	9892	q	TIN2 284R/284R
chr2	3128	10297	p	TIN2 284R/284R
chr2	2154	2857	p	TIN2 284R/284R
chr2	4746	8270	p	TIN2 284R/284R
chr2	6129	11219	p	TIN2 284R/284R
chr2	4420	7985	p	TIN2 284R/284R
chr2	3919	7424	p	TIN2 284R/284R
chr2	4218	7706	p	TIN2 284R/284R
chr2	4228	8046	p	TIN2 284R/284R
chr2	4475	6106	p	TIN2 284R/284R
chr2	3795	7012	p	TIN2 284R/284R
chr2	2206	3812	p	TIN2 284R/284R
chr2	2778	3436	p	TIN2 284R/284R
chr2	2559	4310	p	TIN2 284R/284R
chr2	2694	3175	p	TIN2 284R/284R
chr2	3523	11962	p	TIN2 284R/284R
chr2	1801	3570	p	TIN2 284R/284R
chr2	4838	11174	p	TIN2 284R/284R
chr2	1137	2328	p	TIN2 284R/284R
chr2	2556	8970	p	TIN2 284R/284R
chr2	1563	5391	p	TIN2 284R/284R
chr2	1602	19603	q	TIN2 284R/284R
chr2	3552	7767	q	TIN2 284R/284R
chr2	2151	9205	q	TIN2 284R/284R
chr2	4111	8360	q	TIN2 284R/284R
chr2	3271	7772	q	TIN2 284R/284R
chr2	3482	8065	q	TIN2 284R/284R
chr2	1459	5699	q	TIN2 284R/284R
chr2	2389	6619	q	TIN2 284R/284R
chr2	2857	7504	q	TIN2 284R/284R
chr3	2868	4588	p	TIN2 284R/284R
chr3	2223	4067	p	TIN2 284R/284R
chr3	2228	7273	p	TIN2 284R/284R
chr3	1563	5391	p	TIN2 284R/284R
chr3	1096	4646	p	TIN2 284R/284R
chr3	5862	14970	q	TIN2 284R/284R
chr3	3961	12947	q	TIN2 284R/284R
chr3	2005	10262	q	TIN2 284R/284R
chr3	3597	12374	q	TIN2 284R/284R
chr3	4505	8148	q	TIN2 284R/284R
chr3	6097	16941	q	TIN2 284R/284R
chr3	7065	12307	q	TIN2 284R/284R
chr3	3866	9318	q	TIN2 284R/284R
chr3	6082	11613	q	TIN2 284R/284R
chr3	6166	14740	q	TIN2 284R/284R
chr3	1499	1868	q	TIN2 284R/284R
chr3	6129	11219	q	TIN2 284R/284R
chr3	4475	6106	q	TIN2 284R/284R
chr3	2556	8970	q	TIN2 284R/284R
chr3	1130	5991	q	TIN2 284R/284R
chr3	1801	3570	q	TIN2 284R/284R
chr4	4837	10769	p	TIN2 284R/284R
chr4	4047	18287	p	TIN2 284R/284R
chr4	2627	5731	p	TIN2 284R/284R
chr4	7984	19241	p	TIN2 284R/284R
chr4	3842	13844	p	TIN2 284R/284R
chr4	2912	7725	q	TIN2 284R/284R
chr4	2486	7245	q	TIN2 284R/284R
chr4	1850	6956	q	TIN2 284R/284R
chr4	2931	6290	q	TIN2 284R/284R
chr5	5132	11445	q	TIN2 284R/284R
chr5	1463	6769	q	TIN2 284R/284R
chr5	4132	9360	q	TIN2 284R/284R
chr5	2972	7545	q	TIN2 284R/284R
chr5	2918	8534	q	TIN2 284R/284R
chr5	3536	8831	q	TIN2 284R/284R
chr5	4327	9797	q	TIN2 284R/284R
chr5	2372	7002	q	TIN2 284R/284R
chr5	3278	7720	q	TIN2 284R/284R
chr5	3199	8374	q	TIN2 284R/284R
chr5	1999	6991	q	TIN2 284R/284R
chr5	3942	9278	q	TIN2 284R/284R
chr5	3463	9029	q	TIN2 284R/284R
chr5	4500	9133	q	TIN2 284R/284R
chr5	2600	7132	q	TIN2 284R/284R
chr5	1312	6699	q	TIN2 284R/284R
chr5	5486	10532	q	TIN2 284R/284R
chr5	4850	9887	q	TIN2 284R/284R
chr5	3530	8460	q	TIN2 284R/284R
chr6	3795	7012	p	TIN2 284R/284R
chr6	10	2738	p	TIN2 284R/284R
chr6	4167	9260	q	TIN2 284R/284R
chr6	2538	13051	q	TIN2 284R/284R
chr6	1902	6155	q	TIN2 284R/284R
chr6	2850	6989	q	TIN2 284R/284R
chr6	2783	9119	q	TIN2 284R/284R
chr6	3546	8667	q	TIN2 284R/284R
chr6	2458	7368	q	TIN2 284R/284R
chr6	2187	5718	q	TIN2 284R/284R
chr6	2244	6524	q	TIN2 284R/284R
chr6	1572	4694	q	TIN2 284R/284R
chr6	2324	6542	q	TIN2 284R/284R
chr6	2627	5731	q	TIN2 284R/284R
chr6	1265	1519	q	TIN2 284R/284R
chr6	1234	5755	q	TIN2 284R/284R
chr7	5486	10532	p	TIN2 284R/284R
chr7	5132	11445	p	TIN2 284R/284R
chr7	3536	8831	p	TIN2 284R/284R
chr7	4327	9797	p	TIN2 284R/284R
chr7	4850	9887	p	TIN2 284R/284R
chr7	5458	14180	p	TIN2 284R/284R
chr7	4111	8360	p	TIN2 284R/284R
chr7	3942	9278	p	TIN2 284R/284R
chr7	3271	7772	p	TIN2 284R/284R
chr7	3530	8460	p	TIN2 284R/284R
chr7	4132	9360	p	TIN2 284R/284R
chr7	3278	7720	p	TIN2 284R/284R
chr7	3128	10297	p	TIN2 284R/284R
chr7	5126	13962	p	TIN2 284R/284R
chr7	2778	3436	p	TIN2 284R/284R
chr7	4428	13218	p	TIN2 284R/284R
chr7	4629	13382	p	TIN2 284R/284R
chr7	1234	5755	p	TIN2 284R/284R
chr7	1999	6991	p	TIN2 284R/284R
chr7	1602	19603	p	TIN2 284R/284R
chr7	1499	1868	p	TIN2 284R/284R
chr7	1750	8249	q	TIN2 284R/284R
chr7	1301	4036	q	TIN2 284R/284R
chr7	2296	6412	q	TIN2 284R/284R
chr7	1985	4997	q	TIN2 284R/284R
chr7	2716	5490	q	TIN2 284R/284R
chr7	2640	2682	q	TIN2 284R/284R
chr8	3128	10297	q	TIN2 284R/284R
chr9	3372	12014	p	TIN2 284R/284R
chr9	5268	14426	p	TIN2 284R/284R
chr9	3777	12866	p	TIN2 284R/284R
chr9	3809	12077	p	TIN2 284R/284R
chr9	2550	5787	p	TIN2 284R/284R
chr9	2533	12711	p	TIN2 284R/284R
chr9	6787	15695	p	TIN2 284R/284R
chr9	3750	12243	p	TIN2 284R/284R
chr9	4243	7330	p	TIN2 284R/284R
chr9	3798	12367	p	TIN2 284R/284R
chr9	4192	13134	p	TIN2 284R/284R
chr9	2922	11069	p	TIN2 284R/284R
chr9	3192	12063	p	TIN2 284R/284R
chr9	3239	12244	p	TIN2 284R/284R
chr9	3077	13442	p	TIN2 284R/284R
chr9	1254	3416	p	TIN2 284R/284R
chr9	2858	11717	p	TIN2 284R/284R
chr9	2472	11432	p	TIN2 284R/284R
chr9	2508	11159	p	TIN2 284R/284R
chr9	2324	11259	p	TIN2 284R/284R
chr9	2386	11177	p	TIN2 284R/284R
chr9	2492	19084	p	TIN2 284R/284R
chr9	2793	13505	p	TIN2 284R/284R
chr9	2737	12349	p	TIN2 284R/284R
chr9	1357	9700	p	TIN2 284R/284R
chr9	4460	15207	p	TIN2 284R/284R
chr9	3452	12252	p	TIN2 284R/284R
chr9	2151	9205	q	TIN2 284R/284R
chr10	3936	16499	p	TIN2 284R/284R
chr10	3982	17037	p	TIN2 284R/284R
chr10	2385	14989	p	TIN2 284R/284R
chr10	3452	12252	p	TIN2 284R/284R
chr10	1463	6769	q	TIN2 284R/284R
chr10	2972	7545	q	TIN2 284R/284R
chr10	2372	7002	q	TIN2 284R/284R
chr10	3463	9029	q	TIN2 284R/284R
chr10	4500	9133	q	TIN2 284R/284R
chr10	2154	2857	q	TIN2 284R/284R
chr11	3452	12252	p	TIN2 284R/284R
chr11	4327	9797	p	TIN2 284R/284R
chr11	2345	11368	p	TIN2 284R/284R
chr11	3012	16043	p	TIN2 284R/284R
chr11	2922	11069	p	TIN2 284R/284R
chr11	3077	13442	p	TIN2 284R/284R
chr12	3372	12014	p	TIN2 284R/284R
chr12	3750	12243	p	TIN2 284R/284R
chr12	3798	12367	p	TIN2 284R/284R
chr12	2559	4310	p	TIN2 284R/284R
chr12	2508	11159	p	TIN2 284R/284R
chr12	2386	11177	p	TIN2 284R/284R
chr12	487	7242	p	TIN2 284R/284R
chr12	4460	15207	p	TIN2 284R/284R
chr13	5200	27352	p	TIN2 284R/284R
chr13	1653	10147	q	TIN2 284R/284R
chr13	2191	6578	q	TIN2 284R/284R
chr14	7065	12307	p	TIN2 284R/284R
chr14	6082	11613	p	TIN2 284R/284R
chr14	2556	8970	p	TIN2 284R/284R
chr15	4460	15207	p	TIN2 284R/284R
chr15	3239	12244	q	TIN2 284R/284R
chr15	1357	9700	q	TIN2 284R/284R
chr15	2737	12349	q	TIN2 284R/284R
chr15	3597	12374	q	TIN2 284R/284R
chr15	4243	7330	q	TIN2 284R/284R
chr15	7984	19241	q	TIN2 284R/284R
chr15	1839	27249	q	TIN2 284R/284R
chr15	2749	19328	q	TIN2 284R/284R
chr16	2858	11717	p	TIN2 284R/284R
chr16	2793	13505	p	TIN2 284R/284R
chr16	2918	8534	q	TIN2 284R/284R
chr16	3199	8374	q	TIN2 284R/284R
chr16	2600	7132	q	TIN2 284R/284R
chr17	2434	4483	p	TIN2 284R/284R
chr17	3508	13195	p	TIN2 284R/284R
chr17	1706	6254	q	TIN2 284R/284R
chr17	1646	6662	q	TIN2 284R/284R
chr17	647	5003	q	TIN2 284R/284R
chr17	2606	7487	q	TIN2 284R/284R
chr17	2325	4651	q	TIN2 284R/284R
chr18	3982	17037	p	TIN2 284R/284R
chr18	2472	11432	p	TIN2 284R/284R
chr18	4406	15967	q	TIN2 284R/284R
chr18	3304	11215	q	TIN2 284R/284R
chr18	3317	11298	q	TIN2 284R/284R
chr18	2348	10391	q	TIN2 284R/284R
chr18	2446	11328	q	TIN2 284R/284R
chr18	1459	5699	q	TIN2 284R/284R
chr19	3192	12063	p	TIN2 284R/284R
chr19	4428	13218	p	TIN2 284R/284R
chr19	6829	20336	p	TIN2 284R/284R
chr19	1265	1519	p	TIN2 284R/284R
chr19	487	7242	p	TIN2 284R/284R
chr19	3552	7767	q	TIN2 284R/284R
chr19	2640	2682	q	TIN2 284R/284R
chr20	2912	7725	p	TIN2 284R/284R
chr20	2264	6911	p	TIN2 284R/284R
chr20	2139	6684	p	TIN2 284R/284R
chr20	2486	7245	p	TIN2 284R/284R
chr20	1378	5524	p	TIN2 284R/284R
chr20	3012	16043	q	TIN2 284R/284R
chr20	5268	14426	q	TIN2 284R/284R
chr20	3777	12866	q	TIN2 284R/284R
chr21	3704	12723	q	TIN2 284R/284R
chr21	3376	8139	q	TIN2 284R/284R
chr21	2978	7563	q	TIN2 284R/284R
chr21	4400	9892	q	TIN2 284R/284R
chr21	2931	6290	q	TIN2 284R/284R
chr21	2325	4651	q	TIN2 284R/284R
chr21	6166	14740	q	TIN2 284R/284R
chr22	7984	19241	p	TIN2 284R/284R
chr22	3842	13844	p	TIN2 284R/284R
chr22	2606	7487	q	TIN2 284R/284R
chr22	1850	6956	q	TIN2 284R/284R
chr22	1378	5524	q	TIN2 284R/284R
chr22	2331	17996	q	TIN2 284R/284R
chrX	2331	17996	q	TIN2 284R/284R
chrX	2694	3175	q	TIN2 284R/284R
chrX	2206	3812	q	TIN2 284R/284R
chrY	2749	19328	p	TIN2 284R/284R
alt1_q_0	1144	5594	q	TIN2 284R/284R
alt4_p_0	4047	18287	p	TIN2 284R/284R
alt9_p_0	2492	19084	p	TIN2 284R/284R
alt9_p_0	2533	12711	p	TIN2 284R/284R
alt9_p_0	2324	11259	p	TIN2 284R/284R
alt19_q_0	2389	6619	q	TIN2 284R/284R
alt21_q_0	1705	6401	q	TIN2 284R/284R
chr1	2785	5911	p	TIN2 284R/+
chr1	3216	11989	p	TIN2 284R/+
chr1	3873	9305	q	TIN2 284R/+
chr3	2943	10861	p	TIN2 284R/+
chr3	4466	6100	p	TIN2 284R/+
chr3	2306	4066	p	TIN2 284R/+
chr3	3256	11873	q	TIN2 284R/+
chr3	4853	13629	q	TIN2 284R/+
chr4	6361	16427	p	TIN2 284R/+
chr4	920	5753	q	TIN2 284R/+
chr4	1814	6870	q	TIN2 284R/+
chr4	1311	5823	q	TIN2 284R/+
chr5	2276	7252	q	TIN2 284R/+
chr5	4280	9488	q	TIN2 284R/+
chr6	3322	11825	p	TIN2 284R/+
chr6	2785	5911	q	TIN2 284R/+
chr7	4280	9488	p	TIN2 284R/+
chr9	4315	13375	p	TIN2 284R/+
chr9	4161	16853	p	TIN2 284R/+
chr9	6638	17908	p	TIN2 284R/+
chr9	4985	13935	p	TIN2 284R/+
chr9	3897	5930	p	TIN2 284R/+
chr9	3325	13634	p	TIN2 284R/+
chr9	2836	10817	p	TIN2 284R/+
chr9	2643	11372	p	TIN2 284R/+
chr10	3941	16867	p	TIN2 284R/+
chr10	3146	16193	p	TIN2 284R/+
chr10	1969	5807	p	TIN2 284R/+
chr11	3322	11825	p	TIN2 284R/+
chr11	2836	10817	p	TIN2 284R/+
chr11	4472	21301	q	TIN2 284R/+
chr15	4853	13629	q	TIN2 284R/+
chr16	2643	11372	p	TIN2 284R/+
chr18	3146	16193	p	TIN2 284R/+
chr21	3873	9305	q	TIN2 284R/+
chr22	6361	16427	p	TIN2 284R/+
chrY	3897	5930	q	TIN2 284R/+
alt5_q_0	2276	7252	q	TIN2 284R/+
alt9_p_0	4985	13935	p	TIN2 284R/+
alt12_p_0	3256	11873	p	TIN2 284R/+
alt21_q_0	920	5753	q	TIN2 284R/+
alt21_q_0	1311	5823	q	TIN2 284R/+
alt22_q_0	1814	6870	q	TIN2 284R/+
chr1	2713	6062	p	TIN2 284R/284R
chr1	2507	6723	p	TIN2 284R/284R
chr1	2478	7878	q	TIN2 284R/284R
chr1	3112	8286	q	TIN2 284R/284R
chr1	3978	9301	q	TIN2 284R/284R
chr1	1066	5999	q	TIN2 284R/284R
chr1	1692	7313	q	TIN2 284R/284R
chr1	2773	7378	q	TIN2 284R/284R
chr1	5152	19599	q	TIN2 284R/284R
chr1	2791	7407	q	TIN2 284R/284R
chr1	1588	6181	q	TIN2 284R/284R
chr2	1317	2527	p	TIN2 284R/284R
chr2	1317	2527	p	TIN2 284R/284R
chr2	2713	6062	p	TIN2 284R/284R
chr2	3486	7044	p	TIN2 284R/284R
chr4	5604	21773	p	TIN2 284R/284R
chr4	8223	18542	p	TIN2 284R/284R
chr4	9281	16569	p	TIN2 284R/284R
chr4	3978	9301	q	TIN2 284R/284R
chr4	1422	6493	q	TIN2 284R/284R
chr5	3323	10246	q	TIN2 284R/284R
chr5	1136	6328	q	TIN2 284R/284R
chr5	4442	9603	q	TIN2 284R/284R
chr5	3794	9831	q	TIN2 284R/284R
[truncated: 419 more rows]

## Sheet: Aggregated Sequence Run Metadat
Sample	Method	Digested	Bases	Genomic Coverage	Gigabases	Telomere Reads	Reads	Telomeres per Gigabase	Telomere Reads as % of all reads
DC1	WGS	No	23180372164	7.72679	23.1804	134	7859552	5.78075	0.00170493
DC2	WGS	No	9136511132	3.0455	9.13651	125	1169517	13.6814	0.0106882
DC3	WGS	No	11196728602	3.73224	11.1967	188	1563667	16.7906	0.012023
DC4	WGS	No	10357440188	3.45248	10.3574	144	1232313	13.903	0.0116853
DC5	WGS	No	6584556445	2.19485	6.58456	95	722289	14.4277	0.0131526
Metadata for all sequencing runs included in manuscript figures
DC6	WGS	No	7947703205	2.64923	7.9477	126	1002061	15.8536	0.0125741
DC7	WGS	No	8200138290	2.73338	8.20014	131	950433	15.9753	0.0137832
TB32B	Telomere Capture	Yes	526571340	0.175524	0.526571	229	159550	434.889	0.143529
TB32M	Telomere Capture	Yes	240638761	0.0802129	0.240639	384	49053	1595.75	0.782827
ya45	WGS	No	33107400000	11.0358	33.1074	418	3486989	12.6256	0.0119874
hESC PARN KO	WGS	No	15757420000	5.25247	15.7574	307	2092548	19.4829	0.0146711
hESC WT (Combined)	WGS	No	68983504000	22.9945	68.9835	1333	244497	19.3235	0.545201
hESC_TIN2HOM	Telomere Capture	Yes	46553238	0.0155177	0.0465532	216	9592	4639.85	2.25188
hESC_TIN2_Het	Telomere Capture	Yes	5732155	0.00191072	0.00573216	43	965	7501.54	4.45596
hESC_TIN2_WT	Telomere Capture	No	8327887034	2.77596	8.32789	227	832	27.2578	27.2837
hESC_TKO105	Telomere Capture	Yes	55291020	0.0184303	0.055291	915	12194	16548.8	7.50369
hESC_TKO66	Telomere Capture	Yes	69114085	0.023038	0.0691141	377	13235	5454.75	2.84851
hESC_TKO78	Telomere Capture	Yes	71255485	0.0237518	0.0712555	350	13054	4911.9	2.68117
hESC_TKO98	Telomere Capture	Yes	49445336	0.0164818	0.0494453	968	8710	19577.2	11.1137
ma01	WGS	No	12436378087	4.14546	12.4364	141	900141	11.3377	0.0156642
ma04	WGS	No	19213676456	6.40456	19.2137	277	1580102	14.4168	0.0175305
ma06	WGS	No	7839404770	2.61313	7.8394	169	851069	21.5578	0.0198574
ma13	WGS	No	11217908158	3.7393	11.2179	173	1001344	15.4218	0.0172768
ma20	WGS	No	14292791532	4.76426	14.2928	183	1292788	12.8037	0.0141555
ma66	WGS	No	39592480000	13.2311	39.6934	939	2376614	23.6564	0.03951
oa51	WGS	No	9033769435	3.01126	9.03377	71	779315	7.8594	0.00911056
oa60	WGS	No	34015890000	11.4259	34.2778	707	2549632	20.6256	0.0277295
oa68	WGS	No	16235545069	5.41185	16.2355	258	1655452	15.8911	0.0155849
ya40	WGS	No	9844860921	3.28162	9.84486	102	931083	10.3607	0.010955
ya41	WGS	No	11267417995	3.75581	11.2674	106	880235	9.40766	0.0120422
ya55	WGS	No	6795198837	2.26507	6.7952	110	537240	16.1879	0.020475
ya56	WGS	No	8542271876	2.84742	8.54227	98	809492	11.4724	0.0121064
HEK GFP	Telomere Capture	No	3398221000	1.13274	3.39822	1066	403990	313.694	0.263868
HEK SuperTERT	Telomere Capture	Yes	2295213878	0.765071	2.29521	21450	4833053	9345.53	0.443819
HEK TSQ VARTC	Telomere Capture	No	3493780292	1.16459	3.49378	108	2750988	30.9121	0.00392586
HEK GFP Revision	Telomere Capture	Yes	13900000000	4.63333	13.9	14223	2296953	1023.24	0.619212
HG002	Telomere Capture	Yes	10000000000	3.33333	10	10465	515433	1046.5	2.03033

## Sheet: hesc_tertko
Source data for Figure 2, Panels B, C, E
chromosome	telomere_length	read_length	arm	direction	day	Genotype
chr1	3415	7612	p	fwd	66	TERT KO
chr1	649	3746	p	fwd	66	TERT KO
chr1	7659	13062	q	rev	66	TERT KO
chr1	5235	9855	q	rev	66	TERT KO
chr1	9674	14634	q	rev	66	TERT KO
chr2	4030	5575	p	fwd	66	TERT KO
chr2	7659	13062	p	fwd	66	TERT KO
chr2	3539	10267	p	fwd	66	TERT KO
chr2	5586	6127	p	fwd	66	TERT KO
chr2	2490	3108	p	fwd	66	TERT KO
chr2	6433	9881	p	fwd	66	TERT KO
chr2	5178	8635	p	fwd	66	TERT KO
chr2	4570	16431	q	rev	66	TERT KO
chr2	3929	6681	q	rev	66	TERT KO
chr3	7448	9097	p	fwd	66	TERT KO
chr3	5586	6127	q	rev	66	TERT KO
chr3	4030	5575	q	rev	66	TERT KO
chr4	6326	11395	q	rev	66	TERT KO
chr5	4175	10714	q	rev	66	TERT KO
chr5	4568	8943	q	rev	66	TERT KO
chr5	5858	10153	q	rev	66	TERT KO
chr5	6614	12465	q	rev	66	TERT KO
chr5	4484	8870	q	rev	66	TERT KO
chr5	10874	17151	q	rev	66	TERT KO
chr5	3566	8053	q	rev	66	TERT KO
chr6	6614	12465	p	fwd	66	TERT KO
chr6	3415	7612	q	rev	66	TERT KO
chr6	649	3746	q	rev	66	TERT KO
chr7	4175	10714	p	fwd	66	TERT KO
chr7	4568	8943	p	fwd	66	TERT KO
chr7	4484	8870	p	fwd	66	TERT KO
chr7	4570	16431	p	fwd	66	TERT KO
chr7	10874	17151	p	fwd	66	TERT KO
chr7	1031	20639	q	rev	66	TERT KO
chr7	2513	5226	q	rev	66	TERT KO
chr8	3765	11373	q	rev	66	TERT KO
chr9	8671	16698	p	fwd	66	TERT KO
chr9	6043	15035	p	fwd	66	TERT KO
chr9	10874	17151	p	fwd	66	TERT KO
chr9	1893	10655	p	fwd	66	TERT KO
chr10	5858	10153	q	rev	66	TERT KO
chr10	2490	3108	q	rev	66	TERT KO
chr11	9325	17358	p	fwd	66	TERT KO
chr11	4338	12473	p	fwd	66	TERT KO
chr12	1893	10655	p	fwd	66	TERT KO
chr12	3929	6681	q	rev	66	TERT KO
chr15	9325	17358	q	rev	66	TERT KO
chr15	8671	16698	q	rev	66	TERT KO
chr16	3566	8053	q	rev	66	TERT KO
chr18	5038	12971	q	rev	66	TERT KO
chr19	6043	15035	q	rev	66	TERT KO
chr21	7659	13062	q	rev	66	TERT KO
chr21	5235	9855	q	rev	66	TERT KO
chr21	9674	14634	q	rev	66	TERT KO
chr21	6326	11395	q	rev	66	TERT KO
chr21	3539	10267	q	rev	66	TERT KO
chrY	5175	19740	p	fwd	66	TERT KO
chrY	6043	15035	q	rev	66	TERT KO
alt12_q_0	3539	10267	q	fwd	66	TERT KO
chr1	3253	7434	p	fwd	78	TERT KO
chr1	2599	5723	p	fwd	78	TERT KO
chr1	1657	5835	p	fwd	78	TERT KO
chr1	4144	9063	q	rev	78	TERT KO
chr2	1221	18957	q	rev	78	TERT KO
chr2	2779	6771	q	rev	78	TERT KO
chr3	7254	29597	p	fwd	78	TERT KO
chr3	1089	2746	p	fwd	78	TERT KO
chr3	5260	13497	q	rev	78	TERT KO
chr3	3223	10816	q	rev	78	TERT KO
chr5	3584	8071	q	rev	78	TERT KO
chr5	5336	10304	q	rev	78	TERT KO
chr5	3795	8965	q	rev	78	TERT KO
chr6	1657	5835	q	rev	78	TERT KO
chr6	3253	7434	q	rev	78	TERT KO
chr6	7277	11127	q	rev	78	TERT KO
chr6	4897	8361	q	rev	78	TERT KO
chr6	2599	5723	q	rev	78	TERT KO
chr7	5336	10304	p	fwd	78	TERT KO
chr7	3795	8965	p	fwd	78	TERT KO
chr7	5296	14103	p	fwd	78	TERT KO
chr7	3659	16550	q	rev	78	TERT KO
chr9	3886	12843	p	fwd	78	TERT KO
chr9	4403	20896	p	fwd	78	TERT KO
chr9	2275	11043	p	fwd	78	TERT KO
chr9	1725	9981	p	fwd	78	TERT KO
chr11	3445	19494	q	rev	78	TERT KO
chr16	3584	8071	q	rev	78	TERT KO
chr17	4503	9422	q	rev	78	TERT KO
chr18	3886	12843	p	fwd	78	TERT KO
chr18	4208	28717	q	rev	78	TERT KO
chr18	3299	10915	q	rev	78	TERT KO
chr20	2275	11043	q	rev	78	TERT KO
chr21	4503	9422	q	rev	78	TERT KO
chr21	4144	9063	q	rev	78	TERT KO
chrY	6152	20809	p	fwd	78	TERT KO
alt18_p_0	3659	16550	p	fwd	78	TERT KO
alt19_p_0	1725	9981	p	fwd	78	TERT KO
chr1	2615	6101	p	fwd	98	TERT KO
chr1	3672	7432	p	fwd	98	TERT KO
chr1	2395	7600	p	fwd	98	TERT KO
chr1	2653	5784	p	fwd	98	TERT KO
chr1	1807	6031	p	fwd	98	TERT KO
chr1	2138	5241	p	fwd	98	TERT KO
chr1	2794	8506	q	rev	98	TERT KO
chr1	2577	7507	q	rev	98	TERT KO
chr1	4383	8797	q	rev	98	TERT KO
chr1	3309	7765	q	rev	98	TERT KO
chr1	4959	10357	q	rev	98	TERT KO
chr1	9314	14257	q	rev	98	TERT KO
chr1	2937	7539	q	rev	98	TERT KO
chr2	3760	5531	p	fwd	98	TERT KO
chr2	3469	6850	p	fwd	98	TERT KO
chr2	3940	12442	p	fwd	98	TERT KO
chr2	1200	1802	p	fwd	98	TERT KO
chr2	4249	8026	p	fwd	98	TERT KO
chr2	636	1259	p	fwd	98	TERT KO
chr2	3888	8077	q	rev	98	TERT KO
chr2	662	5093	q	rev	98	TERT KO
chr2	986	5492	q	rev	98	TERT KO
chr2	3637	7642	q	rev	98	TERT KO
chr2	884	5405	q	rev	98	TERT KO
chr3	6290	7956	p	fwd	98	TERT KO
chr3	2702	11431	q	rev	98	TERT KO
chr3	2022	10245	q	rev	98	TERT KO
chr3	4578	12803	q	rev	98	TERT KO
chr4	7795	21072	p	fwd	98	TERT KO
chr4	1537	6351	q	rev	98	TERT KO
chr5	2474	7451	q	rev	98	TERT KO
chr5	7306	14203	q	rev	98	TERT KO
chr5	4406	8968	q	rev	98	TERT KO
chr5	1298	5598	q	rev	98	TERT KO
chr5	2534	7511	q	rev	98	TERT KO
chr5	5126	10112	q	rev	98	TERT KO
chr5	3878	9758	q	rev	98	TERT KO
chr5	4149	9143	q	rev	98	TERT KO
chr5	2264	6757	q	rev	98	TERT KO
chr5	3687	8631	q	rev	98	TERT KO
chr6	7302	12936	q	rev	98	TERT KO
chr6	2395	7600	q	rev	98	TERT KO
chr6	3362	8866	q	rev	98	TERT KO
chr6	2615	6101	q	rev	98	TERT KO
chr6	1807	6031	q	rev	98	TERT KO
chr6	3672	7432	q	rev	98	TERT KO
chr6	1399	5630	q	rev	98	TERT KO
chr6	4249	8026	q	rev	98	TERT KO
chr6	3691	7458	q	rev	98	TERT KO
chr6	2035	5686	q	rev	98	TERT KO
chr6	2653	5784	q	rev	98	TERT KO
chr6	2138	5241	q	rev	98	TERT KO
chr7	3878	9758	p	fwd	98	TERT KO
chr7	4149	9143	p	fwd	98	TERT KO
chr7	3888	8077	p	fwd	98	TERT KO
chr7	5126	10112	p	fwd	98	TERT KO
chr7	3687	8631	p	fwd	98	TERT KO
chr7	2893	6683	p	fwd	98	TERT KO
chr7	4566	13399	p	fwd	98	TERT KO
chr7	533	3373	q	rev	98	TERT KO
chr7	509	3344	q	rev	98	TERT KO
chr7	401	3234	q	rev	98	TERT KO
chr7	2627	5336	q	rev	98	TERT KO
chr8	1052	8626	q	rev	98	TERT KO
chr9	3955	18056	p	fwd	98	TERT KO
chr9	4059	12261	p	fwd	98	TERT KO
chr9	4172	13037	p	fwd	98	TERT KO
chr9	2198	10675	p	fwd	98	TERT KO
chr9	3009	31785	p	fwd	98	TERT KO
chr9	1648	10369	p	fwd	98	TERT KO
chr9	1278	9753	p	fwd	98	TERT KO
chr9	1419	9740	p	fwd	98	TERT KO
chr9	4742	9414	q	rev	98	TERT KO
chr10	4516	23358	p	fwd	98	TERT KO
chr10	3760	5531	p	fwd	98	TERT KO
chr10	7306	14203	q	rev	98	TERT KO
chr10	4406	8968	q	rev	98	TERT KO
chr11	3013	11031	p	fwd	98	TERT KO
chr11	4059	12261	p	fwd	98	TERT KO
chr11	1572	9440	p	fwd	98	TERT KO
chr11	2847	16963	q	rev	98	TERT KO
chr11	4959	10357	q	rev	98	TERT KO
chr12	636	1259	p	fwd	98	TERT KO
chr12	2309	5076	q	rev	98	TERT KO
chr13	1170	1190	p	fwd	98	TERT KO
chr13	4742	9414	q	rev	98	TERT KO
chr13	2923	7245	q	rev	98	TERT KO
chr13	2893	6683	q	rev	98	TERT KO
chr14	13266	18513	p	fwd	98	TERT KO
chr14	631	5888	p	fwd	98	TERT KO
chr14	3451	14086	q	rev	98	TERT KO
chr14	1170	1190	q	rev	98	TERT KO
chr15	3009	31785	q	rev	98	TERT KO
chr15	1278	9753	q	rev	98	TERT KO
chr15	2702	11431	q	rev	98	TERT KO
chr15	2198	10675	q	rev	98	TERT KO
chr16	4172	13037	p	fwd	98	TERT KO
chr16	2534	7511	q	rev	98	TERT KO
chr16	2264	6757	q	rev	98	TERT KO
chr17	2577	7507	q	rev	98	TERT KO
chr17	2313	6914	q	rev	98	TERT KO
chr17	3873	8781	q	rev	98	TERT KO
chr17	3149	8055	q	rev	98	TERT KO
chr18	1835	9464	q	rev	98	TERT KO
chr18	2370	10263	q	rev	98	TERT KO
chr21	2794	8506	q	rev	98	TERT KO
chr21	4383	8797	q	rev	98	TERT KO
chr21	3309	7765	q	rev	98	TERT KO
chr21	3873	8781	q	rev	98	TERT KO
chr21	4959	10357	q	rev	98	TERT KO
chr21	9314	14257	q	rev	98	TERT KO
chr21	3149	8055	q	rev	98	TERT KO
chr21	2937	7539	q	rev	98	TERT KO
chrX	3710	19323	p	fwd	98	TERT KO
chrX	2773	6090	p	fwd	98	TERT KO
chrY	3710	19323	p	fwd	98	TERT KO
chrY	2773	6090	p	fwd	98	TERT KO
chrY	2313	6914	p	fwd	98	TERT KO
alt9_p_0	1648	10369	p	fwd	98	TERT KO
alt12_p_0	2022	10245	p	fwd	98	TERT KO
alt16_p_0	1419	9740	p	fwd	98	TERT KO
alt19_p_0	4578	12803	p	fwd	98	TERT KO
alt19_p_0	1572	9440	p	fwd	98	TERT KO
alt21_q_0	2313	6914	q	fwd	98	TERT KO
alt22_q_0	1537	6351	q	fwd	98	TERT KO
chr1	2365	5505	p	fwd	105	TERT KO
chr1	3199	6685	p	fwd	105	TERT KO
chr1	2064	5190	p	fwd	105	TERT KO
chr1	2164	15454	p	fwd	105	TERT KO
chr1	1345	5316	p	fwd	105	TERT KO
chr1	2063	4783	p	fwd	105	TERT KO
chr1	589	4223	p	fwd	105	TERT KO
chr1	3295	7031	p	fwd	105	TERT KO
chr1	1051	4739	p	fwd	105	TERT KO
chr1	5960	20114	q	rev	105	TERT KO
chr1	1246	6054	q	rev	105	TERT KO
chr1	7310	12270	q	rev	105	TERT KO
chr1	3464	8821	q	rev	105	TERT KO
chr1	4413	9819	q	rev	105	TERT KO
chr1	2097	6904	q	rev	105	TERT KO
chr1	3927	9298	q	rev	105	TERT KO
chr2	5232	5759	p	fwd	105	TERT KO
chr2	4861	8290	p	fwd	105	TERT KO
chr2	1058	8169	p	fwd	105	TERT KO
chr2	1444	2973	p	fwd	105	TERT KO
chr2	818	7913	p	fwd	105	TERT KO
chr2	782	7909	p	fwd	105	TERT KO
chr2	1188	1813	p	fwd	105	TERT KO
chr2	1222	2763	p	fwd	105	TERT KO
chr2	1117	10792	p	fwd	105	TERT KO
chr2	1117	10792	p	fwd	105	TERT KO
chr2	416	2018	p	fwd	105	TERT KO
chr2	534	1122	p	fwd	105	TERT KO
chr2	534	1117	p	fwd	105	TERT KO
chr2	1597	5074	p	fwd	105	TERT KO
chr2	4677	50004	p	fwd	105	TERT KO
chr2	1372	6482	q	rev	105	TERT KO
chr2	895	5403	q	rev	105	TERT KO
chr2	3451	7624	q	rev	105	TERT KO
chr2	818	5268	q	rev	105	TERT KO
chr2	781	5269	q	rev	105	TERT KO
chr2	3637	15273	q	rev	105	TERT KO
chr3	4845	35866	p	fwd	105	TERT KO
chr3	4077	5842	p	fwd	105	TERT KO
chr3	2468	25974	q	rev	105	TERT KO
chr3	3711	11979	q	rev	105	TERT KO
chr3	2120	10807	q	rev	105	TERT KO
chr3	3771	9266	q	rev	105	TERT KO
chr3	5773	16350	q	rev	105	TERT KO
chr3	4077	5842	q	rev	105	TERT KO
chr3	5232	5759	q	rev	105	TERT KO
chr3	1058	8169	q	rev	105	TERT KO
chr3	818	7913	q	rev	105	TERT KO
chr3	782	7909	q	rev	105	TERT KO
chr4	8255	28383	p	fwd	105	TERT KO
chr4	7310	12270	p	fwd	105	TERT KO
chr4	7628	19998	p	fwd	105	TERT KO
chr4	8904	18919	p	fwd	105	TERT KO
chr4	13878	25184	p	fwd	105	TERT KO
chr4	15302	25144	p	fwd	105	TERT KO
chr4	8177	14939	p	fwd	105	TERT KO
chr4	1862	6921	q	rev	105	TERT KO
chr4	1550	6382	q	rev	105	TERT KO
chr5	3018	18028	q	rev	105	TERT KO
chr5	842	7031	q	rev	105	TERT KO
chr5	1372	6482	q	rev	105	TERT KO
chr5	3968	8935	q	rev	105	TERT KO
chr5	3650	9263	q	rev	105	TERT KO
chr5	3614	7928	q	rev	105	TERT KO
chr5	3428	8894	q	rev	105	TERT KO
chr5	2000	6476	q	rev	105	TERT KO
chr5	1898	6265	q	rev	105	TERT KO
chr5	2647	7646	q	rev	105	TERT KO
chr5	4712	9272	q	rev	105	TERT KO
chr5	1766	6257	q	rev	105	TERT KO
chr5	2083	6441	q	rev	105	TERT KO
chr6	2164	15454	q	rev	105	TERT KO
chr6	2365	5505	q	rev	105	TERT KO
chr6	2083	6331	q	rev	105	TERT KO
chr6	2064	5190	q	rev	105	TERT KO
chr6	3199	6685	q	rev	105	TERT KO
chr6	3295	7031	q	rev	105	TERT KO
chr6	2335	6578	q	rev	105	TERT KO
chr6	1051	4739	q	rev	105	TERT KO
chr6	5237	9101	q	rev	105	TERT KO
chr6	1345	5316	q	rev	105	TERT KO
chr6	589	4223	q	rev	105	TERT KO
chr6	1644	3212	q	rev	105	TERT KO
chr7	3650	9263	p	fwd	105	TERT KO
chr7	3343	8008	p	fwd	105	TERT KO
chr7	3968	8935	p	fwd	105	TERT KO
chr7	3637	15273	p	fwd	105	TERT KO
chr7	3776	11800	p	fwd	105	TERT KO
chr7	811	5413	p	fwd	105	TERT KO
chr7	725	3637	q	rev	105	TERT KO
chr7	2063	4783	q	rev	105	TERT KO
chr7	929	3837	q	rev	105	TERT KO
chr7	1067	3975	q	rev	105	TERT KO
chr7	4054	35750	q	rev	105	TERT KO
chr7	1444	2973	q	rev	105	TERT KO
chr7	1222	2763	q	rev	105	TERT KO
chr8	1487	10412	q	rev	105	TERT KO
chr8	1875	16988	q	rev	105	TERT KO
chr8	782	7909	q	rev	105	TERT KO
chr8	1058	8169	q	rev	105	TERT KO
chr8	818	7913	q	rev	105	TERT KO
chr8	2385	9951	q	rev	105	TERT KO
chr8	2564	10125	q	rev	105	TERT KO
chr8	3650	9263	q	rev	105	TERT KO
chr9	6229	15154	p	fwd	105	TERT KO
chr9	4713	13328	p	fwd	105	TERT KO
chr9	10626	15899	p	fwd	105	TERT KO
chr9	4236	19067	p	fwd	105	TERT KO
chr9	2626	11503	p	fwd	105	TERT KO
chr9	3019	11442	p	fwd	105	TERT KO
chr9	2273	11171	p	fwd	105	TERT KO
chr9	3124	17052	p	fwd	105	TERT KO
chr9	2861	11343	p	fwd	105	TERT KO
chr9	2271	11211	p	fwd	105	TERT KO
chr9	2009	10493	p	fwd	105	TERT KO
chr9	1655	5505	p	fwd	105	TERT KO
chr9	1849	9994	p	fwd	105	TERT KO
chr9	1743	11486	p	fwd	105	TERT KO
chr9	2002	10859	p	fwd	105	TERT KO
chr9	1973	10702	p	fwd	105	TERT KO
chr9	1532	10297	p	fwd	105	TERT KO
chr9	1461	10116	p	fwd	105	TERT KO
chr9	1223	9555	p	fwd	105	TERT KO
chr9	1107	9894	p	fwd	105	TERT KO
chr9	818	5268	q	rev	105	TERT KO
chr9	781	5269	q	rev	105	TERT KO
chr10	3713	21889	p	fwd	105	TERT KO
chr10	7268	20369	p	fwd	105	TERT KO
chr10	3942	23642	p	fwd	105	TERT KO
chr10	4467	12939	p	fwd	105	TERT KO
chr10	7363	26980	p	fwd	105	TERT KO
chr10	8177	51599	p	fwd	105	TERT KO
chr10	1836	18157	p	fwd	105	TERT KO
chr10	1064	13716	p	fwd	105	TERT KO
chr10	3428	8894	q	rev	105	TERT KO
chr10	4712	9272	q	rev	105	TERT KO
chr10	534	1122	q	rev	105	TERT KO
chr10	534	1117	q	rev	105	TERT KO
chr11	4006	12459	p	fwd	105	TERT KO
chr11	2861	11343	p	fwd	105	TERT KO
chr11	4467	12939	p	fwd	105	TERT KO
chr11	3776	11800	p	fwd	105	TERT KO
chr11	1743	11486	p	fwd	105	TERT KO
chr11	1174	9598	p	fwd	105	TERT KO
chr11	934	9016	p	fwd	105	TERT KO
chr11	4677	50004	q	rev	105	TERT KO
chr11	3895	22696	q	rev	105	TERT KO
chr11	3050	19150	q	rev	105	TERT KO
chr12	2602	10985	p	fwd	105	TERT KO
chr12	1532	10297	p	fwd	105	TERT KO
chr12	1461	10116	p	fwd	105	TERT KO
chr12	1767	7141	q	rev	105	TERT KO
chr12	1373	3994	q	rev	105	TERT KO
chr12	892	3532	q	rev	105	TERT KO
chr12	898	3527	q	rev	105	TERT KO
chr12	1343	3987	q	rev	105	TERT KO
chr12	4413	9819	q	rev	105	TERT KO
chr13	2641	6960	q	rev	105	TERT KO
chr14	6201	11439	p	fwd	105	TERT KO
chr14	10626	15899	p	fwd	105	TERT KO
chr14	10680	21444	q	rev	105	TERT KO
chr14	5773	16350	q	rev	105	TERT KO
chr14	416	2018	q	rev	105	TERT KO
chr15	8255	28383	p	fwd	105	TERT KO
chr15	2468	25974	q	rev	105	TERT KO
chr15	4713	13328	q	rev	105	TERT KO
chr15	2009	10493	q	rev	105	TERT KO
chr15	1174	9598	q	rev	105	TERT KO
chr15	2120	10807	q	rev	105	TERT KO
chr16	2626	11503	p	fwd	105	TERT KO
chr16	2273	11171	p	fwd	105	TERT KO
chr16	3018	18028	q	rev	105	TERT KO
chr16	3614	7928	q	rev	105	TERT KO
chr16	2000	6476	q	rev	105	TERT KO
chr16	2647	7646	q	rev	105	TERT KO
chr16	1766	6257	q	rev	105	TERT KO
chr17	3082	12667	p	fwd	105	TERT KO
chr17	3870	13495	p	fwd	105	TERT KO
chr17	3157	12705	p	fwd	105	TERT KO
chr17	3310	12717	p	fwd	105	TERT KO
chr17	3038	7865	q	rev	105	TERT KO
chr17	1246	6054	q	rev	105	TERT KO
chr17	2295	6905	q	rev	105	TERT KO
chr17	2097	6904	q	rev	105	TERT KO
chr17	1503	6109	q	rev	105	TERT KO
chr17	1621	6426	q	rev	105	TERT KO
chr18	1064	13716	p	fwd	105	TERT KO
chr18	2608	11911	q	rev	105	TERT KO
chr18	2642	10198	q	rev	105	TERT KO
chr18	2129	10068	q	rev	105	TERT KO
chr19	3451	7624	q	rev	105	TERT KO
chr20	2667	4735	p	fwd	105	TERT KO
chr20	1973	10702	q	rev	105	TERT KO
chr20	1655	5505	q	rev	105	TERT KO
chr21	5960	20114	q	rev	105	TERT KO
chr21	7310	12270	q	rev	105	TERT KO
chr21	3464	8821	q	rev	105	TERT KO
chr21	4413	9819	q	rev	105	TERT KO
chr21	3927	9298	q	rev	105	TERT KO
chr21	2667	4735	q	rev	105	TERT KO
chr22	8904	18919	p	fwd	105	TERT KO
chr22	15302	25144	p	fwd	105	TERT KO
chr22	13878	25184	p	fwd	105	TERT KO
chr22	8177	14939	p	fwd	105	TERT KO
chr22	1862	6921	q	rev	105	TERT KO
chrY	2295	6905	p	fwd	105	TERT KO
alt9_p_0	2002	10859	p	fwd	105	TERT KO
alt9_p_0	1107	9894	p	fwd	105	TERT KO
alt12_p_0	3711	11979	p	fwd	105	TERT KO
alt13_q_0	3343	8008	q	fwd	105	TERT KO
alt13_q_0	811	5413	q	fwd	105	TERT KO
alt16_p_0	1223	9555	p	fwd	105	TERT KO
alt19_p_0	1849	9994	p	fwd	105	TERT KO
alt19_p_0	934	9016	p	fwd	105	TERT KO
alt21_q_0	2295	6905	q	fwd	105	TERT KO
alt21_q_0	1503	6109	q	fwd	105	TERT KO
alt22_q_0	1621	6426	q	fwd	105	TERT KO
alt22_q_0	3038	7865	q	fwd	105	TERT KO
alt22_q_0	1550	6382	q	fwd	105	TERT KO
chr1	1098	5568	p	fwd	105	TERT KO
chr1	597	5159	p	fwd	105	TERT KO
chr1	999	5514	p	fwd	105	TERT KO
chr1	2026	14585	p	fwd	105	TERT KO
chr1	1936	5960	p	fwd	105	TERT KO
chr1	2511	11129	p	fwd	105	TERT KO
chr1	6377	13369	p	fwd	105	TERT KO
chr1	2018	3956	p	fwd	105	TERT KO
chr1	1953	6659	p	fwd	105	TERT KO
chr1	3397	9313	p	fwd	105	TERT KO
chr1	2843	9462	p	fwd	105	TERT KO
chr1	2044	5313	p	fwd	105	TERT KO
chr1	2010	6367	p	fwd	105	TERT KO
chr1	2048	6319	p	fwd	105	TERT KO
chr1	1015	4199	p	fwd	105	TERT KO
chr1	1805	5154	p	fwd	105	TERT KO
chr1	6650	20383	p	fwd	105	TERT KO
chr1	6489	19996	p	fwd	105	TERT KO
chr1	3004	3782	p	fwd	105	TERT KO
chr1	2608	7557	p	fwd	105	TERT KO
chr1	2406	5689	p	fwd	105	TERT KO
chr1	2850	6749	p	fwd	105	TERT KO
chr1	1546	4961	p	fwd	105	TERT KO
chr1	1402	5965	p	fwd	105	TERT KO
chr1	1358	5853	p	fwd	105	TERT KO
chr1	3976	7990	p	fwd	105	TERT KO
chr1	1240	5178	p	fwd	105	TERT KO
chr1	2678	6377	p	fwd	105	TERT KO
chr1	2891	6781	p	fwd	105	TERT KO
chr1	1176	5849	p	fwd	105	TERT KO
chr1	886	4873	p	fwd	105	TERT KO
chr1	1984	6179	p	fwd	105	TERT KO
chr1	1475	5888	p	fwd	105	TERT KO
chr1	2044	5313	p	fwd	105	TERT KO
chr1	1805	5154	p	fwd	105	TERT KO
chr1	4452	8626	p	fwd	105	TERT KO
chr1	2689	12613	q	rev	105	TERT KO
chr1	3106	21710	q	rev	105	TERT KO
chr1	2019	9338	q	rev	105	TERT KO
chr1	6507	13691	q	rev	105	TERT KO
chr1	2178	6838	q	rev	105	TERT KO
chr1	3385	9232	q	rev	105	TERT KO
chr1	4020	9969	q	rev	105	TERT KO
chr1	1803	6301	q	rev	105	TERT KO
chr1	3352	8783	q	rev	105	TERT KO
chr1	453	5380	q	rev	105	TERT KO
chr1	2417	7452	q	rev	105	TERT KO
chr1	2074	7066	q	rev	105	TERT KO
chr1	5222	10743	q	rev	105	TERT KO
chr1	3215	9013	q	rev	105	TERT KO
chr1	7422	12910	q	rev	105	TERT KO
chr1	1888	7141	q	rev	105	TERT KO
chr1	2132	7301	q	rev	105	TERT KO
chr1	5590	11241	q	rev	105	TERT KO
chr1	6902	12232	q	rev	105	TERT KO
chr1	3710	9363	q	rev	105	TERT KO
chr1	2532	7333	q	rev	105	TERT KO
chr1	2715	7951	q	rev	105	TERT KO
chr1	1991	6853	q	rev	105	TERT KO
chr1	1142	6269	q	rev	105	TERT KO
chr1	383	4957	q	rev	105	TERT KO
chr1	315	4787	q	rev	105	TERT KO
chr1	1824	6764	q	rev	105	TERT KO
chr1	2155	7105	q	rev	105	TERT KO
chr1	1536	6733	q	rev	105	TERT KO
chr1	655	5783	q	rev	105	TERT KO
chr1	2342	7850	q	rev	105	TERT KO
chr1	1621	6868	q	rev	105	TERT KO
chr1	6610	12235	q	rev	105	TERT KO
chr1	2550	7934	q	rev	105	TERT KO
chr1	2082	7022	q	rev	105	TERT KO
chr1	2128	7264	q	rev	105	TERT KO
chr1	3171	8844	q	rev	105	TERT KO
chr1	1856	6611	q	rev	105	TERT KO
chr1	3226	9158	q	rev	105	TERT KO
chr1	6690	12512	q	rev	105	TERT KO
chr1	2131	7010	q	rev	105	TERT KO
chr1	779	5646	q	rev	105	TERT KO
chr1	1246	6609	q	rev	105	TERT KO
chr1	3468	8513	q	rev	105	TERT KO
chr1	1183	6151	q	rev	105	TERT KO
chr1	2387	7708	q	rev	105	TERT KO
chr1	6368	11133	q	rev	105	TERT KO
chr1	1527	3154	q	rev	105	TERT KO
chr1	1331	2771	q	rev	105	TERT KO
chr1	4539	6626	q	rev	105	TERT KO
chr1	798	8531	q	rev	105	TERT KO
chr1	2800	4808	q	rev	105	TERT KO
chr1	2374	3944	q	rev	105	TERT KO
chr1	2342	7850	q	rev	105	TERT KO
chr1	1992	4947	q	rev	105	TERT KO
chr1	1746	10002	q	rev	105	TERT KO
chr1	2003	4247	q	rev	105	TERT KO
chr1	1536	6733	q	rev	105	TERT KO
chr2	637	5632	p	fwd	105	TERT KO
chr2	742	1539	p	fwd	105	TERT KO
chr2	1243	5095	p	fwd	105	TERT KO
chr2	742	1539	p	fwd	105	TERT KO
chr2	685	4332	p	fwd	105	TERT KO
chr2	2718	19609	p	fwd	105	TERT KO
chr2	1030	4785	p	fwd	105	TERT KO
chr2	575	1327	p	fwd	105	TERT KO
chr2	1982	5710	p	fwd	105	TERT KO
chr2	1333	5211	p	fwd	105	TERT KO
chr2	1997	6062	p	fwd	105	TERT KO
chr2	1227	4710	p	fwd	105	TERT KO
chr2	4595	8309	p	fwd	105	TERT KO
chr2	2551	3362	p	fwd	105	TERT KO
chr2	2456	6066	p	fwd	105	TERT KO
chr2	2044	5313	p	fwd	105	TERT KO
chr2	1098	4712	p	fwd	105	TERT KO
chr2	5022	9040	p	fwd	105	TERT KO
chr2	953	4697	p	fwd	105	TERT KO
chr2	627	7966	q	rev	105	TERT KO
chr2	1021	7989	q	rev	105	TERT KO
chr2	693	5411	q	rev	105	TERT KO
chr2	1224	5351	q	rev	105	TERT KO
chr2	391	4856	q	rev	105	TERT KO
chr2	744	5670	q	rev	105	TERT KO
chr2	407	4918	q	rev	105	TERT KO
chr2	1843	6004	q	rev	105	TERT KO
chr2	1087	5774	q	rev	105	TERT KO
chr2	332	4403	q	rev	105	TERT KO
chr2	2581	6981	q	rev	105	TERT KO
chr2	3634	8115	q	rev	105	TERT KO
chr2	2391	6505	q	rev	105	TERT KO
chr2	1614	5728	q	rev	105	TERT KO
chr2	432	5080	q	rev	105	TERT KO
chr2	1435	5302	q	rev	105	TERT KO
chr3	2003	4247	p	fwd	105	TERT KO
chr3	1470	3154	p	fwd	105	TERT KO
chr3	676	2339	p	fwd	105	TERT KO
chr3	1475	3153	p	fwd	105	TERT KO
chr3	3814	5906	p	fwd	105	TERT KO
chr3	2416	4373	p	fwd	105	TERT KO
chr3	2018	3956	p	fwd	105	TERT KO
chr3	3041	4973	p	fwd	105	TERT KO
chr3	4599	6462	p	fwd	105	TERT KO
chr3	3006	4913	p	fwd	105	TERT KO
chr3	3802	5700	p	fwd	105	TERT KO
chr3	2938	13191	q	rev	105	TERT KO
chr3	1578	10650	q	rev	105	TERT KO
chr3	3145	11791	q	rev	105	TERT KO
chr3	3111	11386	q	rev	105	TERT KO
chr3	1735	10797	q	rev	105	TERT KO
chr3	3091	11626	q	rev	105	TERT KO
chr3	3206	11859	q	rev	105	TERT KO
chr3	1904	10252	q	rev	105	TERT KO
chr3	3792	12287	q	rev	105	TERT KO
chr3	1752	10083	q	rev	105	TERT KO
chr3	1518	9921	q	rev	105	TERT KO
chr3	3151	11479	q	rev	105	TERT KO
chr3	683	4812	q	rev	105	TERT KO
chr3	1124	8390	q	rev	105	TERT KO
chr3	2823	3577	q	rev	105	TERT KO
chr3	1888	7141	q	rev	105	TERT KO
chr3	655	2210	q	rev	105	TERT KO
chr3	1176	5849	q	rev	105	TERT KO
chr3	1998	6947	q	rev	105	TERT KO
chr3	3352	8783	q	rev	105	TERT KO
chr3	2267	5176	q	rev	105	TERT KO
chr3	2933	8070	q	rev	105	TERT KO
chr3	1108	8391	q	rev	105	TERT KO
chr4	3077	9090	p	fwd	105	TERT KO
chr4	3328	4117	p	fwd	105	TERT KO
chr4	2682	3786	p	fwd	105	TERT KO
chr4	2898	3899	p	fwd	105	TERT KO
chr4	1984	6179	p	fwd	105	TERT KO
chr4	3171	8844	p	fwd	105	TERT KO
chr4	1358	5853	p	fwd	105	TERT KO
chr4	3710	9363	p	fwd	105	TERT KO
chr4	6377	13369	p	fwd	105	TERT KO
chr4	2374	3944	p	fwd	105	TERT KO
chr4	2689	12613	p	fwd	105	TERT KO
chr4	2357	11023	p	fwd	105	TERT KO
chr4	2586	5509	p	fwd	105	TERT KO
chr4	3597	10677	p	fwd	105	TERT KO
chr4	4646	15775	p	fwd	105	TERT KO
chr4	6985	19766	p	fwd	105	TERT KO
chr4	7647	20323	p	fwd	105	TERT KO
chr4	4369	17684	p	fwd	105	TERT KO
chr4	10469	17277	p	fwd	105	TERT KO
chr4	8699	34784	p	fwd	105	TERT KO
chr4	5370	10375	p	fwd	105	TERT KO
chr4	6160	16592	p	fwd	105	TERT KO
chr4	12649	23146	p	fwd	105	TERT KO
chr4	5219	15425	p	fwd	105	TERT KO
chr4	6589	16947	p	fwd	105	TERT KO
chr4	7087	17076	p	fwd	105	TERT KO
chr4	4467	14652	p	fwd	105	TERT KO
chr4	7286	14424	p	fwd	105	TERT KO
chr4	6488	21687	p	fwd	105	TERT KO
chr4	6507	13691	q	rev	105	TERT KO
chr4	5222	10743	q	rev	105	TERT KO
chr4	7422	12910	q	rev	105	TERT KO
chr4	5590	11241	q	rev	105	TERT KO
chr4	6902	12232	q	rev	105	TERT KO
chr4	744	5893	q	rev	105	TERT KO
chr4	985	5708	q	rev	105	TERT KO
chr4	6610	12235	q	rev	105	TERT KO
chr4	6690	12512	q	rev	105	TERT KO
chr4	2003	6972	q	rev	105	TERT KO
chr4	2168	7238	q	rev	105	TERT KO
chr4	6368	11133	q	rev	105	TERT KO
chr4	3156	12093	q	rev	105	TERT KO
chr4	2900	19023	q	rev	105	TERT KO
chr5	855	5697	p	fwd	105	TERT KO
chr5	2675	4018	p	fwd	105	TERT KO
chr5	731	1670	p	fwd	105	TERT KO
chr5	575	1327	p	fwd	105	TERT KO
chr5	2941	8475	q	rev	105	TERT KO
chr5	3493	9719	q	rev	105	TERT KO
chr5	1349	5843	q	rev	105	TERT KO
chr5	3772	8922	q	rev	105	TERT KO
chr5	2298	8096	q	rev	105	TERT KO
chr5	2237	7214	q	rev	105	TERT KO
chr5	1310	6401	q	rev	105	TERT KO
chr5	1224	5351	q	rev	105	TERT KO
chr5	2814	8758	q	rev	105	TERT KO
chr5	3224	8765	q	rev	105	TERT KO
chr5	1602	5741	q	rev	105	TERT KO
chr5	2406	7059	q	rev	105	TERT KO
chr5	1598	6311	q	rev	105	TERT KO
chr5	1209	5872	q	rev	105	TERT KO
chr5	2192	7943	q	rev	105	TERT KO
chr5	1426	6216	q	rev	105	TERT KO
chr5	3198	9214	q	rev	105	TERT KO
chr5	2849	8919	q	rev	105	TERT KO
chr5	1391	6461	q	rev	105	TERT KO
chr5	2770	7857	q	rev	105	TERT KO
chr5	1714	6361	q	rev	105	TERT KO
chr5	1656	6315	q	rev	105	TERT KO
chr5	1639	6205	q	rev	105	TERT KO
chr5	1875	7311	q	rev	105	TERT KO
chr5	1817	7841	q	rev	105	TERT KO
chr5	1898	7536	q	rev	105	TERT KO
chr5	6849	13639	q	rev	105	TERT KO
chr5	1091	6236	q	rev	105	TERT KO
chr5	1975	6555	q	rev	105	TERT KO
chr5	1853	6508	q	rev	105	TERT KO
chr5	2445	8078	q	rev	105	TERT KO
chr5	3723	9606	q	rev	105	TERT KO
chr5	2651	5740	q	rev	105	TERT KO
chr6	2938	13191	p	fwd	105	TERT KO
chr6	1953	6659	q	rev	105	TERT KO
chr6	1546	4961	q	rev	105	TERT KO
chr6	2850	6749	q	rev	105	TERT KO
chr6	1402	5965	q	rev	105	TERT KO
chr6	1358	5853	q	rev	105	TERT KO
chr6	2010	6367	q	rev	105	TERT KO
chr6	2678	6377	q	rev	105	TERT KO
chr6	4452	8626	q	rev	105	TERT KO
chr6	2928	6825	q	rev	105	TERT KO
chr6	1020	5419	q	rev	105	TERT KO
chr6	1475	5888	q	rev	105	TERT KO
chr6	999	5514	q	rev	105	TERT KO
chr6	2891	6781	q	rev	105	TERT KO
chr6	2048	6319	q	rev	105	TERT KO
chr6	1291	6251	q	rev	105	TERT KO
chr6	4673	9055	q	rev	105	TERT KO
chr6	886	4873	q	rev	105	TERT KO
chr6	1240	5178	q	rev	105	TERT KO
chr6	3976	7990	q	rev	105	TERT KO
chr6	2962	6914	q	rev	105	TERT KO
chr6	1176	5849	q	rev	105	TERT KO
chr6	4517	8453	q	rev	105	TERT KO
chr6	597	5159	q	rev	105	TERT KO
chr6	1427	6029	q	rev	105	TERT KO
chr6	3035	7074	q	rev	105	TERT KO
chr6	834	3705	q	rev	105	TERT KO
chr6	2048	6319	q	rev	105	TERT KO
chr7	5799	13588	p	fwd	105	TERT KO
chr7	1602	5741	p	fwd	105	TERT KO
chr7	2298	8096	p	fwd	105	TERT KO
chr7	2391	6505	p	fwd	105	TERT KO
chr7	1381	3021	p	fwd	105	TERT KO
chr7	1817	7841	p	fwd	105	TERT KO
chr7	1310	6401	p	fwd	105	TERT KO
chr7	2941	8475	p	fwd	105	TERT KO
chr7	2770	7857	p	fwd	105	TERT KO
chr7	3045	8252	p	fwd	105	TERT KO
chr7	1087	5774	p	fwd	105	TERT KO
chr7	4369	17684	p	fwd	105	TERT KO
chr7	1914	6429	p	fwd	105	TERT KO
chr7	1630	6536	p	fwd	105	TERT KO
chr7	3772	8922	p	fwd	105	TERT KO
chr7	2445	8078	p	fwd	105	TERT KO
chr7	2770	7857	p	fwd	105	TERT KO
chr7	347	3346	q	rev	105	TERT KO
chr7	633	3420	q	rev	105	TERT KO
chr7	389	3336	q	rev	105	TERT KO
chr7	670	3761	q	rev	105	TERT KO
chr7	460	3569	q	rev	105	TERT KO
chr7	377	3312	q	rev	105	TERT KO
chr7	2586	5509	q	rev	105	TERT KO
chr7	2751	5568	q	rev	105	TERT KO
chr7	433	3269	q	rev	105	TERT KO
chr7	3373	6574	q	rev	105	TERT KO
chr7	323	3289	q	rev	105	TERT KO
chr7	2267	5176	q	rev	105	TERT KO
chr7	5856	11381	q	rev	105	TERT KO
chr8	4140	17843	p	fwd	105	TERT KO
chr8	1504	11859	q	rev	105	TERT KO
chr8	1108	8391	q	rev	105	TERT KO
chr8	1496	8638	q	rev	105	TERT KO
chr8	798	8531	q	rev	105	TERT KO
chr8	1965	10111	q	rev	105	TERT KO
chr8	1124	8390	q	rev	105	TERT KO
chr8	2800	4808	q	rev	105	TERT KO
chr8	5222	10743	q	rev	105	TERT KO
chr8	6368	11133	q	rev	105	TERT KO
chr8	1395	3216	q	rev	105	TERT KO
chr8	2898	3899	q	rev	105	TERT KO
chr8	3328	4117	q	rev	105	TERT KO
chr9	1561	10208	p	fwd	105	TERT KO
chr9	7584	18875	p	fwd	105	TERT KO
chr9	2857	7948	p	fwd	105	TERT KO
chr9	2120	6716	p	fwd	105	TERT KO
chr9	2363	11364	p	fwd	105	TERT KO
chr9	2700	15884	p	fwd	105	TERT KO
chr9	1244	10083	p	fwd	105	TERT KO
chr9	1470	3154	p	fwd	105	TERT KO
chr9	676	2339	p	fwd	105	TERT KO
chr9	1496	10481	p	fwd	105	TERT KO
chr9	1099	9919	p	fwd	105	TERT KO
chr9	1172	9863	p	fwd	105	TERT KO
chr9	710	3338	p	fwd	105	TERT KO
chr9	1500	10483	p	fwd	105	TERT KO
chr9	1492	10395	p	fwd	105	TERT KO
chr9	1289	10004	p	fwd	105	TERT KO
chr9	3190	9387	p	fwd	105	TERT KO
chr9	973	9815	p	fwd	105	TERT KO
chr9	1356	16403	p	fwd	105	TERT KO
chr9	2955	12283	p	fwd	105	TERT KO
chr9	2741	12128	p	fwd	105	TERT KO
chr9	972	10033	p	fwd	105	TERT KO
chr9	1187	9994	p	fwd	105	TERT KO
chr9	992	9985	p	fwd	105	TERT KO
chr9	1071	10072	p	fwd	105	TERT KO
chr9	1080	9916	p	fwd	105	TERT KO
chr9	450	3167	p	fwd	105	TERT KO
chr9	4370	21845	p	fwd	105	TERT KO
chr9	1075	9610	p	fwd	105	TERT KO
chr9	996	9832	p	fwd	105	TERT KO
chr9	838	9424	p	fwd	105	TERT KO
chr9	800	9584	p	fwd	105	TERT KO
chr9	832	9550	p	fwd	105	TERT KO
chr9	1199	9845	p	fwd	105	TERT KO
chr9	2752	12050	p	fwd	105	TERT KO
chr9	4074	13150	p	fwd	105	TERT KO
chr9	2313	3862	p	fwd	105	TERT KO
chr9	1448	10404	p	fwd	105	TERT KO
chr9	1952	10959	p	fwd	105	TERT KO
chr9	2968	11934	p	fwd	105	TERT KO
chr9	2864	12009	p	fwd	105	TERT KO
chr9	1708	10705	p	fwd	105	TERT KO
chr9	2467	11372	p	fwd	105	TERT KO
chr9	1473	3605	p	fwd	105	TERT KO
chr9	1851	10781	p	fwd	105	TERT KO
chr9	1416	10384	p	fwd	105	TERT KO
chr9	1523	10461	p	fwd	105	TERT KO
chr9	1515	10262	p	fwd	105	TERT KO
chr9	1792	10789	p	fwd	105	TERT KO
chr9	2287	11345	p	fwd	105	TERT KO
chr9	2029	11004	p	fwd	105	TERT KO
chr9	1540	4883	p	fwd	105	TERT KO
chr9	4176	13314	p	fwd	105	TERT KO
chr9	2052	11213	p	fwd	105	TERT KO
chr9	2551	11661	p	fwd	105	TERT KO
chr9	1330	5685	p	fwd	105	TERT KO
chr9	1572	10119	p	fwd	105	TERT KO
chr9	1761	10583	p	fwd	105	TERT KO
chr9	1646	11040	p	fwd	105	TERT KO
chr9	2066	10472	p	fwd	105	TERT KO
chr9	4757	8880	q	rev	105	TERT KO
chr9	1274	8825	q	rev	105	TERT KO
chr10	2849	8919	p	fwd	105	TERT KO
chr10	2718	19609	p	fwd	105	TERT KO
chr10	2192	7943	p	fwd	105	TERT KO
chr10	3198	17708	p	fwd	105	TERT KO
chr10	4370	21845	p	fwd	105	TERT KO
chr10	6284	19585	p	fwd	105	TERT KO
chr10	2323	6079	p	fwd	105	TERT KO
chr10	2186	6666	p	fwd	105	TERT KO
chr10	2581	15768	p	fwd	105	TERT KO
chr10	1274	8825	p	fwd	105	TERT KO
chr10	6024	19490	p	fwd	105	TERT KO
chr10	3593	16749	p	fwd	105	TERT KO
chr10	2884	16091	p	fwd	105	TERT KO
chr10	2608	7557	p	fwd	105	TERT KO
chr10	2222	15028	p	fwd	105	TERT KO
chr10	3120	24654	p	fwd	105	TERT KO
chr10	3457	16278	p	fwd	105	TERT KO
chr10	2857	7948	q	rev	105	TERT KO
chr10	2814	8758	q	rev	105	TERT KO
chr10	3224	8765	q	rev	105	TERT KO
chr10	1914	6429	q	rev	105	TERT KO
chr10	1735	10797	q	rev	105	TERT KO
chr11	2143	10683	p	fwd	105	TERT KO
chr11	3948	13088	p	fwd	105	TERT KO
chr11	1366	9784	p	fwd	105	TERT KO
chr11	1687	14711	p	fwd	105	TERT KO
chr11	1182	9612	p	fwd	105	TERT KO
chr11	1213	9593	p	fwd	105	TERT KO
chr11	1105	9706	p	fwd	105	TERT KO
chr11	3292	11876	p	fwd	105	TERT KO
chr11	1047	9374	p	fwd	105	TERT KO
chr11	991	9373	p	fwd	105	TERT KO
chr11	1033	11055	p	fwd	105	TERT KO
chr11	771	9158	p	fwd	105	TERT KO
chr11	1089	9244	p	fwd	105	TERT KO
chr11	907	9239	p	fwd	105	TERT KO
chr11	1183	9279	p	fwd	105	TERT KO
chr11	1370	10124	p	fwd	105	TERT KO
chr11	969	9183	p	fwd	105	TERT KO
chr11	2002	10512	p	fwd	105	TERT KO
chr11	1945	10013	p	fwd	105	TERT KO
chr11	1795	9872	p	fwd	105	TERT KO
chr11	2585	11950	p	fwd	105	TERT KO
chr11	2066	10472	p	fwd	105	TERT KO
chr11	2511	11129	p	fwd	105	TERT KO
chr11	3818	12361	p	fwd	105	TERT KO
chr11	1883	10132	p	fwd	105	TERT KO
chr11	1958	19907	q	rev	105	TERT KO
chr11	1822	18072	q	rev	105	TERT KO
chr11	2718	19609	q	rev	105	TERT KO
chr11	4020	20644	q	rev	105	TERT KO
chr11	1554	17124	q	rev	105	TERT KO
chr11	4176	21472	q	rev	105	TERT KO
chr11	1769	18122	q	rev	105	TERT KO
chr11	1910	10421	q	rev	105	TERT KO
chr11	1209	5872	q	rev	105	TERT KO
chr12	1614	5728	p	fwd	105	TERT KO
chr12	2955	12283	p	fwd	105	TERT KO
chr12	1071	10072	p	fwd	105	TERT KO
chr12	2532	11039	p	fwd	105	TERT KO
chr12	4134	12432	p	fwd	105	TERT KO
chr12	1708	10705	p	fwd	105	TERT KO
chr12	2864	12009	p	fwd	105	TERT KO
chr12	2467	11372	p	fwd	105	TERT KO
chr12	4375	12812	p	fwd	105	TERT KO
chr12	1851	10781	p	fwd	105	TERT KO
chr12	1072	2637	q	rev	105	TERT KO
chr12	1108	2771	q	rev	105	TERT KO
chr12	1432	4669	q	rev	105	TERT KO
chr12	1332	4686	q	rev	105	TERT KO
chr12	520	3540	q	rev	105	TERT KO
chr12	986	3934	q	rev	105	TERT KO
chr12	670	3636	q	rev	105	TERT KO
chr12	5717	8395	q	rev	105	TERT KO
chr12	1096	1747	q	rev	105	TERT KO
chr13	410	5607	q	rev	105	TERT KO
chr13	2120	6716	q	rev	105	TERT KO
chr13	3045	8252	q	rev	105	TERT KO
chr13	4354	9479	q	rev	105	TERT KO
chr13	2160	6623	q	rev	105	TERT KO
chr13	378	4811	q	rev	105	TERT KO
chr13	1639	6043	q	rev	105	TERT KO
chr14	4474	10177	p	fwd	105	TERT KO
chr14	499	5809	p	fwd	105	TERT KO
chr14	5856	11381	p	fwd	105	TERT KO
chr14	7314	13169	p	fwd	105	TERT KO
chr14	7584	18875	q	rev	105	TERT KO
chr14	5833	16632	q	rev	105	TERT KO
chr14	4062	15524	q	rev	105	TERT KO
chr14	4646	15775	q	rev	105	TERT KO
chr14	3067	14312	q	rev	105	TERT KO
chr14	4252	16124	q	rev	105	TERT KO
chr14	1662	9434	q	rev	105	TERT KO
chr14	1662	9434	q	rev	105	TERT KO
chr14	1910	10421	q	rev	105	TERT KO
chr15	5717	8395	p	fwd	105	TERT KO
chr15	2550	7934	p	fwd	105	TERT KO
chr15	3215	9013	p	fwd	105	TERT KO
chr15	1898	7536	p	fwd	105	TERT KO
chr15	3226	9158	p	fwd	105	TERT KO
chr15	4539	6626	p	fwd	105	TERT KO
chr15	3493	9719	p	fwd	105	TERT KO
chr15	3385	9232	p	fwd	105	TERT KO
chr15	5271	18559	p	fwd	105	TERT KO
chr15	1875	7311	p	fwd	105	TERT KO
chr15	2675	4018	p	fwd	105	TERT KO
chr15	3593	16749	p	fwd	105	TERT KO
chr15	8699	34784	p	fwd	105	TERT KO
chr15	10469	17277	p	fwd	105	TERT KO
chr15	1572	10119	q	rev	105	TERT KO
chr15	5707	14993	q	rev	105	TERT KO
chr15	1395	3216	q	rev	105	TERT KO
chr15	1752	10083	q	rev	105	TERT KO
chr15	1518	9921	q	rev	105	TERT KO
chr15	1578	10650	q	rev	105	TERT KO
chr16	2076	10130	p	fwd	105	TERT KO
chr16	2287	11345	p	fwd	105	TERT KO
chr16	2052	11213	p	fwd	105	TERT KO
chr16	1646	11040	p	fwd	105	TERT KO
chr16	2363	11364	p	fwd	105	TERT KO
chr16	1330	5685	p	fwd	105	TERT KO
chr16	1761	10583	p	fwd	105	TERT KO
chr16	3493	9719	q	rev	105	TERT KO
chr16	1349	5843	q	rev	105	TERT KO
chr16	2237	7214	q	rev	105	TERT KO
chr16	3077	9090	q	rev	105	TERT KO
chr16	3397	9313	q	rev	105	TERT KO
chr16	1209	5872	q	rev	105	TERT KO
chr16	2849	8919	q	rev	105	TERT KO
chr16	1391	6461	q	rev	105	TERT KO
chr16	1714	6361	q	rev	105	TERT KO
chr16	1656	6315	q	rev	105	TERT KO
chr16	1630	6536	q	rev	105	TERT KO
chr16	6849	13639	q	rev	105	TERT KO
chr16	1853	6508	q	rev	105	TERT KO
chr16	3723	9606	q	rev	105	TERT KO
chr16	1992	4947	q	rev	105	TERT KO
chr16	2651	5740	q	rev	105	TERT KO
chr16	1426	6216	q	rev	105	TERT KO
chr17	1746	10002	p	fwd	105	TERT KO
chr17	1307	7135	p	fwd	105	TERT KO
chr17	1887	12423	p	fwd	105	TERT KO
chr17	1936	5960	p	fwd	105	TERT KO
chr17	2026	14585	p	fwd	105	TERT KO
chr17	2019	9338	q	rev	105	TERT KO
chr17	453	5380	q	rev	105	TERT KO
chr17	2417	7452	q	rev	105	TERT KO
chr17	2074	7066	q	rev	105	TERT KO
chr17	1991	6853	q	rev	105	TERT KO
chr17	1142	6269	q	rev	105	TERT KO
chr17	315	4787	q	rev	105	TERT KO
chr17	1536	6733	q	rev	105	TERT KO
chr17	2342	7850	q	rev	105	TERT KO
chr17	1621	6868	q	rev	105	TERT KO
chr17	2082	7022	q	rev	105	TERT KO
chr17	2128	7264	q	rev	105	TERT KO
chr17	1246	6609	q	rev	105	TERT KO
chr17	3468	8513	q	rev	105	TERT KO
chr17	1183	6151	q	rev	105	TERT KO
chr17	2387	7708	q	rev	105	TERT KO
chr17	1777	3742	q	rev	105	TERT KO
chr18	4346	17843	p	fwd	105	TERT KO
chr18	2222	15028	p	fwd	105	TERT KO
chr18	6284	19585	p	fwd	105	TERT KO
chr18	3120	24654	p	fwd	105	TERT KO
chr18	2884	16091	p	fwd	105	TERT KO
chr18	3457	16278	p	fwd	105	TERT KO
chr18	1662	9434	q	rev	105	TERT KO
chr18	2488	10671	q	rev	105	TERT KO
chr18	2759	10782	q	rev	105	TERT KO
chr18	1982	9915	q	rev	105	TERT KO
chr18	2333	10978	q	rev	105	TERT KO
chr18	940	9015	q	rev	105	TERT KO
chr18	1043	8808	q	rev	105	TERT KO
chr18	2807	10817	q	rev	105	TERT KO
chr18	2203	8485	q	rev	105	TERT KO
chr18	3230	8871	q	rev	105	TERT KO
chr18	6849	13639	q	rev	105	TERT KO
chr18	5799	13588	q	rev	105	TERT KO
chr18	3818	12361	q	rev	105	TERT KO
chr19	2342	7850	p	fwd	105	TERT KO
chr19	1975	6555	p	fwd	105	TERT KO
chr19	1656	6315	p	fwd	105	TERT KO
chr19	1598	6311	p	fwd	105	TERT KO
chr19	3948	13088	p	fwd	105	TERT KO
chr19	4176	13314	p	fwd	105	TERT KO
chr19	2585	11950	p	fwd	105	TERT KO
chr19	693	5411	q	rev	105	TERT KO
chr19	391	4856	q	rev	105	TERT KO
chr19	744	5670	q	rev	105	TERT KO
chr19	2581	6981	q	rev	105	TERT KO
chr19	1843	6004	q	rev	105	TERT KO
chr19	2823	3577	q	rev	105	TERT KO
chr19	655	2210	q	rev	105	TERT KO
chr19	2682	3786	q	rev	105	TERT KO
chr19	6024	19490	q	rev	105	TERT KO
chr19	2181	17684	q	rev	105	TERT KO
chr19	2168	7238	q	rev	105	TERT KO
chr19	1621	6868	q	rev	105	TERT KO
chr19	2941	8475	q	rev	105	TERT KO
chr19	4140	17843	q	rev	105	TERT KO
chr19	2955	12283	q	rev	105	TERT KO
chr19	4375	12812	q	rev	105	TERT KO
chr19	2608	7557	q	rev	105	TERT KO
chr19	1307	7135	q	rev	105	TERT KO
chr19	6488	21687	q	rev	105	TERT KO
chr19	5707	14993	q	rev	105	TERT KO
chr20	2132	7301	p	fwd	105	TERT KO
chr20	2155	7105	p	fwd	105	TERT KO
chr20	1824	6764	p	fwd	105	TERT KO
chr20	2131	7010	p	fwd	105	TERT KO
chr20	2345	16540	p	fwd	105	TERT KO
chr20	1356	16403	q	rev	105	TERT KO
chr20	2752	12050	q	rev	105	TERT KO
chr20	2029	11004	q	rev	105	TERT KO
chr20	1515	10262	q	rev	105	TERT KO
chr20	1075	9610	q	rev	105	TERT KO
chr20	4074	13150	q	rev	105	TERT KO
chr20	3190	9387	q	rev	105	TERT KO
chr20	450	3167	q	rev	105	TERT KO
chr20	710	3338	q	rev	105	TERT KO
chr20	1473	3605	q	rev	105	TERT KO
chr20	3457	16278	q	rev	105	TERT KO
chr20	2864	12009	q	rev	105	TERT KO
chr21	2333	10978	p	fwd	105	TERT KO
chr21	12649	23146	p	fwd	105	TERT KO
chr21	7286	14424	p	fwd	105	TERT KO
chr21	1856	6611	q	rev	105	TERT KO
chr21	1527	3154	q	rev	105	TERT KO
chr22	4134	12432	p	fwd	105	TERT KO
chr22	655	5783	p	fwd	105	TERT KO
chr22	3198	9214	p	fwd	105	TERT KO
chr22	6589	16947	p	fwd	105	TERT KO
chr22	5370	10375	p	fwd	105	TERT KO
chr22	6160	16592	p	fwd	105	TERT KO
chr22	4467	14652	p	fwd	105	TERT KO
chr22	7087	17076	p	fwd	105	TERT KO
chr22	5219	15425	p	fwd	105	TERT KO
chr22	2345	16540	q	rev	105	TERT KO
chr22	1888	7141	q	rev	105	TERT KO
chr22	2132	7301	q	rev	105	TERT KO
chr22	744	5893	q	rev	105	TERT KO
chr22	655	5783	q	rev	105	TERT KO
chr22	2003	6972	q	rev	105	TERT KO
chr22	779	5646	q	rev	105	TERT KO
chr22	1777	3742	q	rev	105	TERT KO
chr22	1331	2771	q	rev	105	TERT KO
chr22	2730	4389	q	rev	105	TERT KO
chr22	1381	3021	q	rev	105	TERT KO
chr22	1475	3153	q	rev	105	TERT KO
chrX	3295	19326	p	fwd	105	TERT KO
chrX	3349	10529	p	fwd	105	TERT KO
chrX	5113	21213	p	fwd	105	TERT KO
chrX	2076	10130	q	rev	105	TERT KO
chrY	1096	1747	p	fwd	105	TERT KO
chrY	2900	19023	p	fwd	105	TERT KO
chrY	3295	19326	p	fwd	105	TERT KO
chrY	3106	10322	p	fwd	105	TERT KO
chrY	3349	10529	p	fwd	105	TERT KO
chrY	5113	21213	p	fwd	105	TERT KO
chrY	2181	17684	p	fwd	105	TERT KO
chrY	4375	12812	q	rev	105	TERT KO
chrY	2532	11039	q	rev	105	TERT KO
alt1_q_0	2178	6838	q	fwd	105	TERT KO
alt1_q_0	1803	6301	q	fwd	105	TERT KO
alt4_p_0	4369	17684	p	fwd	105	TERT KO
alt4_p_0	6489	19996	p	fwd	105	TERT KO
alt5_p_0	637	5632	p	fwd	105	TERT KO
alt5_q_0	407	4918	q	fwd	105	TERT KO
alt5_q_0	432	5080	q	fwd	105	TERT KO
alt9_p_0	1080	9916	p	fwd	105	TERT KO
alt9_p_0	1492	10395	p	fwd	105	TERT KO
alt9_p_0	1187	9994	p	fwd	105	TERT KO
alt9_p_0	1244	10083	p	fwd	105	TERT KO
alt9_p_0	972	10033	p	fwd	105	TERT KO
alt9_p_0	1172	9863	p	fwd	105	TERT KO
alt9_p_0	800	9584	p	fwd	105	TERT KO
alt9_p_0	1099	9919	p	fwd	105	TERT KO
alt9_p_0	1199	9845	p	fwd	105	TERT KO
alt9_p_0	973	9815	p	fwd	105	TERT KO
alt9_p_0	996	9832	p	fwd	105	TERT KO
alt9_p_0	1448	10404	p	fwd	105	TERT KO
alt9_p_0	1500	10483	p	fwd	105	TERT KO
alt9_p_0	1496	10481	p	fwd	105	TERT KO
alt9_p_0	992	9985	p	fwd	105	TERT KO
alt9_p_0	832	9550	p	fwd	105	TERT KO
alt11_q_0	1769	18122	q	fwd	105	TERT KO
alt11_q_0	1554	17124	q	fwd	105	TERT KO
alt11_q_0	1822	18072	q	fwd	105	TERT KO
alt12_q_0	1470	3154	q	fwd	105	TERT KO
alt12_q_0	676	2339	q	fwd	105	TERT KO
alt12_q_0	1108	2771	q	fwd	105	TERT KO
alt12_q_0	1072	2637	q	fwd	105	TERT KO
alt13_q_0	378	4811	q	fwd	105	TERT KO
alt13_q_0	2160	6623	q	fwd	105	TERT KO
alt15_q_0	683	4812	q	fwd	105	TERT KO
alt15_q_0	1105	9706	q	fwd	105	TERT KO
alt16_p_0	1561	10208	p	fwd	105	TERT KO
alt16_p_0	838	9424	p	fwd	105	TERT KO
alt16_p_0	1289	10004	p	fwd	105	TERT KO
alt16_q_0	1598	6311	q	fwd	105	TERT KO
alt18_q_0	940	9015	q	fwd	105	TERT KO
alt19_p_0	1183	9279	p	fwd	105	TERT KO
alt19_p_0	969	9183	p	fwd	105	TERT KO
alt19_p_0	991	9373	p	fwd	105	TERT KO
alt19_p_0	1089	9244	p	fwd	105	TERT KO
alt19_p_0	1213	9593	p	fwd	105	TERT KO
alt19_p_0	771	9158	p	fwd	105	TERT KO
alt19_p_0	1047	9374	p	fwd	105	TERT KO
alt19_p_0	1366	9784	p	fwd	105	TERT KO
alt19_p_0	1182	9612	p	fwd	105	TERT KO
alt19_p_0	2143	10683	p	fwd	105	TERT KO
alt19_q_0	332	4403	q	fwd	105	TERT KO
alt19_q_0	3634	8115	q	fwd	105	TERT KO
alt19_q_0	2391	6505	q	fwd	105	TERT KO
alt19_q_0	1435	5302	q	fwd	105	TERT KO
alt19_q_0	1614	5728	q	fwd	105	TERT KO
alt19_q_0	1997	6062	q	fwd	105	TERT KO
alt21_q_0	2532	7333	q	fwd	105	TERT KO
alt22_q_0	985	5708	q	fwd	105	TERT KO
chr1	6450	12686	p	fwd	66	TERT KO
chr1	2505	8271	p	fwd	66	TERT KO
chr1	5864	10214	p	fwd	66	TERT KO
chr1	2873	7247	p	fwd	66	TERT KO
chr1	4996	7131	p	fwd	66	TERT KO
chr1	3293	4945	p	fwd	66	TERT KO
chr1	4851	6696	p	fwd	66	TERT KO
chr1	11497	22637	p	fwd	66	TERT KO
chr1	4529	8470	p	fwd	66	TERT KO
chr1	4061	8032	p	fwd	66	TERT KO
chr1	2153	6657	p	fwd	66	TERT KO
chr1	2958	6751	p	fwd	66	TERT KO
chr1	2199	3245	p	fwd	66	TERT KO
chr1	2894	7284	p	fwd	66	TERT KO
chr1	3557	7938	p	fwd	66	TERT KO
chr1	2526	6885	p	fwd	66	TERT KO
chr1	4605	8381	p	fwd	66	TERT KO
chr1	4866	8618	p	fwd	66	TERT KO
chr1	3858	8603	q	rev	66	TERT KO
chr1	6340	11828	q	rev	66	TERT KO
chr1	7415	13515	q	rev	66	TERT KO
chr1	3345	8544	q	rev	66	TERT KO
chr1	3614	8670	q	rev	66	TERT KO
chr1	4599	9291	q	rev	66	TERT KO
chr1	5509	10944	q	rev	66	TERT KO
chr1	4702	10013	q	rev	66	TERT KO
chr1	8641	14476	q	rev	66	TERT KO
chr1	4192	8978	q	rev	66	TERT KO
chr1	3406	8406	q	rev	66	TERT KO
chr1	8035	13517	q	rev	66	TERT KO
chr1	4275	7019	q	rev	66	TERT KO
chr1	3029	10958	q	rev	66	TERT KO
chr1	2457	11040	q	rev	66	TERT KO
chr1	3858	8603	q	rev	66	TERT KO
chr2	1877	11063	p	fwd	66	TERT KO
chr2	309	1939	p	fwd	66	TERT KO
chr2	4514	6018	p	fwd	66	TERT KO
chr2	2206	6212	p	fwd	66	TERT KO
chr2	6200	10360	p	fwd	66	TERT KO
chr2	3043	6697	p	fwd	66	TERT KO
chr2	5972	10033	p	fwd	66	TERT KO
chr2	3347	7346	p	fwd	66	TERT KO
chr2	5864	10214	p	fwd	66	TERT KO
chr2	2876	6387	p	fwd	66	TERT KO
chr2	5237	10578	q	rev	66	TERT KO
chr3	3446	5439	p	fwd	66	TERT KO
chr3	5721	7685	p	fwd	66	TERT KO
chr3	4851	6696	p	fwd	66	TERT KO
chr3	3954	5826	p	fwd	66	TERT KO
chr3	4943	7171	p	fwd	66	TERT KO
chr3	3804	12750	q	rev	66	TERT KO
chr3	4434	12775	q	rev	66	TERT KO
chr3	5674	14206	q	rev	66	TERT KO
chr3	2389	11139	q	rev	66	TERT KO
chr3	6714	10601	q	rev	66	TERT KO
chr3	604	4407	q	rev	66	TERT KO
chr3	221	4253	q	rev	66	TERT KO
chr4	4386	18076	p	fwd	66	TERT KO
chr4	5189	10267	p	fwd	66	TERT KO
chr4	3557	7938	p	fwd	66	TERT KO
chr4	5238	18865	p	fwd	66	TERT KO
chr4	7945	9248	p	fwd	66	TERT KO
chr4	7433	17873	p	fwd	66	TERT KO
chr4	6920	17099	p	fwd	66	TERT KO
chr4	8048	18603	p	fwd	66	TERT KO
chr4	9693	16913	p	fwd	66	TERT KO
chr4	10799	22767	p	fwd	66	TERT KO
chr4	4308	9322	q	rev	66	TERT KO
chr4	7415	13515	q	rev	66	TERT KO
chr4	3539	8795	q	rev	66	TERT KO
chr4	8641	14476	q	rev	66	TERT KO
chr4	8035	13517	q	rev	66	TERT KO
chr5	3072	15731	q	rev	66	TERT KO
chr5	5163	11282	q	rev	66	TERT KO
chr5	4576	10375	q	rev	66	TERT KO
chr5	3315	9040	q	rev	66	TERT KO
chr5	4990	10619	q	rev	66	TERT KO
chr5	3925	8627	q	rev	66	TERT KO
chr5	2608	7418	q	rev	66	TERT KO
chr5	3444	9905	q	rev	66	TERT KO
chr5	2467	7818	q	rev	66	TERT KO
chr5	4103	10194	q	rev	66	TERT KO
chr5	3501	9259	q	rev	66	TERT KO
chr5	3152	8195	q	rev	66	TERT KO
chr5	3015	7603	q	rev	66	TERT KO
chr5	2417	7062	q	rev	66	TERT KO
chr5	5482	10549	q	rev	66	TERT KO
chr5	4403	10091	q	rev	66	TERT KO
chr5	4883	8213	q	rev	66	TERT KO
chr6	2505	8271	q	rev	66	TERT KO
chr6	4061	8032	q	rev	66	TERT KO
chr6	2269	6618	q	rev	66	TERT KO
chr6	2153	6657	q	rev	66	TERT KO
chr6	604	4407	q	rev	66	TERT KO
chr6	5483	9388	q	rev	66	TERT KO
chr6	3075	7664	q	rev	66	TERT KO
chr6	4605	8381	q	rev	66	TERT KO
chr6	2487	7001	q	rev	66	TERT KO
chr6	2526	6885	q	rev	66	TERT KO
chr6	2894	7284	q	rev	66	TERT KO
chr7	4103	10194	p	fwd	66	TERT KO
chr7	3315	9040	p	fwd	66	TERT KO
chr7	4403	10091	p	fwd	66	TERT KO
chr7	3501	9259	p	fwd	66	TERT KO
chr7	3755	8213	p	fwd	66	TERT KO
chr7	2852	7946	p	fwd	66	TERT KO
chr7	702	3672	q	rev	66	TERT KO
chr7	1752	4742	q	rev	66	TERT KO
chr7	1696	3627	q	rev	66	TERT KO
chr8	3015	14173	q	rev	66	TERT KO
chr8	3149	10396	q	rev	66	TERT KO
chr8	1945	9599	q	rev	66	TERT KO
chr8	2907	10030	q	rev	66	TERT KO
chr8	2457	11040	q	rev	66	TERT KO
chr8	2497	9648	q	rev	66	TERT KO
chr8	2931	10778	q	rev	66	TERT KO
chr8	3029	10958	q	rev	66	TERT KO
chr8	5163	11282	q	rev	66	TERT KO
chr9	6340	11828	p	fwd	66	TERT KO
chr9	5238	18865	p	fwd	66	TERT KO
chr9	2852	7946	p	fwd	66	TERT KO
chr9	2630	11721	p	fwd	66	TERT KO
chr9	3888	8953	p	fwd	66	TERT KO
chr9	2462	21157	p	fwd	66	TERT KO
chr9	3848	20217	p	fwd	66	TERT KO
chr9	3803	10437	p	fwd	66	TERT KO
chr9	3022	16042	p	fwd	66	TERT KO
chr9	1877	11063	p	fwd	66	TERT KO
chr9	5509	10944	p	fwd	66	TERT KO
chr9	2827	11988	p	fwd	66	TERT KO
chr9	2724	11453	p	fwd	66	TERT KO
chr9	309	1939	p	fwd	66	TERT KO
chr9	1866	10689	p	fwd	66	TERT KO
chr9	4354	13529	p	fwd	66	TERT KO
chr9	2329	11194	p	fwd	66	TERT KO
chr9	4186	13244	p	fwd	66	TERT KO
chr9	2630	11721	p	fwd	66	TERT KO
chr9	4730	13974	p	fwd	66	TERT KO
chr9	2986	12257	p	fwd	66	TERT KO
chr9	4871	14257	p	fwd	66	TERT KO
chr9	1275	10148	p	fwd	66	TERT KO
chr9	2505	9960	p	fwd	66	TERT KO
chr9	3757	12700	p	fwd	66	TERT KO
chr9	3395	11541	p	fwd	66	TERT KO
chr9	2404	11239	p	fwd	66	TERT KO
chr9	2784	11406	p	fwd	66	TERT KO
chr9	2443	11266	p	fwd	66	TERT KO
chr9	2059	10827	p	fwd	66	TERT KO
chr9	3886	12981	p	fwd	66	TERT KO
chr9	2559	11409	p	fwd	66	TERT KO
chr9	3304	12327	p	fwd	66	TERT KO
chr9	1705	10511	p	fwd	66	TERT KO
chr9	2178	11017	p	fwd	66	TERT KO
chr9	2424	11037	p	fwd	66	TERT KO
chr9	2091	11237	p	fwd	66	TERT KO
chr9	4883	8213	q	rev	66	TERT KO
chr10	4504	17438	p	fwd	66	TERT KO
chr10	4504	17438	p	fwd	66	TERT KO
chr10	4773	18032	p	fwd	66	TERT KO
chr10	3836	16955	p	fwd	66	TERT KO
chr10	2724	8297	p	fwd	66	TERT KO
chr10	3561	16918	p	fwd	66	TERT KO
chr10	4616	17754	p	fwd	66	TERT KO
chr10	5848	19134	p	fwd	66	TERT KO
chr10	4339	8777	q	rev	66	TERT KO
chr10	3755	8213	q	rev	66	TERT KO
chr10	3152	8195	q	rev	66	TERT KO
chr11	4853	14354	p	fwd	66	TERT KO
chr11	1230	9787	p	fwd	66	TERT KO
chr11	2980	12156	p	fwd	66	TERT KO
chr11	2109	10459	p	fwd	66	TERT KO
chr11	5038	13841	p	fwd	66	TERT KO
chr11	5894	15137	p	fwd	66	TERT KO
chr11	2156	11260	p	fwd	66	TERT KO
chr11	2018	10732	p	fwd	66	TERT KO
chr11	4702	10013	p	fwd	66	TERT KO
chr11	3616	12221	p	fwd	66	TERT KO
chr11	4434	12775	p	fwd	66	TERT KO
chr11	2332	10843	p	fwd	66	TERT KO
chr11	3842	12223	p	fwd	66	TERT KO
chr11	1379	10039	p	fwd	66	TERT KO
chr11	6953	16757	p	fwd	66	TERT KO
chr11	2359	7899	p	fwd	66	TERT KO
chr11	4344	12824	p	fwd	66	TERT KO
chr11	6032	22807	q	rev	66	TERT KO
chr11	3884	20320	q	rev	66	TERT KO
chr11	5955	23822	q	rev	66	TERT KO
chr11	3544	20208	q	rev	66	TERT KO
chr12	2404	11239	p	fwd	66	TERT KO
chr12	1866	10689	p	fwd	66	TERT KO
chr12	4730	13974	p	fwd	66	TERT KO
chr12	4871	14257	p	fwd	66	TERT KO
chr12	3886	12981	p	fwd	66	TERT KO
chr12	1948	4024	p	fwd	66	TERT KO
chr12	2091	11237	p	fwd	66	TERT KO
chr12	1883	3768	q	rev	66	TERT KO
chr12	1696	3627	q	rev	66	TERT KO
chr12	3229	7923	q	rev	66	TERT KO
chr12	2456	5614	q	rev	66	TERT KO
chr12	2380	5479	q	rev	66	TERT KO
chr12	2706	6045	q	rev	66	TERT KO
chr12	2287	5434	q	rev	66	TERT KO
chr12	3293	4945	q	rev	66	TERT KO
chr13	5182	21147	p	fwd	66	TERT KO
chr13	1560	10146	q	rev	66	TERT KO
chr13	2462	21157	q	rev	66	TERT KO
chr13	4226	17196	q	rev	66	TERT KO
chr13	6229	11186	q	rev	66	TERT KO
chr13	6415	11488	q	rev	66	TERT KO
chr13	4811	9546	q	rev	66	TERT KO
chr13	5243	10555	q	rev	66	TERT KO
chr13	4495	6957	q	rev	66	TERT KO
chr13	3544	20208	q	rev	66	TERT KO
chr14	11158	17055	p	fwd	66	TERT KO
chr14	7184	12797	p	fwd	66	TERT KO
chr14	12089	18374	p	fwd	66	TERT KO
chr14	11497	22637	q	rev	66	TERT KO
chr14	7331	18589	q	rev	66	TERT KO
chr14	2622	13570	q	rev	66	TERT KO
chr14	11952	23533	q	rev	66	TERT KO
chr14	6086	11092	q	rev	66	TERT KO
chr15	3444	9905	p	fwd	66	TERT KO
chr15	3804	12750	q	rev	66	TERT KO
chr15	2156	11260	q	rev	66	TERT KO
chr15	2359	7899	q	rev	66	TERT KO
chr15	5867	10084	q	rev	66	TERT KO
chr16	3395	11541	p	fwd	66	TERT KO
chr16	3757	12700	p	fwd	66	TERT KO
chr16	3304	12327	p	fwd	66	TERT KO
chr16	3072	15731	q	rev	66	TERT KO
chr16	5163	11282	q	rev	66	TERT KO
chr16	4576	10375	q	rev	66	TERT KO
chr16	3444	9905	q	rev	66	TERT KO
chr16	2467	7818	q	rev	66	TERT KO
chr16	2417	7062	q	rev	66	TERT KO
chr17	3015	7603	p	fwd	66	TERT KO
chr17	4525	14499	p	fwd	66	TERT KO
chr17	4963	14857	p	fwd	66	TERT KO
chr17	6450	12686	p	fwd	66	TERT KO
chr17	3345	8544	q	rev	66	TERT KO
chr17	2923	8194	q	rev	66	TERT KO
chr17	3406	8406	q	rev	66	TERT KO
chr18	3128	4724	p	fwd	66	TERT KO
chr18	7980	21673	p	fwd	66	TERT KO
chr18	2305	10113	q	rev	66	TERT KO
chr18	3283	11034	q	rev	66	TERT KO
chr18	4415	12335	q	rev	66	TERT KO
chr18	2986	12257	q	rev	66	TERT KO
chr19	3152	8195	p	fwd	66	TERT KO
chr19	4853	14354	p	fwd	66	TERT KO
chr19	6953	16757	p	fwd	66	TERT KO
chr19	7980	21673	q	rev	66	TERT KO
chr19	2389	11139	q	rev	66	TERT KO
chr19	2156	11260	q	rev	66	TERT KO
chr19	8048	18603	q	rev	66	TERT KO
chr19	4871	14257	q	rev	66	TERT KO
chr19	2178	11017	q	rev	66	TERT KO
chr19	4474	19974	q	rev	66	TERT KO
chr19	2980	12156	q	rev	66	TERT KO
chr19	2091	11237	q	rev	66	TERT KO
chr19	3888	8953	q	rev	66	TERT KO
chr19	2332	10843	q	rev	66	TERT KO
chr19	6077	21427	q	rev	66	TERT KO
chr19	2724	8297	q	rev	66	TERT KO
chr19	5674	14206	q	rev	66	TERT KO
chr19	4275	7019	q	rev	66	TERT KO
chr19	4599	9291	q	rev	66	TERT KO
chr20	3614	8670	p	fwd	66	TERT KO
chr20	4475	9484	p	fwd	66	TERT KO
chr20	4510	9339	p	fwd	66	TERT KO
chr20	3811	8842	p	fwd	66	TERT KO
chr20	4428	9333	p	fwd	66	TERT KO
chr20	1705	10511	q	rev	66	TERT KO
chr20	2784	11406	q	rev	66	TERT KO
chr20	1948	4024	q	rev	66	TERT KO
chr20	4866	8618	q	rev	66	TERT KO
chr20	3501	9259	q	rev	66	TERT KO
chr20	2606	3717	q	rev	66	TERT KO
chr20	4514	6018	q	rev	66	TERT KO
chr20	2178	11017	q	rev	66	TERT KO
chr20	2424	11037	q	rev	66	TERT KO
chr20	2018	10732	q	rev	66	TERT KO
chr21	7004	10591	p	fwd	66	TERT KO
chr21	6077	21427	q	rev	66	TERT KO
chr21	3811	8842	q	rev	66	TERT KO
chr22	7433	17873	p	fwd	66	TERT KO
chr22	7004	10591	p	fwd	66	TERT KO
chr22	6920	17099	p	fwd	66	TERT KO
chr22	8048	18603	p	fwd	66	TERT KO
chr22	9693	16913	p	fwd	66	TERT KO
chr22	10799	22767	p	fwd	66	TERT KO
chr22	4308	9322	q	rev	66	TERT KO
chr22	4475	9484	q	rev	66	TERT KO
chr22	3539	8795	q	rev	66	TERT KO
chr22	4702	10013	q	rev	66	TERT KO
chr22	2923	8194	q	rev	66	TERT KO
chr22	1696	3627	q	rev	66	TERT KO
chrX	3845	20114	p	fwd	66	TERT KO
chrY	4816	19684	p	fwd	66	TERT KO
chrY	6077	21427	p	fwd	66	TERT KO
chrY	3845	20114	p	fwd	66	TERT KO
chrY	3803	10437	p	fwd	66	TERT KO
chrY	3052	16916	p	fwd	66	TERT KO
alt1_q_0	6340	11828	q	fwd	66	TERT KO
alt1_q_0	4275	7019	q	fwd	66	TERT KO
alt1_q_0	4192	8978	q	fwd	66	TERT KO
alt4_p_0	6714	10601	p	fwd	66	TERT KO
alt4_p_0	5238	18865	p	fwd	66	TERT KO
alt4_p_0	7945	9248	p	fwd	66	TERT KO
alt5_q_0	5482	10549	q	fwd	66	TERT KO
alt12_q_0	1883	3768	q	fwd	66	TERT KO
alt15_q_0	1379	10039	q	fwd	66	TERT KO
alt16_p_0	2724	11453	p	fwd	66	TERT KO
alt16_p_0	2424	11037	p	fwd	66	TERT KO
alt19_p_0	1230	9787	p	fwd	66	TERT KO
alt19_q_0	5237	10578	q	fwd	66	TERT KO
alt21_q_0	4510	9339	q	fwd	66	TERT KO
alt21_q_0	4428	9333	q	fwd	66	TERT KO
chr1	2311	6820	p	fwd	78	TERT KO
chr1	4035	6054	p	fwd	78	TERT KO
chr1	2374	5849	p	fwd	78	TERT KO
chr1	3616	4836	p	fwd	78	TERT KO
chr1	2321	6663	p	fwd	78	TERT KO
chr1	4023	7810	p	fwd	78	TERT KO
chr1	3794	7524	p	fwd	78	TERT KO
chr1	3149	7985	p	fwd	78	TERT KO
chr1	3323	7124	p	fwd	78	TERT KO
chr1	1963	6433	p	fwd	78	TERT KO
chr1	2863	6131	p	fwd	78	TERT KO
chr1	2187	6400	p	fwd	78	TERT KO
chr1	2758	6391	p	fwd	78	TERT KO
chr1	3077	6972	p	fwd	78	TERT KO
chr1	2963	6255	p	fwd	78	TERT KO
chr1	4079	7768	p	fwd	78	TERT KO
chr1	5449	9641	p	fwd	78	TERT KO
chr1	2723	8259	q	rev	78	TERT KO
chr1	9495	14695	q	rev	78	TERT KO
chr1	2936	7686	q	rev	78	TERT KO
chr1	1961	6962	q	rev	78	TERT KO
chr1	2227	7453	q	rev	78	TERT KO
chr1	2734	7606	q	rev	78	TERT KO
chr1	4349	9333	q	rev	78	TERT KO
chr1	2215	7583	q	rev	78	TERT KO
chr1	1680	7158	q	rev	78	TERT KO
chr1	2007	7439	q	rev	78	TERT KO
chr1	3531	9031	q	rev	78	TERT KO
chr1	3785	9104	q	rev	78	TERT KO
chr1	1404	5985	q	rev	78	TERT KO
chr1	2210	11604	q	rev	78	TERT KO
chr1	11710	23088	q	rev	78	TERT KO
chr1	2531	6539	q	rev	78	TERT KO
chr1	2936	7686	q	rev	78	TERT KO
chr1	3780	5716	q	rev	78	TERT KO
chr2	1769	8882	p	fwd	78	TERT KO
chr2	434	1372	p	fwd	78	TERT KO
chr2	1877	2795	p	fwd	78	TERT KO
chr2	434	1372	p	fwd	78	TERT KO
chr2	480	4410	p	fwd	78	TERT KO
chr2	818	1590	p	fwd	78	TERT KO
chr2	1510	5399	p	fwd	78	TERT KO
chr2	2367	5989	p	fwd	78	TERT KO
chr2	1358	5118	p	fwd	78	TERT KO
chr2	1743	2532	p	fwd	78	TERT KO
chr2	5050	6487	p	fwd	78	TERT KO
chr2	627	5128	q	rev	78	TERT KO
chr2	1635	6538	q	rev	78	TERT KO
chr2	2106	6676	q	rev	78	TERT KO
chr2	1364	5985	q	rev	78	TERT KO
chr2	2288	10842	q	rev	78	TERT KO
chr3	1854	8737	p	fwd	78	TERT KO
chr3	928	1453	p	fwd	78	TERT KO
chr3	4730	6781	p	fwd	78	TERT KO
chr3	4035	6054	p	fwd	78	TERT KO
chr3	4148	6062	p	fwd	78	TERT KO
chr3	3780	5716	p	fwd	78	TERT KO
chr3	3080	12382	q	rev	78	TERT KO
chr3	1107	8590	q	rev	78	TERT KO
chr3	3002	4905	q	rev	78	TERT KO
chr3	1769	8882	q	rev	78	TERT KO
chr4	2598	11761	p	fwd	78	TERT KO
chr4	2138	5318	p	fwd	78	TERT KO
chr4	4346	13905	p	fwd	78	TERT KO
chr4	8084	20704	p	fwd	78	TERT KO
chr4	9115	14448	p	fwd	78	TERT KO
chr4	4244	14072	p	fwd	78	TERT KO
chr4	4322	18001	p	fwd	78	TERT KO
chr4	3970	17485	p	fwd	78	TERT KO
chr4	12998	23953	p	fwd	78	TERT KO
chr4	5665	15934	p	fwd	78	TERT KO
chr4	5678	16361	p	fwd	78	TERT KO
chr4	8032	18751	p	fwd	78	TERT KO
chr4	8654	17475	p	fwd	78	TERT KO
chr4	9495	14695	q	rev	78	TERT KO
chr5	1877	2795	p	fwd	78	TERT KO
chr5	3954	4974	p	fwd	78	TERT KO
chr5	818	1590	p	fwd	78	TERT KO
chr5	3616	4836	p	fwd	78	TERT KO
chr5	3007	10444	q	rev	78	TERT KO
chr5	2634	7257	q	rev	78	TERT KO
chr5	3880	8983	q	rev	78	TERT KO
chr5	2786	8811	q	rev	78	TERT KO
chr5	2279	7674	q	rev	78	TERT KO
chr5	1981	6527	q	rev	78	TERT KO
chr5	1893	7317	q	rev	78	TERT KO
chr5	2980	9097	q	rev	78	TERT KO
chr5	2614	7179	q	rev	78	TERT KO
chr5	8132	15441	q	rev	78	TERT KO
chr5	2249	6903	q	rev	78	TERT KO
chr5	1997	6528	q	rev	78	TERT KO
chr5	2292	7150	q	rev	78	TERT KO
chr5	2780	7495	q	rev	78	TERT KO
chr5	6343	13278	q	rev	78	TERT KO
chr5	3003	8997	q	rev	78	TERT KO
chr5	3520	9094	q	rev	78	TERT KO
chr5	4531	10535	q	rev	78	TERT KO
chr5	4124	9363	q	rev	78	TERT KO
chr5	4327	10799	q	rev	78	TERT KO
chr5	3380	7985	q	rev	78	TERT KO
chr5	1384	5090	q	rev	78	TERT KO
chr5	4159	5886	q	rev	78	TERT KO
chr6	3149	7985	q	rev	78	TERT KO
chr6	2187	6400	q	rev	78	TERT KO
chr6	1608	6151	q	rev	78	TERT KO
chr6	3323	7124	q	rev	78	TERT KO
chr6	3794	7524	q	rev	78	TERT KO
chr6	2363	6666	q	rev	78	TERT KO
chr6	2311	6820	q	rev	78	TERT KO
chr6	1963	6433	q	rev	78	TERT KO
chr6	3077	6972	q	rev	78	TERT KO
chr6	5449	9641	q	rev	78	TERT KO
chr6	4023	7810	q	rev	78	TERT KO
chr6	2321	6663	q	rev	78	TERT KO
chr6	2669	7037	q	rev	78	TERT KO
chr6	1821	6391	q	rev	78	TERT KO
chr6	1722	6338	q	rev	78	TERT KO
chr6	4114	4707	q	rev	78	TERT KO
chr7	7435	14754	p	fwd	78	TERT KO
chr7	3003	8997	p	fwd	78	TERT KO
chr7	3222	6717	p	fwd	78	TERT KO
chr7	3880	8983	p	fwd	78	TERT KO
chr7	4159	5886	p	fwd	78	TERT KO
chr7	4124	9363	p	fwd	78	TERT KO
chr7	2202	5225	q	rev	78	TERT KO
chr7	3300	6324	q	rev	78	TERT KO
chr7	2770	5616	q	rev	78	TERT KO
chr7	583	3818	q	rev	78	TERT KO
chr7	2396	5650	q	rev	78	TERT KO
chr8	3127	20828	q	rev	78	TERT KO
chr8	2309	12294	q	rev	78	TERT KO
chr8	1842	9262	q	rev	78	TERT KO
chr8	1834	9043	q	rev	78	TERT KO
chr8	767	8375	q	rev	78	TERT KO
chr8	2434	9648	q	rev	78	TERT KO
chr8	4421	12595	q	rev	78	TERT KO
chr8	2722	10519	q	rev	78	TERT KO
chr8	1317	8683	q	rev	78	TERT KO
chr8	2399	9530	q	rev	78	TERT KO
chr8	1769	8882	q	rev	78	TERT KO
chr8	2729	10624	q	rev	78	TERT KO
chr8	1854	8737	q	rev	78	TERT KO
chr8	2531	6539	q	rev	78	TERT KO
chr8	4327	10799	q	rev	78	TERT KO
chr8	4531	10535	q	rev	78	TERT KO
chr8	11001	17082	q	rev	78	TERT KO
chr8	3862	17076	q	rev	78	TERT KO
chr8	2997	16054	q	rev	78	TERT KO
chr9	3970	17485	p	fwd	78	TERT KO
chr9	1404	5985	p	fwd	78	TERT KO
chr9	2581	11399	p	fwd	78	TERT KO
chr9	1335	10324	p	fwd	78	TERT KO
chr9	2980	9097	p	fwd	78	TERT KO
chr9	1727	11100	p	fwd	78	TERT KO
chr9	2530	11648	p	fwd	78	TERT KO
chr9	1308	10129	p	fwd	78	TERT KO
chr9	1680	7158	p	fwd	78	TERT KO
chr9	1131	9502	p	fwd	78	TERT KO
chr9	1300	9800	p	fwd	78	TERT KO
chr9	4034	13451	p	fwd	78	TERT KO
chr9	1476	10711	p	fwd	78	TERT KO
chr9	1423	12298	p	fwd	78	TERT KO
chr9	1617	10333	p	fwd	78	TERT KO
chr9	1957	10927	p	fwd	78	TERT KO
chr9	4542	13781	p	fwd	78	TERT KO
chr9	2044	11031	p	fwd	78	TERT KO
chr9	4322	17737	p	fwd	78	TERT KO
chr9	2007	10839	p	fwd	78	TERT KO
chr9	3335	12405	p	fwd	78	TERT KO
chr9	1728	10136	p	fwd	78	TERT KO
chr9	2327	3609	p	fwd	78	TERT KO
chr9	2516	11595	p	fwd	78	TERT KO
chr9	2301	11418	p	fwd	78	TERT KO
chr9	1802	10846	p	fwd	78	TERT KO
chr9	1299	10117	p	fwd	78	TERT KO
chr9	2204	10737	p	fwd	78	TERT KO
chr9	8132	15441	q	rev	78	TERT KO
chr9	6343	13278	q	rev	78	TERT KO
chr10	2204	10737	p	fwd	78	TERT KO
chr10	3617	16716	p	fwd	78	TERT KO
chr10	3753	7086	p	fwd	78	TERT KO
chr10	3862	17076	p	fwd	78	TERT KO
chr10	3691	10105	p	fwd	78	TERT KO
chr10	2997	16054	p	fwd	78	TERT KO
chr10	3477	5334	q	rev	78	TERT KO
chr10	4124	9363	q	rev	78	TERT KO
chr11	3048	11667	p	fwd	78	TERT KO
chr11	1263	9642	p	fwd	78	TERT KO
chr11	6571	15680	p	fwd	78	TERT KO
chr11	3529	12964	p	fwd	78	TERT KO
chr11	851	8903	p	fwd	78	TERT KO
chr11	2018	10364	p	fwd	78	TERT KO
chr11	3611	11761	p	fwd	78	TERT KO
chr11	1584	10085	p	fwd	78	TERT KO
chr11	1596	10338	p	fwd	78	TERT KO
chr11	1650	10131	p	fwd	78	TERT KO
chr11	1300	9800	p	fwd	78	TERT KO
chr11	5493	14676	p	fwd	78	TERT KO
chr11	1671	10258	p	fwd	78	TERT KO
chr11	2238	10860	p	fwd	78	TERT KO
chr11	2486	12522	p	fwd	78	TERT KO
chr11	3542	22790	q	rev	78	TERT KO
chr11	2560	16508	q	rev	78	TERT KO
chr11	2581	11399	q	rev	78	TERT KO
chr12	1130	3065	p	fwd	78	TERT KO
chr12	1617	10333	p	fwd	78	TERT KO
chr12	1476	10711	p	fwd	78	TERT KO
chr12	4542	13781	p	fwd	78	TERT KO
chr12	4322	17737	p	fwd	78	TERT KO
chr12	966	3984	p	fwd	78	TERT KO
chr12	1802	10846	p	fwd	78	TERT KO
chr12	1034	2657	q	rev	78	TERT KO
chr12	4493	6414	q	rev	78	TERT KO
chr12	2347	4093	q	rev	78	TERT KO
chr12	1236	4085	q	rev	78	TERT KO
chr12	2138	5318	q	rev	78	TERT KO
chr13	5396	18641	p	fwd	78	TERT KO
chr13	5887	41311	p	fwd	78	TERT KO
chr13	3584	20418	q	rev	78	TERT KO
chr13	3982	8832	q	rev	78	TERT KO
chr13	3652	8148	q	rev	78	TERT KO
chr13	2556	7102	q	rev	78	TERT KO
chr13	3222	6717	q	rev	78	TERT KO
chr13	3080	12382	q	rev	78	TERT KO
chr14	10289	16125	p	fwd	78	TERT KO
chr14	11001	17082	p	fwd	78	TERT KO
chr14	11710	23088	q	rev	78	TERT KO
chr14	2409	10225	q	rev	78	TERT KO
chr14	2409	10225	q	rev	78	TERT KO
chr15	5050	6487	p	fwd	78	TERT KO
chr15	3880	8983	p	fwd	78	TERT KO
chr15	9115	14448	p	fwd	78	TERT KO
chr15	3529	12964	q	rev	78	TERT KO
chr15	1671	10258	q	rev	78	TERT KO
chr15	11673	20761	q	rev	78	TERT KO
chr15	6571	15680	q	rev	78	TERT KO
chr15	2238	10860	q	rev	78	TERT KO
chr15	6360	15777	q	rev	78	TERT KO
chr16	2044	11031	p	fwd	78	TERT KO
chr16	3335	12405	p	fwd	78	TERT KO
chr16	2327	3609	p	fwd	78	TERT KO
chr16	3007	10444	q	rev	78	TERT KO
chr16	2634	7257	q	rev	78	TERT KO
chr16	1981	6527	q	rev	78	TERT KO
chr16	2249	6903	q	rev	78	TERT KO
chr16	1997	6528	q	rev	78	TERT KO
chr16	2292	7150	q	rev	78	TERT KO
chr16	3520	9094	q	rev	78	TERT KO
chr16	4531	10535	q	rev	78	TERT KO
chr16	4159	5886	q	rev	78	TERT KO
chr17	1107	8590	p	fwd	78	TERT KO
chr17	4328	25667	p	fwd	78	TERT KO
chr17	1743	2532	p	fwd	78	TERT KO
chr17	1961	6962	q	rev	78	TERT KO
chr17	2053	7297	q	rev	78	TERT KO
chr17	2734	7606	q	rev	78	TERT KO
chr18	3691	10105	p	fwd	78	TERT KO
chr18	7474	13266	p	fwd	78	TERT KO
chr18	4195	15111	p	fwd	78	TERT KO
chr18	2620	15663	p	fwd	78	TERT KO
chr18	2681	10443	q	rev	78	TERT KO
chr18	3297	11293	q	rev	78	TERT KO
chr18	1107	8590	q	rev	78	TERT KO
chr19	4346	13905	p	fwd	78	TERT KO
chr19	6360	15777	p	fwd	78	TERT KO
chr19	11673	20761	p	fwd	78	TERT KO
chr19	5493	14676	p	fwd	78	TERT KO
chr19	627	5128	q	rev	78	TERT KO
chr19	1635	6538	q	rev	78	TERT KO
chr19	4195	15111	q	rev	78	TERT KO
chr19	1596	10338	q	rev	78	TERT KO
chr19	5678	16361	q	rev	78	TERT KO
chr19	3003	8997	q	rev	78	TERT KO
chr19	2556	7102	q	rev	78	TERT KO
chr19	1635	6538	q	rev	78	TERT KO
chr19	1957	10927	q	rev	78	TERT KO
chr19	1216	1674	q	rev	78	TERT KO
chr19	3691	10105	q	rev	78	TERT KO
chr19	3380	7985	q	rev	78	TERT KO
chr20	2210	11604	q	rev	78	TERT KO
chr20	4034	13451	q	rev	78	TERT KO
chr20	966	3984	q	rev	78	TERT KO
chr20	1618	2302	q	rev	78	TERT KO
chr21	12998	23953	p	fwd	78	TERT KO
chr22	5665	15934	p	fwd	78	TERT KO
chr22	8032	18751	p	fwd	78	TERT KO
chr22	8654	17475	p	fwd	78	TERT KO
chr22	2053	7297	q	rev	78	TERT KO
chr22	2007	7439	q	rev	78	TERT KO
chr22	3002	4905	q	rev	78	TERT KO
chr22	2347	4093	q	rev	78	TERT KO
chrX	4007	19948	p	fwd	78	TERT KO
chrY	2893	17875	p	fwd	78	TERT KO
chrY	4007	19948	p	fwd	78	TERT KO
chrY	4513	19479	p	fwd	78	TERT KO
alt1_q_0	4349	9333	q	fwd	78	TERT KO
alt4_p_0	4244	14072	p	fwd	78	TERT KO
alt4_p_0	3970	17485	p	fwd	78	TERT KO
alt4_p_0	4322	18001	p	fwd	78	TERT KO
alt5_q_0	2279	7674	q	fwd	78	TERT KO
alt9_p_0	1308	10129	p	fwd	78	TERT KO
alt9_p_0	1727	11100	p	fwd	78	TERT KO
alt9_p_0	1299	10117	p	fwd	78	TERT KO
alt12_q_0	2347	4093	q	fwd	78	TERT KO
alt12_q_0	4493	6414	q	fwd	78	TERT KO
alt12_q_0	1034	2657	q	fwd	78	TERT KO
alt16_p_0	2288	10842	p	fwd	78	TERT KO
alt16_p_0	1130	3065	p	fwd	78	TERT KO
alt16_p_0	1131	9502	p	fwd	78	TERT KO
alt16_p_0	1728	10136	p	fwd	78	TERT KO
alt19_p_0	851	8903	p	fwd	78	TERT KO
alt19_p_0	1263	9642	p	fwd	78	TERT KO
chr1	1411	6006	p	fwd	98	TERT KO
chr1	2060	6763	p	fwd	98	TERT KO
chr1	6376	13510	p	fwd	98	TERT KO
chr1	1239	4690	p	fwd	98	TERT KO
chr1	1812	8262	p	fwd	98	TERT KO
chr1	1038	5501	p	fwd	98	TERT KO
chr1	1829	6966	p	fwd	98	TERT KO
chr1	3172	8442	p	fwd	98	TERT KO
chr1	7302	18214	p	fwd	98	TERT KO
chr1	1868	6099	p	fwd	98	TERT KO
chr1	2466	6423	p	fwd	98	TERT KO
chr1	917	4333	p	fwd	98	TERT KO
chr1	3289	7025	p	fwd	98	TERT KO
chr1	1845	6119	p	fwd	98	TERT KO
chr1	2815	6627	p	fwd	98	TERT KO
chr1	1913	5134	p	fwd	98	TERT KO
chr1	2024	5162	p	fwd	98	TERT KO
chr1	1309	5597	p	fwd	98	TERT KO
chr1	3137	7139	p	fwd	98	TERT KO
chr1	1860	6193	p	fwd	98	TERT KO
chr1	2646	6691	p	fwd	98	TERT KO
chr1	2444	6942	p	fwd	98	TERT KO
chr1	2061	5898	p	fwd	98	TERT KO
chr1	2205	6253	p	fwd	98	TERT KO
chr1	1251	5707	p	fwd	98	TERT KO
chr1	5304	9372	p	fwd	98	TERT KO
chr1	2664	6600	p	fwd	98	TERT KO
chr1	1574	6313	p	fwd	98	TERT KO
chr1	1996	6234	p	fwd	98	TERT KO
chr1	2204	5807	p	fwd	98	TERT KO
chr1	2251	5596	p	fwd	98	TERT KO
chr1	3134	6899	p	fwd	98	TERT KO
chr1	1901	5283	p	fwd	98	TERT KO
chr1	2327	6158	p	fwd	98	TERT KO
chr1	2439	10806	p	fwd	98	TERT KO
chr1	3098	6943	p	fwd	98	TERT KO
chr1	2217	5561	p	fwd	98	TERT KO
chr1	1665	4819	p	fwd	98	TERT KO
chr1	1594	5039	p	fwd	98	TERT KO
chr1	2523	6700	p	fwd	98	TERT KO
chr1	2105	5164	p	fwd	98	TERT KO
chr1	1876	5283	p	fwd	98	TERT KO
chr1	2793	6541	p	fwd	98	TERT KO
chr1	2994	6868	p	fwd	98	TERT KO
chr1	3761	19436	q	rev	98	TERT KO
chr1	1997	9536	q	rev	98	TERT KO
chr1	3118	7843	q	rev	98	TERT KO
chr1	3337	8180	q	rev	98	TERT KO
chr1	273	4850	q	rev	98	TERT KO
chr1	1986	6866	q	rev	98	TERT KO
chr1	2882	8261	q	rev	98	TERT KO
chr1	3043	7987	q	rev	98	TERT KO
chr1	2829	7903	q	rev	98	TERT KO
chr1	745	5765	q	rev	98	TERT KO
chr1	1637	6831	q	rev	98	TERT KO
chr1	2592	7219	q	rev	98	TERT KO
chr1	1769	7072	q	rev	98	TERT KO
chr1	1742	6903	q	rev	98	TERT KO
chr1	1106	6152	q	rev	98	TERT KO
chr1	2115	7336	q	rev	98	TERT KO
chr1	2653	8253	q	rev	98	TERT KO
chr1	733	5758	q	rev	98	TERT KO
chr1	4079	9761	q	rev	98	TERT KO
chr1	2625	7616	q	rev	98	TERT KO
chr1	2255	7344	q	rev	98	TERT KO
chr1	2084	7170	q	rev	98	TERT KO
chr1	4089	9695	q	rev	98	TERT KO
chr1	2748	7395	q	rev	98	TERT KO
chr1	1700	7212	q	rev	98	TERT KO
chr1	1565	6781	q	rev	98	TERT KO
chr1	1506	6705	q	rev	98	TERT KO
chr1	2254	7159	q	rev	98	TERT KO
chr1	1797	7020	q	rev	98	TERT KO
chr1	2176	7512	q	rev	98	TERT KO
chr1	2271	7274	q	rev	98	TERT KO
chr1	2281	7067	q	rev	98	TERT KO
chr1	1911	7003	q	rev	98	TERT KO
chr1	3904	9501	q	rev	98	TERT KO
chr1	3507	8145	q	rev	98	TERT KO
chr1	847	6319	q	rev	98	TERT KO
chr1	7301	12932	q	rev	98	TERT KO
chr1	2956	8117	q	rev	98	TERT KO
chr1	5146	10329	q	rev	98	TERT KO
chr1	1766	6797	q	rev	98	TERT KO
chr1	2860	7495	q	rev	98	TERT KO
chr1	2011	7259	q	rev	98	TERT KO
chr1	2834	7363	q	rev	98	TERT KO
chr1	2631	7439	q	rev	98	TERT KO
chr1	3833	9759	q	rev	98	TERT KO
chr1	3470	7513	q	rev	98	TERT KO
chr1	1602	5671	q	rev	98	TERT KO
chr1	1127	3532	q	rev	98	TERT KO
chr1	2694	5523	q	rev	98	TERT KO
chr1	1667	9900	q	rev	98	TERT KO
chr1	1325	9044	q	rev	98	TERT KO
chr1	751	8115	q	rev	98	TERT KO
chr1	2904	10883	q	rev	98	TERT KO
chr1	1901	9762	q	rev	98	TERT KO
chr1	1787	9578	q	rev	98	TERT KO
chr1	2218	11185	q	rev	98	TERT KO
chr1	1517	4197	q	rev	98	TERT KO
chr1	3962	5241	q	rev	98	TERT KO
chr1	2662	11153	q	rev	98	TERT KO
chr1	2281	7067	q	rev	98	TERT KO
chr1	2618	13544	q	rev	98	TERT KO
chr1	2205	10569	q	rev	98	TERT KO
chr1	2255	7344	q	rev	98	TERT KO
chr1	2176	7512	q	rev	98	TERT KO
chr1	1754	5470	q	rev	98	TERT KO
chr1	3656	17174	q	rev	98	TERT KO
chr2	1360	25258	p	fwd	98	TERT KO
chr2	1876	5283	p	fwd	98	TERT KO
chr2	1080	4886	p	fwd	98	TERT KO
chr2	934	4785	p	fwd	98	TERT KO
chr2	406	2160	p	fwd	98	TERT KO
chr2	1311	2948	p	fwd	98	TERT KO
chr2	1058	8912	p	fwd	98	TERT KO
chr2	1754	5470	p	fwd	98	TERT KO
chr2	5105	8973	p	fwd	98	TERT KO
chr2	2214	3404	p	fwd	98	TERT KO
chr2	4462	8166	p	fwd	98	TERT KO
chr2	3712	7494	p	fwd	98	TERT KO
chr2	5351	9297	p	fwd	98	TERT KO
chr2	1606	5614	p	fwd	98	TERT KO
chr2	2499	6422	p	fwd	98	TERT KO
chr2	2527	6301	p	fwd	98	TERT KO
chr2	629	5257	q	rev	98	TERT KO
chr2	1376	5411	q	rev	98	TERT KO
chr2	1624	6194	q	rev	98	TERT KO
chr2	725	5353	q	rev	98	TERT KO
chr2	306	4718	q	rev	98	TERT KO
chr2	574	5085	q	rev	98	TERT KO
chr2	426	4992	q	rev	98	TERT KO
chr2	2243	6272	q	rev	98	TERT KO
chr2	1213	5901	q	rev	98	TERT KO
chr2	3096	7401	q	rev	98	TERT KO
chr2	373	4224	q	rev	98	TERT KO
chr2	725	5353	q	rev	98	TERT KO
chr2	1058	8912	q	rev	98	TERT KO
chr2	1479	9398	q	rev	98	TERT KO
chr2	1317	8586	q	rev	98	TERT KO
chr3	3266	5464	p	fwd	98	TERT KO
chr3	1925	7615	p	fwd	98	TERT KO
chr3	3390	12922	p	fwd	98	TERT KO
chr3	1631	3379	p	fwd	98	TERT KO
chr3	4275	6145	p	fwd	98	TERT KO
chr3	3083	5050	p	fwd	98	TERT KO
chr3	2877	4771	p	fwd	98	TERT KO
chr3	3302	5533	p	fwd	98	TERT KO
chr3	1668	12446	q	rev	98	TERT KO
chr3	2051	10955	q	rev	98	TERT KO
chr3	3799	12347	q	rev	98	TERT KO
chr3	3963	12411	q	rev	98	TERT KO
chr3	2475	10751	q	rev	98	TERT KO
chr3	3269	11784	q	rev	98	TERT KO
chr3	1604	10148	q	rev	98	TERT KO
chr3	2546	11198	q	rev	98	TERT KO
chr3	4871	13177	q	rev	98	TERT KO
chr3	4649	14678	q	rev	98	TERT KO
chr3	1940	10967	q	rev	98	TERT KO
chr3	3184	11990	q	rev	98	TERT KO
chr3	1325	10278	q	rev	98	TERT KO
chr3	1006	7204	q	rev	98	TERT KO
chr3	1138	5194	q	rev	98	TERT KO
chr3	2053	3916	q	rev	98	TERT KO
chr3	2034	3131	q	rev	98	TERT KO
chr3	2635	3415	q	rev	98	TERT KO
chr3	1765	9545	q	rev	98	TERT KO
chr3	3833	9759	q	rev	98	TERT KO
chr3	1101	8284	q	rev	98	TERT KO
chr3	2084	7170	q	rev	98	TERT KO
chr3	2938	8595	q	rev	98	TERT KO
chr4	2482	19156	p	fwd	98	TERT KO
chr4	3645	9871	p	fwd	98	TERT KO
chr4	1251	5707	p	fwd	98	TERT KO
chr4	1517	4197	p	fwd	98	TERT KO
chr4	6978	21114	p	fwd	98	TERT KO
chr4	1875	2532	p	fwd	98	TERT KO
chr4	5405	11112	p	fwd	98	TERT KO
chr4	6501	20458	p	fwd	98	TERT KO
chr4	2650	5049	p	fwd	98	TERT KO
chr4	2479	7330	p	fwd	98	TERT KO
chr4	1996	6234	p	fwd	98	TERT KO
chr4	2444	6942	p	fwd	98	TERT KO
chr4	9600	20931	p	fwd	98	TERT KO
chr4	3656	13303	p	fwd	98	TERT KO
chr4	2065	6830	p	fwd	98	TERT KO
chr4	6208	18901	p	fwd	98	TERT KO
chr4	7421	20529	p	fwd	98	TERT KO
chr4	4492	17903	p	fwd	98	TERT KO
chr4	2510	15915	p	fwd	98	TERT KO
chr4	6205	20004	p	fwd	98	TERT KO
chr4	3682	17492	p	fwd	98	TERT KO
chr4	3129	16695	p	fwd	98	TERT KO
chr4	3674	6325	p	fwd	98	TERT KO
chr4	1861	12082	p	fwd	98	TERT KO
chr4	5061	10207	p	fwd	98	TERT KO
chr4	1478	11462	p	fwd	98	TERT KO
chr4	4917	15221	p	fwd	98	TERT KO
chr4	1526	11567	p	fwd	98	TERT KO
chr4	5105	15312	p	fwd	98	TERT KO
chr4	5312	21186	p	fwd	98	TERT KO
chr4	7667	15369	p	fwd	98	TERT KO
chr4	2978	10090	p	fwd	98	TERT KO
chr4	1555	6622	p	fwd	98	TERT KO
chr4	7660	10187	p	fwd	98	TERT KO
chr4	3761	19436	q	rev	98	TERT KO
chr4	7301	12932	q	rev	98	TERT KO
chr4	5146	10329	q	rev	98	TERT KO
chr5	2060	6763	p	fwd	98	TERT KO
chr5	2795	10838	p	fwd	98	TERT KO
chr5	785	7933	p	fwd	98	TERT KO
chr5	1074	9562	p	fwd	98	TERT KO
chr5	2988	3809	p	fwd	98	TERT KO
chr5	3225	3966	p	fwd	98	TERT KO
chr5	2461	7063	q	rev	98	TERT KO
chr5	2447	7495	q	rev	98	TERT KO
chr5	2213	8276	q	rev	98	TERT KO
chr5	2173	6759	q	rev	98	TERT KO
chr5	1578	6214	q	rev	98	TERT KO
chr5	1550	6289	q	rev	98	TERT KO
chr5	1221	5281	q	rev	98	TERT KO
chr5	2198	7701	q	rev	98	TERT KO
chr5	1934	6481	q	rev	98	TERT KO
chr5	2427	7859	q	rev	98	TERT KO
chr5	2887	8434	q	rev	98	TERT KO
chr5	4002	9941	q	rev	98	TERT KO
chr5	1835	6266	q	rev	98	TERT KO
chr5	1962	6521	q	rev	98	TERT KO
chr5	1571	6177	q	rev	98	TERT KO
chr5	847	5486	q	rev	98	TERT KO
[truncated: 612 more rows]

## Sheet: CRC_Normal
Source Data for Figure 4, Normal Tissue
chromosome	telomere_length	read_length	arm	direction	sample	tissue_type	patient_id	Age	TNM	mss
chr1	4848	29855	p	fwd	C535-N	Normal	C535	73	II	MSS
chr1	7785	17762	p	fwd	C535-N	Normal	C535	73	II	MSS
chr1	4152	50739	p	fwd	C535-N	Normal	C535	73	II	MSS
chr1	4320	73157	p	fwd	C535-N	Normal	C535	73	II	MSS
chr1	12814	95059	p	fwd	C535-N	Normal	C535	73	II	MSS
chr1	8492	137461	p	fwd	C535-N	Normal	C535	73	II	MSS
chr1	11290	180332	p	fwd	C535-N	Normal	C535	73	II	MSS
chr1	2665	11117	p	fwd	C535-N	Normal	C535	73	II	MSS
chr1	6319	40858	p	fwd	C535-N	Normal	C535	73	II	MSS
chr1	4334	14004	p	fwd	C535-N	Normal	C535	73	II	MSS
chr1	4627	32819	p	fwd	C535-N	Normal	C535	73	II	MSS
chr1	3453	9717	p	fwd	C535-N	Normal	C535	73	II	MSS
chr1	3202	7853	p	fwd	C535-N	Normal	C535	73	II	MSS
chr1	5152	11575	p	fwd	C535-N	Normal	C535	73	II	MSS
chr1	2688	28478	p	fwd	C535-N	Normal	C535	73	II	MSS
chr1	3691	32511	p	fwd	C535-N	Normal	C535	73	II	MSS
chr1	5069	18965	p	fwd	C535-N	Normal	C535	73	II	MSS
chr1	5132	24121	p	fwd	C535-N	Normal	C535	73	II	MSS
chr1	2426	21185	p	fwd	C535-N	Normal	C535	73	II	MSS
chr1	3534	52069	p	fwd	C535-N	Normal	C535	73	II	MSS
chr1	4112	11724	p	fwd	C535-N	Normal	C535	73	II	MSS
chr1	2827	46830	p	fwd	C535-N	Normal	C535	73	II	MSS
chr1	7419	62376	p	fwd	C535-N	Normal	C535	73	II	MSS
chr1	2680	9510	p	fwd	C535-N	Normal	C535	73	II	MSS
chr1	4066	10734	p	fwd	C535-N	Normal	C535	73	II	MSS
chr1	5557	106010	q	rev	C535-N	Normal	C535	73	II	MSS
chr1	13124	33349	q	rev	C535-N	Normal	C535	73	II	MSS
chr1	2068	8988	q	rev	C535-N	Normal	C535	73	II	MSS
chr1	1273	11274	q	rev	C535-N	Normal	C535	73	II	MSS
chr1	2371	14565	q	rev	C535-N	Normal	C535	73	II	MSS
chr1	438	8868	q	rev	C535-N	Normal	C535	73	II	MSS
chr1	4412	13640	q	rev	C535-N	Normal	C535	73	II	MSS
chr1	2215	9622	q	rev	C535-N	Normal	C535	73	II	MSS
chr1	1905	9397	q	rev	C535-N	Normal	C535	73	II	MSS
chr1	2918	9841	q	rev	C535-N	Normal	C535	73	II	MSS
chr1	3915	10770	q	rev	C535-N	Normal	C535	73	II	MSS
chr1	3246	9477	q	rev	C535-N	Normal	C535	73	II	MSS
chr1	2958	8126	q	rev	C535-N	Normal	C535	73	II	MSS
chr1	3345	8338	q	rev	C535-N	Normal	C535	73	II	MSS
chr1	3103	8049	q	rev	C535-N	Normal	C535	73	II	MSS
chr1	3233	7822	q	rev	C535-N	Normal	C535	73	II	MSS
chr1	7234	12717	q	rev	C535-N	Normal	C535	73	II	MSS
chr1	2393	6679	q	rev	C535-N	Normal	C535	73	II	MSS
chr1	4119	9089	q	rev	C535-N	Normal	C535	73	II	MSS
chr1	5317	37005	q	rev	C535-N	Normal	C535	73	II	MSS
chr1	4142	30082	q	rev	C535-N	Normal	C535	73	II	MSS
chr1	4284	29493	q	rev	C535-N	Normal	C535	73	II	MSS
chr1	3181	13857	q	rev	C535-N	Normal	C535	73	II	MSS
chr1	2927	26020	q	rev	C535-N	Normal	C535	73	II	MSS
chr1	3214	18507	q	rev	C535-N	Normal	C535	73	II	MSS
chr1	3551	32026	q	rev	C535-N	Normal	C535	73	II	MSS
chr1	3181	13857	q	rev	C535-N	Normal	C535	73	II	MSS
chr1	2850	8470	q	rev	C535-N	Normal	C535	73	II	MSS
chr1	4242	14207	q	rev	C535-N	Normal	C535	73	II	MSS
chr1	7785	17762	q	rev	C535-N	Normal	C535	73	II	MSS
chr1	4848	29855	q	rev	C535-N	Normal	C535	73	II	MSS
chr1	3214	18507	q	rev	C535-N	Normal	C535	73	II	MSS
chr2	3911	12255	p	rev	C535-N	Normal	C535	73	II	MSS
chr2	4979	11214	p	rev	C535-N	Normal	C535	73	II	MSS
chr2	4999	11320	p	rev	C535-N	Normal	C535	73	II	MSS
chr2	4770	10535	p	rev	C535-N	Normal	C535	73	II	MSS
chr2	3007	11593	p	rev	C535-N	Normal	C535	73	II	MSS
chr2	4979	11214	p	rev	C535-N	Normal	C535	73	II	MSS
chr2	9804	21996	p	rev	C535-N	Normal	C535	73	II	MSS
chr2	5640	12331	p	rev	C535-N	Normal	C535	73	II	MSS
chr2	1535	10805	p	fwd	C535-N	Normal	C535	73	II	MSS
chr2	4999	11320	p	rev	C535-N	Normal	C535	73	II	MSS
chr2	9702	36782	p	fwd	C535-N	Normal	C535	73	II	MSS
chr2	954	7917	p	rev	C535-N	Normal	C535	73	II	MSS
chr2	3041	10893	p	fwd	C535-N	Normal	C535	73	II	MSS
chr2	954	7917	p	rev	C535-N	Normal	C535	73	II	MSS
chr2	3811	27613	p	fwd	C535-N	Normal	C535	73	II	MSS
chr2	2341	12259	p	fwd	C535-N	Normal	C535	73	II	MSS
chr2	8004	92444	p	fwd	C535-N	Normal	C535	73	II	MSS
chr2	3390	37275	p	fwd	C535-N	Normal	C535	73	II	MSS
chr2	3665	19032	p	fwd	C535-N	Normal	C535	73	II	MSS
chr2	2802	10431	p	fwd	C535-N	Normal	C535	73	II	MSS
chr2	5799	78867	p	fwd	C535-N	Normal	C535	73	II	MSS
chr2	5869	99388	p	fwd	C535-N	Normal	C535	73	II	MSS
chr2	3310	15685	p	fwd	C535-N	Normal	C535	73	II	MSS
chr2	691	14995	p	fwd	C535-N	Normal	C535	73	II	MSS
chr2	2016	13360	p	fwd	C535-N	Normal	C535	73	II	MSS
chr2	9382	55703	p	fwd	C535-N	Normal	C535	73	II	MSS
chr2	3164	8615	p	fwd	C535-N	Normal	C535	73	II	MSS
chr2	4533	36918	q	rev	C535-N	Normal	C535	73	II	MSS
chr2	3979	32927	q	rev	C535-N	Normal	C535	73	II	MSS
chr2	5484	39139	q	rev	C535-N	Normal	C535	73	II	MSS
chr2	2995	39299	q	rev	C535-N	Normal	C535	73	II	MSS
chr2	4261	20772	q	rev	C535-N	Normal	C535	73	II	MSS
chr2	2777	19547	q	rev	C535-N	Normal	C535	73	II	MSS
chr2	5141	22214	q	rev	C535-N	Normal	C535	73	II	MSS
chr2	3559	19506	q	rev	C535-N	Normal	C535	73	II	MSS
chr2	1246	14091	q	rev	C535-N	Normal	C535	73	II	MSS
chr2	3648	13252	q	rev	C535-N	Normal	C535	73	II	MSS
chr2	2934	11581	q	rev	C535-N	Normal	C535	73	II	MSS
chr2	3235	11971	q	rev	C535-N	Normal	C535	73	II	MSS
chr2	3066	8366	q	rev	C535-N	Normal	C535	73	II	MSS
chr2	2629	7074	q	rev	C535-N	Normal	C535	73	II	MSS
chr2	9471	47228	q	rev	C535-N	Normal	C535	73	II	MSS
chr2	5317	37005	q	rev	C535-N	Normal	C535	73	II	MSS
chr3	3336	25911	p	fwd	C535-N	Normal	C535	73	II	MSS
chr3	5556	27404	p	fwd	C535-N	Normal	C535	73	II	MSS
chr3	1504	9223	p	fwd	C535-N	Normal	C535	73	II	MSS
chr3	7721	43022	p	fwd	C535-N	Normal	C535	73	II	MSS
chr3	3755	12610	p	fwd	C535-N	Normal	C535	73	II	MSS
chr3	6233	54623	p	fwd	C535-N	Normal	C535	73	II	MSS
chr3	5501	24091	p	fwd	C535-N	Normal	C535	73	II	MSS
chr3	4790	11974	p	fwd	C535-N	Normal	C535	73	II	MSS
chr3	4173	14436	p	fwd	C535-N	Normal	C535	73	II	MSS
chr3	5830	60580	p	fwd	C535-N	Normal	C535	73	II	MSS
chr3	5991	23988	p	fwd	C535-N	Normal	C535	73	II	MSS
chr3	2701	23994	q	rev	C535-N	Normal	C535	73	II	MSS
chr3	4578	25039	q	rev	C535-N	Normal	C535	73	II	MSS
chr3	2529	22630	q	rev	C535-N	Normal	C535	73	II	MSS
chr3	3727	23605	q	rev	C535-N	Normal	C535	73	II	MSS
chr3	4695	23844	q	rev	C535-N	Normal	C535	73	II	MSS
chr3	4114	21305	q	rev	C535-N	Normal	C535	73	II	MSS
chr3	6826	22675	q	rev	C535-N	Normal	C535	73	II	MSS
chr3	2799	17331	q	rev	C535-N	Normal	C535	73	II	MSS
chr3	1776	14799	q	rev	C535-N	Normal	C535	73	II	MSS
chr3	3910	15072	q	rev	C535-N	Normal	C535	73	II	MSS
chr3	2516	12567	q	rev	C535-N	Normal	C535	73	II	MSS
chr3	3139	13809	q	rev	C535-N	Normal	C535	73	II	MSS
chr3	5380	12753	q	rev	C535-N	Normal	C535	73	II	MSS
chr3	2647	8629	q	rev	C535-N	Normal	C535	73	II	MSS
chr3	3832	9011	q	rev	C535-N	Normal	C535	73	II	MSS
chr3	3278	8380	q	rev	C535-N	Normal	C535	73	II	MSS
chr3	4422	9745	q	rev	C535-N	Normal	C535	73	II	MSS
chr3	3812	8980	q	rev	C535-N	Normal	C535	73	II	MSS
chr3	2493	33390	q	rev	C535-N	Normal	C535	73	II	MSS
chr3	2827	46830	q	rev	C535-N	Normal	C535	73	II	MSS
chr3	2204	9755	q	fwd	C535-N	Normal	C535	73	II	MSS
chr3	5640	12331	q	fwd	C535-N	Normal	C535	73	II	MSS
chr3	3130	26378	q	rev	C535-N	Normal	C535	73	II	MSS
chr3	4770	10535	q	fwd	C535-N	Normal	C535	73	II	MSS
chr3	5640	12331	q	fwd	C535-N	Normal	C535	73	II	MSS
chr3	9804	21996	q	fwd	C535-N	Normal	C535	73	II	MSS
chr3	2398	46165	q	rev	C535-N	Normal	C535	73	II	MSS
chr3	4670	40295	q	rev	C535-N	Normal	C535	73	II	MSS
chr3	6186	76084	q	rev	C535-N	Normal	C535	73	II	MSS
chr3	1617	13772	q	rev	C535-N	Normal	C535	73	II	MSS
chr3	1687	9529	q	rev	C535-N	Normal	C535	73	II	MSS
chr3	4780	13945	q	rev	C535-N	Normal	C535	73	II	MSS
chr4	6456	51480	p	fwd	C535-N	Normal	C535	73	II	MSS
chr4	2168	24759	p	fwd	C535-N	Normal	C535	73	II	MSS
chr4	9107	63386	p	fwd	C535-N	Normal	C535	73	II	MSS
chr4	13087	60387	p	fwd	C535-N	Normal	C535	73	II	MSS
chr4	2398	46165	p	fwd	C535-N	Normal	C535	73	II	MSS
chr4	4448	11070	p	fwd	C535-N	Normal	C535	73	II	MSS
chr4	1687	9529	p	fwd	C535-N	Normal	C535	73	II	MSS
chr4	2999	18367	p	fwd	C535-N	Normal	C535	73	II	MSS
chr4	6277	42670	p	fwd	C535-N	Normal	C535	73	II	MSS
chr4	3872	30397	p	fwd	C535-N	Normal	C535	73	II	MSS
chr4	3477	14565	p	fwd	C535-N	Normal	C535	73	II	MSS
chr4	5265	18113	p	fwd	C535-N	Normal	C535	73	II	MSS
chr4	10352	98799	p	fwd	C535-N	Normal	C535	73	II	MSS
chr4	1213	16523	p	fwd	C535-N	Normal	C535	73	II	MSS
chr4	1846	8876	p	fwd	C535-N	Normal	C535	73	II	MSS
chr4	6847	27128	p	fwd	C535-N	Normal	C535	73	II	MSS
chr4	2893	17079	p	fwd	C535-N	Normal	C535	73	II	MSS
chr4	5852	26856	p	fwd	C535-N	Normal	C535	73	II	MSS
chr4	3620	34956	p	fwd	C535-N	Normal	C535	73	II	MSS
chr4	5025	62205	p	fwd	C535-N	Normal	C535	73	II	MSS
chr4	3533	9493	p	fwd	C535-N	Normal	C535	73	II	MSS
chr4	10249	55122	p	fwd	C535-N	Normal	C535	73	II	MSS
chr4	1052	11507	p	fwd	C535-N	Normal	C535	73	II	MSS
chr4	3511	12079	p	fwd	C535-N	Normal	C535	73	II	MSS
chr4	2627	9873	p	fwd	C535-N	Normal	C535	73	II	MSS
chr4	8766	26777	p	fwd	C535-N	Normal	C535	73	II	MSS
chr4	1984	36783	p	fwd	C535-N	Normal	C535	73	II	MSS
chr4	4783	51788	p	fwd	C535-N	Normal	C535	73	II	MSS
chr4	4097	8498	p	fwd	C535-N	Normal	C535	73	II	MSS
chr4	5644	11271	p	fwd	C535-N	Normal	C535	73	II	MSS
chr4	1357	12084	p	fwd	C535-N	Normal	C535	73	II	MSS
chr4	6788	45324	p	fwd	C535-N	Normal	C535	73	II	MSS
chr4	9940	17771	p	fwd	C535-N	Normal	C535	73	II	MSS
chr4	2602	39895	p	fwd	C535-N	Normal	C535	73	II	MSS
chr4	4660	22768	p	fwd	C535-N	Normal	C535	73	II	MSS
chr4	4477	40938	p	fwd	C535-N	Normal	C535	73	II	MSS
chr4	6989	15004	p	fwd	C535-N	Normal	C535	73	II	MSS
chr4	2512	12692	p	fwd	C535-N	Normal	C535	73	II	MSS
chr4	6302	55803	p	fwd	C535-N	Normal	C535	73	II	MSS
chr4	15957	36592	p	fwd	C535-N	Normal	C535	73	II	MSS
chr4	6193	17117	p	fwd	C535-N	Normal	C535	73	II	MSS
chr4	4199	34669	p	fwd	C535-N	Normal	C535	73	II	MSS
chr4	6308	79335	p	fwd	C535-N	Normal	C535	73	II	MSS
chr4	2040	16865	p	fwd	C535-N	Normal	C535	73	II	MSS
chr4	5242	76608	p	fwd	C535-N	Normal	C535	73	II	MSS
chr4	2583	13181	p	fwd	C535-N	Normal	C535	73	II	MSS
chr4	3306	31411	p	fwd	C535-N	Normal	C535	73	II	MSS
chr4	1174	17895	p	fwd	C535-N	Normal	C535	73	II	MSS
chr4	3856	12604	p	fwd	C535-N	Normal	C535	73	II	MSS
chr4	7551	71536	p	fwd	C535-N	Normal	C535	73	II	MSS
chr4	2805	17665	p	fwd	C535-N	Normal	C535	73	II	MSS
chr4	2291	12182	p	fwd	C535-N	Normal	C535	73	II	MSS
chr4	1944	29384	p	fwd	C535-N	Normal	C535	73	II	MSS
chr4	4842	15789	p	fwd	C535-N	Normal	C535	73	II	MSS
chr4	4627	51365	p	fwd	C535-N	Normal	C535	73	II	MSS
chr4	2931	17531	p	fwd	C535-N	Normal	C535	73	II	MSS
chr4	5887	64603	p	fwd	C535-N	Normal	C535	73	II	MSS
chr4	2731	22189	p	fwd	C535-N	Normal	C535	73	II	MSS
chr4	5257	66289	p	fwd	C535-N	Normal	C535	73	II	MSS
chr4	2783	39805	p	fwd	C535-N	Normal	C535	73	II	MSS
chr4	3469	37823	p	fwd	C535-N	Normal	C535	73	II	MSS
chr4	3301	7450	p	fwd	C535-N	Normal	C535	73	II	MSS
chr4	1209	9307	p	fwd	C535-N	Normal	C535	73	II	MSS
chr4	2525	12202	p	fwd	C535-N	Normal	C535	73	II	MSS
chr4	4393	19303	p	fwd	C535-N	Normal	C535	73	II	MSS
chr4	6195	15777	p	fwd	C535-N	Normal	C535	73	II	MSS
chr4	5847	44029	p	fwd	C535-N	Normal	C535	73	II	MSS
chr4	3041	30173	p	fwd	C535-N	Normal	C535	73	II	MSS
chr4	1610	10031	p	fwd	C535-N	Normal	C535	73	II	MSS
chr4	2592	17135	p	fwd	C535-N	Normal	C535	73	II	MSS
chr4	3444	8785	p	fwd	C535-N	Normal	C535	73	II	MSS
chr4	2450	6008	p	fwd	C535-N	Normal	C535	73	II	MSS
chr4	7850	17034	p	fwd	C535-N	Normal	C535	73	II	MSS
chr4	1980	6134	p	fwd	C535-N	Normal	C535	73	II	MSS
chr4	5305	22198	p	fwd	C535-N	Normal	C535	73	II	MSS
chr4	2017	26000	p	fwd	C535-N	Normal	C535	73	II	MSS
chr4	6277	13790	p	fwd	C535-N	Normal	C535	73	II	MSS
chr4	4903	10967	p	fwd	C535-N	Normal	C535	73	II	MSS
chr4	1676	8101	p	fwd	C535-N	Normal	C535	73	II	MSS
chr4	511	7303	p	fwd	C535-N	Normal	C535	73	II	MSS
chr4	2278	9716	p	fwd	C535-N	Normal	C535	73	II	MSS
chr4	1098	4014	p	fwd	C535-N	Normal	C535	73	II	MSS
chr4	7224	17599	p	fwd	C535-N	Normal	C535	73	II	MSS
chr4	1878	24970	p	fwd	C535-N	Normal	C535	73	II	MSS
chr4	1677	13096	p	fwd	C535-N	Normal	C535	73	II	MSS
chr4	3541	16353	p	fwd	C535-N	Normal	C535	73	II	MSS
chr4	1472	12577	p	fwd	C535-N	Normal	C535	73	II	MSS
chr4	7333	38517	p	fwd	C535-N	Normal	C535	73	II	MSS
chr4	4175	71903	p	fwd	C535-N	Normal	C535	73	II	MSS
chr4	5047	14545	p	fwd	C535-N	Normal	C535	73	II	MSS
chr4	3769	26515	q	rev	C535-N	Normal	C535	73	II	MSS
chr4	4780	27871	q	rev	C535-N	Normal	C535	73	II	MSS
chr4	4636	30899	q	rev	C535-N	Normal	C535	73	II	MSS
chr4	3923	24410	q	rev	C535-N	Normal	C535	73	II	MSS
chr4	3402	20188	q	rev	C535-N	Normal	C535	73	II	MSS
chr4	4845	20150	q	rev	C535-N	Normal	C535	73	II	MSS
chr4	4587	18046	q	rev	C535-N	Normal	C535	73	II	MSS
chr4	1932	14145	q	rev	C535-N	Normal	C535	73	II	MSS
chr4	2958	8126	q	rev	C535-N	Normal	C535	73	II	MSS
chr4	2813	5012	q	rev	C535-N	Normal	C535	73	II	MSS
chr5	6580	59177	p	fwd	C535-N	Normal	C535	73	II	MSS
chr5	5007	32940	p	fwd	C535-N	Normal	C535	73	II	MSS
chr5	3106	25126	p	fwd	C535-N	Normal	C535	73	II	MSS
chr5	4102	36742	p	fwd	C535-N	Normal	C535	73	II	MSS
chr5	4027	21240	p	fwd	C535-N	Normal	C535	73	II	MSS
chr5	2597	17727	p	fwd	C535-N	Normal	C535	73	II	MSS
chr5	3532	50210	p	fwd	C535-N	Normal	C535	73	II	MSS
chr5	3151	25608	p	fwd	C535-N	Normal	C535	73	II	MSS
chr5	4483	11304	p	fwd	C535-N	Normal	C535	73	II	MSS
chr5	6033	23427	p	fwd	C535-N	Normal	C535	73	II	MSS
chr5	2367	18629	p	fwd	C535-N	Normal	C535	73	II	MSS
chr5	4533	36918	q	rev	C535-N	Normal	C535	73	II	MSS
chr5	2796	27986	q	rev	C535-N	Normal	C535	73	II	MSS
chr5	4837	25755	q	rev	C535-N	Normal	C535	73	II	MSS
chr5	5026	24286	q	rev	C535-N	Normal	C535	73	II	MSS
chr5	4509	21237	q	rev	C535-N	Normal	C535	73	II	MSS
chr5	4796	19157	q	rev	C535-N	Normal	C535	73	II	MSS
chr5	645	13362	q	rev	C535-N	Normal	C535	73	II	MSS
chr5	3525	17156	q	rev	C535-N	Normal	C535	73	II	MSS
chr5	2904	16469	q	rev	C535-N	Normal	C535	73	II	MSS
chr5	2983	15390	q	rev	C535-N	Normal	C535	73	II	MSS
chr5	4266	16911	q	rev	C535-N	Normal	C535	73	II	MSS
chr5	3913	15750	q	rev	C535-N	Normal	C535	73	II	MSS
chr5	5007	16069	q	rev	C535-N	Normal	C535	73	II	MSS
chr5	2797	12107	q	rev	C535-N	Normal	C535	73	II	MSS
chr5	3648	13252	q	rev	C535-N	Normal	C535	73	II	MSS
chr5	4185	13353	q	rev	C535-N	Normal	C535	73	II	MSS
chr5	2806	11679	q	rev	C535-N	Normal	C535	73	II	MSS
chr5	3282	12325	q	rev	C535-N	Normal	C535	73	II	MSS
chr5	1513	9210	q	rev	C535-N	Normal	C535	73	II	MSS
chr5	1705	9336	q	rev	C535-N	Normal	C535	73	II	MSS
chr5	15067	25440	q	rev	C535-N	Normal	C535	73	II	MSS
chr5	2710	10429	q	rev	C535-N	Normal	C535	73	II	MSS
chr5	3990	10900	q	rev	C535-N	Normal	C535	73	II	MSS
chr5	7154	15983	q	rev	C535-N	Normal	C535	73	II	MSS
chr5	5614	12336	q	rev	C535-N	Normal	C535	73	II	MSS
chr5	3172	10218	q	rev	C535-N	Normal	C535	73	II	MSS
chr5	2676	9163	q	rev	C535-N	Normal	C535	73	II	MSS
chr5	2835	9244	q	rev	C535-N	Normal	C535	73	II	MSS
chr5	2258	8113	q	rev	C535-N	Normal	C535	73	II	MSS
chr5	2244	7985	q	rev	C535-N	Normal	C535	73	II	MSS
chr5	3506	8457	q	rev	C535-N	Normal	C535	73	II	MSS
chr5	828	4567	q	rev	C535-N	Normal	C535	73	II	MSS
chr5	3316	7545	q	rev	C535-N	Normal	C535	73	II	MSS
chr6	2426	21185	q	rev	C535-N	Normal	C535	73	II	MSS
chr6	5132	24121	q	rev	C535-N	Normal	C535	73	II	MSS
chr6	2827	46830	q	rev	C535-N	Normal	C535	73	II	MSS
chr6	5069	18965	q	rev	C535-N	Normal	C535	73	II	MSS
chr6	4334	14004	q	rev	C535-N	Normal	C535	73	II	MSS
chr6	2665	11117	q	rev	C535-N	Normal	C535	73	II	MSS
chr6	4112	11724	q	rev	C535-N	Normal	C535	73	II	MSS
chr6	5152	11575	q	rev	C535-N	Normal	C535	73	II	MSS
chr6	3453	9717	q	rev	C535-N	Normal	C535	73	II	MSS
chr6	2680	9510	q	rev	C535-N	Normal	C535	73	II	MSS
chr6	4066	10734	q	rev	C535-N	Normal	C535	73	II	MSS
chr6	8492	137461	q	fwd	C535-N	Normal	C535	73	II	MSS
chr6	2891	21180	q	rev	C535-N	Normal	C535	73	II	MSS
chr7	5947	41162	p	fwd	C535-N	Normal	C535	73	II	MSS
chr7	6456	51480	p	fwd	C535-N	Normal	C535	73	II	MSS
chr7	5273	37993	p	fwd	C535-N	Normal	C535	73	II	MSS
chr7	4411	31932	p	fwd	C535-N	Normal	C535	73	II	MSS
chr7	4796	19157	p	fwd	C535-N	Normal	C535	73	II	MSS
chr7	3488	35882	p	fwd	C535-N	Normal	C535	73	II	MSS
chr7	2797	12107	p	fwd	C535-N	Normal	C535	73	II	MSS
chr7	1748	16490	p	fwd	C535-N	Normal	C535	73	II	MSS
chr7	4320	70204	p	fwd	C535-N	Normal	C535	73	II	MSS
chr7	5936	43505	p	fwd	C535-N	Normal	C535	73	II	MSS
chr7	5510	99265	p	fwd	C535-N	Normal	C535	73	II	MSS
chr7	3069	13012	p	fwd	C535-N	Normal	C535	73	II	MSS
chr7	6307	80101	p	fwd	C535-N	Normal	C535	73	II	MSS
chr7	1246	14091	p	fwd	C535-N	Normal	C535	73	II	MSS
chr7	4837	25755	p	fwd	C535-N	Normal	C535	73	II	MSS
chr7	10679	82538	p	fwd	C535-N	Normal	C535	73	II	MSS
chr7	5569	59151	p	fwd	C535-N	Normal	C535	73	II	MSS
chr7	2988	41599	p	fwd	C535-N	Normal	C535	73	II	MSS
chr7	6545	49328	p	fwd	C535-N	Normal	C535	73	II	MSS
chr7	4266	16911	p	fwd	C535-N	Normal	C535	73	II	MSS
chr7	3657	49927	p	fwd	C535-N	Normal	C535	73	II	MSS
chr7	2710	10429	p	fwd	C535-N	Normal	C535	73	II	MSS
chr7	3913	15750	p	fwd	C535-N	Normal	C535	73	II	MSS
chr7	5026	24286	p	fwd	C535-N	Normal	C535	73	II	MSS
chr7	2244	7985	p	fwd	C535-N	Normal	C535	73	II	MSS
chr7	5007	16069	p	fwd	C535-N	Normal	C535	73	II	MSS
chr7	7215	56203	p	fwd	C535-N	Normal	C535	73	II	MSS
chr7	828	4567	p	fwd	C535-N	Normal	C535	73	II	MSS
chr7	4509	21237	p	fwd	C535-N	Normal	C535	73	II	MSS
chr7	4185	13353	p	fwd	C535-N	Normal	C535	73	II	MSS
chr7	5614	12336	p	fwd	C535-N	Normal	C535	73	II	MSS
chr7	5492	49324	p	fwd	C535-N	Normal	C535	73	II	MSS
chr7	3384	52997	p	fwd	C535-N	Normal	C535	73	II	MSS
chr7	3506	8457	p	fwd	C535-N	Normal	C535	73	II	MSS
chr7	2904	16469	p	fwd	C535-N	Normal	C535	73	II	MSS
chr7	2835	9244	p	fwd	C535-N	Normal	C535	73	II	MSS
chr7	1705	9336	p	fwd	C535-N	Normal	C535	73	II	MSS
chr7	5391	45677	p	fwd	C535-N	Normal	C535	73	II	MSS
chr7	2629	7074	p	fwd	C535-N	Normal	C535	73	II	MSS
chr7	3103	49381	p	fwd	C535-N	Normal	C535	73	II	MSS
chr7	1246	14091	p	fwd	C535-N	Normal	C535	73	II	MSS
chr7	3648	14397	q	rev	C535-N	Normal	C535	73	II	MSS
chr7	632	8658	q	rev	C535-N	Normal	C535	73	II	MSS
chr7	4139	7470	q	rev	C535-N	Normal	C535	73	II	MSS
chr8	4089	39571	p	fwd	C535-N	Normal	C535	73	II	MSS
chr8	6466	93657	p	fwd	C535-N	Normal	C535	73	II	MSS
chr8	3872	30397	p	fwd	C535-N	Normal	C535	73	II	MSS
chr8	5317	24651	p	fwd	C535-N	Normal	C535	73	II	MSS
chr8	1400	19795	p	fwd	C535-N	Normal	C535	73	II	MSS
chr8	3566	6508	p	fwd	C535-N	Normal	C535	73	II	MSS
chr8	5322	26065	p	fwd	C535-N	Normal	C535	73	II	MSS
chr8	2813	14425	p	fwd	C535-N	Normal	C535	73	II	MSS
chr8	5204	24618	p	fwd	C535-N	Normal	C535	73	II	MSS
chr8	4284	29493	q	rev	C535-N	Normal	C535	73	II	MSS
chr8	9121	31442	q	rev	C535-N	Normal	C535	73	II	MSS
chr8	449	9063	q	fwd	C535-N	Normal	C535	73	II	MSS
chr8	2891	21180	q	rev	C535-N	Normal	C535	73	II	MSS
chr8	478	10564	q	rev	C535-N	Normal	C535	73	II	MSS
chr8	5848	16061	q	rev	C535-N	Normal	C535	73	II	MSS
chr8	4448	11070	q	rev	C535-N	Normal	C535	73	II	MSS
chr8	3973	8924	q	rev	C535-N	Normal	C535	73	II	MSS
chr9	4373	37360	p	rev	C535-N	Normal	C535	73	II	MSS
chr9	4999	11320	p	rev	C535-N	Normal	C535	73	II	MSS
chr9	9804	21996	p	rev	C535-N	Normal	C535	73	II	MSS
chr9	6084	64115	p	fwd	C535-N	Normal	C535	73	II	MSS
chr9	4597	38728	p	fwd	C535-N	Normal	C535	73	II	MSS
chr9	4208	34128	p	fwd	C535-N	Normal	C535	73	II	MSS
chr9	4479	22974	p	fwd	C535-N	Normal	C535	73	II	MSS
chr9	3630	24951	p	fwd	C535-N	Normal	C535	73	II	MSS
chr9	4208	34128	p	fwd	C535-N	Normal	C535	73	II	MSS
chr9	3968	30432	p	fwd	C535-N	Normal	C535	73	II	MSS
chr9	836	9230	p	fwd	C535-N	Normal	C535	73	II	MSS
chr9	3152	17213	p	fwd	C535-N	Normal	C535	73	II	MSS
chr9	1626	16977	p	fwd	C535-N	Normal	C535	73	II	MSS
chr9	5556	27404	p	fwd	C535-N	Normal	C535	73	II	MSS
chr9	5199	35187	p	fwd	C535-N	Normal	C535	73	II	MSS
chr9	3336	25911	p	fwd	C535-N	Normal	C535	73	II	MSS
chr9	4608	22253	p	fwd	C535-N	Normal	C535	73	II	MSS
chr9	5759	81473	p	fwd	C535-N	Normal	C535	73	II	MSS
chr9	4311	27865	p	fwd	C535-N	Normal	C535	73	II	MSS
chr9	5413	40205	p	fwd	C535-N	Normal	C535	73	II	MSS
chr9	5413	29943	p	fwd	C535-N	Normal	C535	73	II	MSS
chr9	5076	32157	p	fwd	C535-N	Normal	C535	73	II	MSS
chr9	2315	18513	p	fwd	C535-N	Normal	C535	73	II	MSS
chr9	60	15843	p	rev	C535-N	Normal	C535	73	II	MSS
chr9	5525	72189	p	fwd	C535-N	Normal	C535	73	II	MSS
chr9	4856	25242	p	fwd	C535-N	Normal	C535	73	II	MSS
chr9	4441	27213	p	fwd	C535-N	Normal	C535	73	II	MSS
chr9	1947	19854	p	fwd	C535-N	Normal	C535	73	II	MSS
chr9	3502	20860	p	fwd	C535-N	Normal	C535	73	II	MSS
chr9	3425	21317	p	fwd	C535-N	Normal	C535	73	II	MSS
chr9	3095	20897	p	fwd	C535-N	Normal	C535	73	II	MSS
chr9	3446	17272	p	fwd	C535-N	Normal	C535	73	II	MSS
chr9	4710	18460	p	fwd	C535-N	Normal	C535	73	II	MSS
chr9	5368	12424	p	fwd	C535-N	Normal	C535	73	II	MSS
chr9	2017	10166	p	fwd	C535-N	Normal	C535	73	II	MSS
chr9	3270	16104	p	fwd	C535-N	Normal	C535	73	II	MSS
chr9	1167	17756	p	fwd	C535-N	Normal	C535	73	II	MSS
chr9	5716	28408	p	fwd	C535-N	Normal	C535	73	II	MSS
chr9	3511	30547	p	fwd	C535-N	Normal	C535	73	II	MSS
chr9	11004	23474	p	fwd	C535-N	Normal	C535	73	II	MSS
chr9	4328	55225	p	fwd	C535-N	Normal	C535	73	II	MSS
chr9	2268	24378	p	fwd	C535-N	Normal	C535	73	II	MSS
chr9	3839	14663	p	fwd	C535-N	Normal	C535	73	II	MSS
chr9	3478	40895	p	fwd	C535-N	Normal	C535	73	II	MSS
chr9	2841	28079	p	fwd	C535-N	Normal	C535	73	II	MSS
chr9	4745	44887	p	fwd	C535-N	Normal	C535	73	II	MSS
chr9	4281	50357	p	fwd	C535-N	Normal	C535	73	II	MSS
chr9	3576	40840	p	fwd	C535-N	Normal	C535	73	II	MSS
chr9	3021	29040	p	fwd	C535-N	Normal	C535	73	II	MSS
chr9	7524	50630	p	fwd	C535-N	Normal	C535	73	II	MSS
chr9	3526	31131	p	fwd	C535-N	Normal	C535	73	II	MSS
chr9	1660	18437	p	fwd	C535-N	Normal	C535	73	II	MSS
chr9	2803	27385	p	fwd	C535-N	Normal	C535	73	II	MSS
chr9	4465	26324	p	fwd	C535-N	Normal	C535	73	II	MSS
chr9	4218	33109	p	fwd	C535-N	Normal	C535	73	II	MSS
chr9	2551	31653	p	fwd	C535-N	Normal	C535	73	II	MSS
chr9	1947	35528	p	fwd	C535-N	Normal	C535	73	II	MSS
chr9	3364	8558	q	rev	C535-N	Normal	C535	73	II	MSS
chr10	3412	34821	p	fwd	C535-N	Normal	C535	73	II	MSS
chr10	3830	25673	p	fwd	C535-N	Normal	C535	73	II	MSS
chr10	5179	58616	p	fwd	C535-N	Normal	C535	73	II	MSS
chr10	1736	9283	p	fwd	C535-N	Normal	C535	73	II	MSS
chr10	6059	12279	p	fwd	C535-N	Normal	C535	73	II	MSS
chr10	5279	28362	p	fwd	C535-N	Normal	C535	73	II	MSS
chr10	3830	25673	p	fwd	C535-N	Normal	C535	73	II	MSS
chr10	4831	77127	p	fwd	C535-N	Normal	C535	73	II	MSS
chr10	7982	87349	p	fwd	C535-N	Normal	C535	73	II	MSS
chr10	4894	58109	p	fwd	C535-N	Normal	C535	73	II	MSS
chr10	1777	28049	p	fwd	C535-N	Normal	C535	73	II	MSS
chr10	3050	11828	p	fwd	C535-N	Normal	C535	73	II	MSS
chr10	3126	51946	p	fwd	C535-N	Normal	C535	73	II	MSS
chr10	1719	29824	p	fwd	C535-N	Normal	C535	73	II	MSS
chr10	1197	18466	p	fwd	C535-N	Normal	C535	73	II	MSS
chr10	4636	30899	q	rev	C535-N	Normal	C535	73	II	MSS
chr10	3235	11971	q	rev	C535-N	Normal	C535	73	II	MSS
chr10	2806	11679	q	rev	C535-N	Normal	C535	73	II	MSS
chr10	7154	15983	q	rev	C535-N	Normal	C535	73	II	MSS
chr10	8427	15009	q	rev	C535-N	Normal	C535	73	II	MSS
chr10	3364	8558	q	rev	C535-N	Normal	C535	73	II	MSS
chr10	7251	101717	q	rev	C535-N	Normal	C535	73	II	MSS
chr10	5413	29943	q	rev	C535-N	Normal	C535	73	II	MSS
chr10	3968	30432	q	rev	C535-N	Normal	C535	73	II	MSS
chr11	5180	57195	p	fwd	C535-N	Normal	C535	73	II	MSS
chr11	2268	24378	p	fwd	C535-N	Normal	C535	73	II	MSS
chr11	4185	47205	p	fwd	C535-N	Normal	C535	73	II	MSS
chr11	4972	38505	p	fwd	C535-N	Normal	C535	73	II	MSS
chr11	3459	38964	p	fwd	C535-N	Normal	C535	73	II	MSS
chr11	2841	28079	p	fwd	C535-N	Normal	C535	73	II	MSS
chr11	5535	49503	p	fwd	C535-N	Normal	C535	73	II	MSS
chr11	3394	57006	p	fwd	C535-N	Normal	C535	73	II	MSS
chr11	6332	15356	p	fwd	C535-N	Normal	C535	73	II	MSS
chr11	4218	33109	p	fwd	C535-N	Normal	C535	73	II	MSS
chr11	5294	48134	p	fwd	C535-N	Normal	C535	73	II	MSS
chr11	5758	40362	p	fwd	C535-N	Normal	C535	73	II	MSS
chr11	2434	18881	p	fwd	C535-N	Normal	C535	73	II	MSS
chr11	8543	139277	p	fwd	C535-N	Normal	C535	73	II	MSS
chr11	4479	22974	p	fwd	C535-N	Normal	C535	73	II	MSS
chr11	7524	50630	p	fwd	C535-N	Normal	C535	73	II	MSS
chr11	5933	22228	p	fwd	C535-N	Normal	C535	73	II	MSS
chr11	3082	17865	p	fwd	C535-N	Normal	C535	73	II	MSS
chr11	3478	40895	p	fwd	C535-N	Normal	C535	73	II	MSS
chr11	2701	23994	p	fwd	C535-N	Normal	C535	73	II	MSS
chr11	4129	13173	p	fwd	C535-N	Normal	C535	73	II	MSS
chr11	1535	10805	p	fwd	C535-N	Normal	C535	73	II	MSS
chr11	3021	29040	p	fwd	C535-N	Normal	C535	73	II	MSS
chr11	4621	28487	p	fwd	C535-N	Normal	C535	73	II	MSS
chr11	4420	12785	p	fwd	C535-N	Normal	C535	73	II	MSS
chr11	5210	94271	p	fwd	C535-N	Normal	C535	73	II	MSS
chr11	6634	26249	p	fwd	C535-N	Normal	C535	73	II	MSS
chr11	3292	18397	p	fwd	C535-N	Normal	C535	73	II	MSS
chr11	875	6695	p	fwd	C535-N	Normal	C535	73	II	MSS
chr11	1477	18783	p	fwd	C535-N	Normal	C535	73	II	MSS
chr11	3642	18329	p	fwd	C535-N	Normal	C535	73	II	MSS
chr11	5775	70998	p	fwd	C535-N	Normal	C535	73	II	MSS
chr11	3448	10958	p	fwd	C535-N	Normal	C535	73	II	MSS
chr11	1602	13650	p	fwd	C535-N	Normal	C535	73	II	MSS
chr11	1649	17643	p	fwd	C535-N	Normal	C535	73	II	MSS
chr11	3267	52258	p	fwd	C535-N	Normal	C535	73	II	MSS
chr11	4745	44887	p	fwd	C535-N	Normal	C535	73	II	MSS
chr11	4281	50357	p	fwd	C535-N	Normal	C535	73	II	MSS
chr11	4028	51920	p	fwd	C535-N	Normal	C535	73	II	MSS
chr11	3339	19110	p	fwd	C535-N	Normal	C535	73	II	MSS
chr11	4201	59460	p	fwd	C535-N	Normal	C535	73	II	MSS
chr11	3070	26237	p	fwd	C535-N	Normal	C535	73	II	MSS
chr11	3812	8980	p	fwd	C535-N	Normal	C535	73	II	MSS
chr11	2078	33317	p	fwd	C535-N	Normal	C535	73	II	MSS
chr11	2551	31653	p	fwd	C535-N	Normal	C535	73	II	MSS
chr11	4237	52895	p	fwd	C535-N	Normal	C535	73	II	MSS
chr11	4214	67975	p	fwd	C535-N	Normal	C535	73	II	MSS
chr11	1947	35528	p	fwd	C535-N	Normal	C535	73	II	MSS
chr11	6780	116271	p	fwd	C535-N	Normal	C535	73	II	MSS
chr11	2977	15141	p	fwd	C535-N	Normal	C535	73	II	MSS
chr11	3228	42067	p	fwd	C535-N	Normal	C535	73	II	MSS
chr11	8047	34367	q	rev	C535-N	Normal	C535	73	II	MSS
chr11	4658	27735	q	rev	C535-N	Normal	C535	73	II	MSS
chr11	1594	19320	q	rev	C535-N	Normal	C535	73	II	MSS
chr11	3522	69188	q	rev	C535-N	Normal	C535	73	II	MSS
chr11	2128	14291	q	rev	C535-N	Normal	C535	73	II	MSS
chr11	2431	11988	q	rev	C535-N	Normal	C535	73	II	MSS
chr11	6587	12696	q	rev	C535-N	Normal	C535	73	II	MSS
chr11	5199	8000	q	rev	C535-N	Normal	C535	73	II	MSS
chr12	836	9230	p	fwd	C535-N	Normal	C535	73	II	MSS
chr12	5413	29943	p	fwd	C535-N	Normal	C535	73	II	MSS
chr12	4311	27865	p	fwd	C535-N	Normal	C535	73	II	MSS
chr12	60	15843	p	rev	C535-N	Normal	C535	73	II	MSS
chr12	8717	111031	p	fwd	C535-N	Normal	C535	73	II	MSS
chr12	4040	7834	p	fwd	C535-N	Normal	C535	73	II	MSS
chr12	4279	13476	p	fwd	C535-N	Normal	C535	73	II	MSS
chr12	3425	21317	p	fwd	C535-N	Normal	C535	73	II	MSS
chr12	2749	33086	p	fwd	C535-N	Normal	C535	73	II	MSS
chr12	8097	58381	p	fwd	C535-N	Normal	C535	73	II	MSS
chr12	1493	12899	p	fwd	C535-N	Normal	C535	73	II	MSS
chr12	4899	47432	p	fwd	C535-N	Normal	C535	73	II	MSS
chr12	3648	9700	p	fwd	C535-N	Normal	C535	73	II	MSS
chr12	3270	16104	p	fwd	C535-N	Normal	C535	73	II	MSS
chr12	2252	10987	p	fwd	C535-N	Normal	C535	73	II	MSS
chr12	5317	37005	p	fwd	C535-N	Normal	C535	73	II	MSS
chr12	4991	32494	q	rev	C535-N	Normal	C535	73	II	MSS
chr12	7088	28702	q	rev	C535-N	Normal	C535	73	II	MSS
chr12	1062	15260	q	rev	C535-N	Normal	C535	73	II	MSS
chr12	5157	8784	q	rev	C535-N	Normal	C535	73	II	MSS
chr13	960	20002	q	rev	C535-N	Normal	C535	73	II	MSS
chr13	996	17573	q	rev	C535-N	Normal	C535	73	II	MSS
chr13	5012	18401	q	rev	C535-N	Normal	C535	73	II	MSS
chr13	6285	18627	q	rev	C535-N	Normal	C535	73	II	MSS
chr13	5355	16346	q	rev	C535-N	Normal	C535	73	II	MSS
chr13	4186	8800	q	rev	C535-N	Normal	C535	73	II	MSS
chr14	3906	30443	q	rev	C535-N	Normal	C535	73	II	MSS
chr14	5369	31318	q	rev	C535-N	Normal	C535	73	II	MSS
chr14	7456	31576	q	rev	C535-N	Normal	C535	73	II	MSS
chr14	3304	24271	q	rev	C535-N	Normal	C535	73	II	MSS
chr14	4696	23927	q	rev	C535-N	Normal	C535	73	II	MSS
chr14	1520	19208	q	rev	C535-N	Normal	C535	73	II	MSS
chr14	5165	19224	q	rev	C535-N	Normal	C535	73	II	MSS
chr14	4602	11241	q	rev	C535-N	Normal	C535	73	II	MSS
chr15	6989	15004	p	fwd	C535-N	Normal	C535	73	II	MSS
chr15	1357	12084	p	fwd	C535-N	Normal	C535	73	II	MSS
chr15	3095	20897	p	fwd	C535-N	Normal	C535	73	II	MSS
chr15	8695	98739	p	fwd	C535-N	Normal	C535	73	II	MSS
chr15	3247	8350	p	fwd	C535-N	Normal	C535	73	II	MSS
chr15	4477	40938	p	fwd	C535-N	Normal	C535	73	II	MSS
chr15	4199	34669	p	fwd	C535-N	Normal	C535	73	II	MSS
chr15	6308	79335	p	fwd	C535-N	Normal	C535	73	II	MSS
chr15	2040	16865	p	fwd	C535-N	Normal	C535	73	II	MSS
chr15	5242	76608	p	fwd	C535-N	Normal	C535	73	II	MSS
chr15	8837	101739	p	fwd	C535-N	Normal	C535	73	II	MSS
chr15	1944	29384	p	fwd	C535-N	Normal	C535	73	II	MSS
chr15	4627	51365	p	fwd	C535-N	Normal	C535	73	II	MSS
chr15	5887	64603	p	fwd	C535-N	Normal	C535	73	II	MSS
chr15	5257	66289	p	fwd	C535-N	Normal	C535	73	II	MSS
chr15	2783	39805	p	fwd	C535-N	Normal	C535	73	II	MSS
chr15	3469	37823	p	fwd	C535-N	Normal	C535	73	II	MSS
chr15	1209	9307	p	fwd	C535-N	Normal	C535	73	II	MSS
chr15	7000	44603	p	fwd	C535-N	Normal	C535	73	II	MSS
chr15	3444	8785	p	fwd	C535-N	Normal	C535	73	II	MSS
chr15	1980	6134	p	fwd	C535-N	Normal	C535	73	II	MSS
chr15	4903	10967	p	fwd	C535-N	Normal	C535	73	II	MSS
chr15	6968	85478	p	fwd	C535-N	Normal	C535	73	II	MSS
chr15	5716	28408	q	rev	C535-N	Normal	C535	73	II	MSS
chr15	4465	26324	q	rev	C535-N	Normal	C535	73	II	MSS
chr15	2434	18881	q	rev	C535-N	Normal	C535	73	II	MSS
chr15	2977	15141	q	rev	C535-N	Normal	C535	73	II	MSS
chr15	875	6695	q	rev	C535-N	Normal	C535	73	II	MSS
chr15	1182	4588	q	rev	C535-N	Normal	C535	73	II	MSS
chr15	6319	40858	q	rev	C535-N	Normal	C535	73	II	MSS
chr16	4439	51479	p	fwd	C535-N	Normal	C535	73	II	MSS
chr16	3621	22151	p	fwd	C535-N	Normal	C535	73	II	MSS
chr16	2468	14210	p	fwd	C535-N	Normal	C535	73	II	MSS
chr16	3106	15525	p	fwd	C535-N	Normal	C535	73	II	MSS
chr16	5269	29346	p	fwd	C535-N	Normal	C535	73	II	MSS
chr16	6941	31460	p	fwd	C535-N	Normal	C535	73	II	MSS
chr16	2412	16744	p	fwd	C535-N	Normal	C535	73	II	MSS
chr16	7737	34140	p	fwd	C535-N	Normal	C535	73	II	MSS
chr16	4267	26612	p	fwd	C535-N	Normal	C535	73	II	MSS
chr16	4564	17410	p	fwd	C535-N	Normal	C535	73	II	MSS
chr16	8172	21096	p	fwd	C535-N	Normal	C535	73	II	MSS
chr16	4614	55180	p	fwd	C535-N	Normal	C535	73	II	MSS
chr16	11004	23474	p	fwd	C535-N	Normal	C535	73	II	MSS
chr16	7453	41992	p	fwd	C535-N	Normal	C535	73	II	MSS
chr16	3320	14396	p	fwd	C535-N	Normal	C535	73	II	MSS
chr16	5996	10705	p	fwd	C535-N	Normal	C535	73	II	MSS
chr16	6623	13511	p	fwd	C535-N	Normal	C535	73	II	MSS
chr16	3979	32927	q	rev	C535-N	Normal	C535	73	II	MSS
chr16	2777	19547	q	rev	C535-N	Normal	C535	73	II	MSS
chr16	3525	17156	q	rev	C535-N	Normal	C535	73	II	MSS
chr16	2676	9163	q	rev	C535-N	Normal	C535	73	II	MSS
chr16	3316	7545	q	rev	C535-N	Normal	C535	73	II	MSS
chr17	7947	131536	p	rev	C535-N	Normal	C535	73	II	MSS
chr17	4441	27213	p	fwd	C535-N	Normal	C535	73	II	MSS
chr17	5421	63211	p	fwd	C535-N	Normal	C535	73	II	MSS
chr17	2815	9663	p	fwd	C535-N	Normal	C535	73	II	MSS
chr17	3642	10343	p	fwd	C535-N	Normal	C535	73	II	MSS
chr17	3978	8973	p	fwd	C535-N	Normal	C535	73	II	MSS
chr17	5399	69417	p	fwd	C535-N	Normal	C535	73	II	MSS
chr17	1023	24112	p	fwd	C535-N	Normal	C535	73	II	MSS
chr17	7947	131536	p	fwd	C535-N	Normal	C535	73	II	MSS
chr17	784	27091	p	fwd	C535-N	Normal	C535	73	II	MSS
chr17	2635	25723	q	rev	C535-N	Normal	C535	73	II	MSS
chr17	2371	14565	q	rev	C535-N	Normal	C535	73	II	MSS
chr17	4587	18046	q	rev	C535-N	Normal	C535	73	II	MSS
chr17	2260	12840	q	rev	C535-N	Normal	C535	73	II	MSS
chr17	3915	10770	q	rev	C535-N	Normal	C535	73	II	MSS
chr17	3246	9477	q	rev	C535-N	Normal	C535	73	II	MSS
chr17	3103	8049	q	rev	C535-N	Normal	C535	73	II	MSS
chr18	3412	34821	p	fwd	C535-N	Normal	C535	73	II	MSS
chr18	6240	45128	p	fwd	C535-N	Normal	C535	73	II	MSS
chr18	2726	17283	p	fwd	C535-N	Normal	C535	73	II	MSS
chr18	3496	11053	p	fwd	C535-N	Normal	C535	73	II	MSS
chr18	2981	10207	p	fwd	C535-N	Normal	C535	73	II	MSS
chr18	1582	24758	p	fwd	C535-N	Normal	C535	73	II	MSS
chr18	2841	22838	p	fwd	C535-N	Normal	C535	73	II	MSS
chr18	2213	9374	p	fwd	C535-N	Normal	C535	73	II	MSS
chr18	1761	32554	p	fwd	C535-N	Normal	C535	73	II	MSS
chr18	1688	6534	p	fwd	C535-N	Normal	C535	73	II	MSS
chr18	1717	17924	q	rev	C535-N	Normal	C535	73	II	MSS
chr18	2879	21035	q	rev	C535-N	Normal	C535	73	II	MSS
chr18	5754	18435	q	rev	C535-N	Normal	C535	73	II	MSS
chr18	2858	14836	q	rev	C535-N	Normal	C535	73	II	MSS
chr18	1897	12377	q	rev	C535-N	Normal	C535	73	II	MSS
chr18	5280	15376	q	rev	C535-N	Normal	C535	73	II	MSS
chr18	1786	10545	q	rev	C535-N	Normal	C535	73	II	MSS
chr18	2747	11379	q	rev	C535-N	Normal	C535	73	II	MSS
chr18	3898	12618	q	rev	C535-N	Normal	C535	73	II	MSS
chr18	3424	10670	q	rev	C535-N	Normal	C535	73	II	MSS
chr18	658	5838	q	rev	C535-N	Normal	C535	73	II	MSS
chr18	2957	6503	q	rev	C535-N	Normal	C535	73	II	MSS
chr18	5445	64938	q	rev	C535-N	Normal	C535	73	II	MSS
chr18	6195	15777	q	rev	C535-N	Normal	C535	73	II	MSS
chr18	3522	69188	q	rev	C535-N	Normal	C535	73	II	MSS
chr19	3642	18329	p	fwd	C535-N	Normal	C535	73	II	MSS
chr19	3511	30547	p	fwd	C535-N	Normal	C535	73	II	MSS
chr19	3292	18397	p	fwd	C535-N	Normal	C535	73	II	MSS
chr19	3152	17213	p	fwd	C535-N	Normal	C535	73	II	MSS
chr19	5210	94271	p	fwd	C535-N	Normal	C535	73	II	MSS
chr19	3642	18329	p	fwd	C535-N	Normal	C535	73	II	MSS
chr19	3448	10958	p	fwd	C535-N	Normal	C535	73	II	MSS
chr19	3832	9011	p	fwd	C535-N	Normal	C535	73	II	MSS
chr19	4214	67975	p	fwd	C535-N	Normal	C535	73	II	MSS
chr19	2252	10987	p	fwd	C535-N	Normal	C535	73	II	MSS
chr19	5294	48134	p	fwd	C535-N	Normal	C535	73	II	MSS
chr19	4621	28487	p	fwd	C535-N	Normal	C535	73	II	MSS
chr19	4645	86985	p	fwd	C535-N	Normal	C535	73	II	MSS
chr19	5124	30266	q	rev	C535-N	Normal	C535	73	II	MSS
chr19	2399	26799	q	rev	C535-N	Normal	C535	73	II	MSS
chr19	5754	18435	q	rev	C535-N	Normal	C535	73	II	MSS
chr19	3541	16353	q	rev	C535-N	Normal	C535	73	II	MSS
chr19	1846	8876	q	rev	C535-N	Normal	C535	73	II	MSS
chr20	1748	16490	p	fwd	C535-N	Normal	C535	73	II	MSS
chr20	1273	11274	p	fwd	C535-N	Normal	C535	73	II	MSS
chr20	5569	59151	p	fwd	C535-N	Normal	C535	73	II	MSS
chr20	5391	45677	p	fwd	C535-N	Normal	C535	73	II	MSS
chr20	3968	30432	q	rev	C535-N	Normal	C535	73	II	MSS
chr20	4441	27213	q	rev	C535-N	Normal	C535	73	II	MSS
chr20	3630	24951	q	rev	C535-N	Normal	C535	73	II	MSS
chr20	1947	19854	q	rev	C535-N	Normal	C535	73	II	MSS
chr20	3095	20897	q	rev	C535-N	Normal	C535	73	II	MSS
chr20	4710	18460	q	rev	C535-N	Normal	C535	73	II	MSS
chr20	3446	17272	q	rev	C535-N	Normal	C535	73	II	MSS
chr20	2017	10166	q	rev	C535-N	Normal	C535	73	II	MSS
chr20	4160	13737	q	rev	C535-N	Normal	C535	73	II	MSS
chr20	5368	12424	q	rev	C535-N	Normal	C535	73	II	MSS
chr20	3648	9700	q	rev	C535-N	Normal	C535	73	II	MSS
chr20	5603	52090	q	rev	C535-N	Normal	C535	73	II	MSS
chr21	8837	101739	p	fwd	C535-N	Normal	C535	73	II	MSS
chr21	5847	44029	p	fwd	C535-N	Normal	C535	73	II	MSS
chr21	2512	12692	p	fwd	C535-N	Normal	C535	73	II	MSS
chr21	3856	12604	p	fwd	C535-N	Normal	C535	73	II	MSS
chr21	4842	15789	p	fwd	C535-N	Normal	C535	73	II	MSS
chr21	6302	55803	p	fwd	C535-N	Normal	C535	73	II	MSS
chr21	511	7303	p	fwd	C535-N	Normal	C535	73	II	MSS
chr21	2931	17531	p	fwd	C535-N	Normal	C535	73	II	MSS
chr21	2805	17665	p	fwd	C535-N	Normal	C535	73	II	MSS
chr21	3130	26378	p	fwd	C535-N	Normal	C535	73	II	MSS
chr21	7551	71536	p	fwd	C535-N	Normal	C535	73	II	MSS
chr21	1617	13772	p	fwd	C535-N	Normal	C535	73	II	MSS
chr21	6193	17117	p	fwd	C535-N	Normal	C535	73	II	MSS
chr21	6989	15004	p	fwd	C535-N	Normal	C535	73	II	MSS
chr21	4393	19303	p	fwd	C535-N	Normal	C535	73	II	MSS
chr21	4660	22768	p	fwd	C535-N	Normal	C535	73	II	MSS
chr21	1610	10031	p	fwd	C535-N	Normal	C535	73	II	MSS
chr21	3306	31411	p	fwd	C535-N	Normal	C535	73	II	MSS
chr21	2731	22189	p	fwd	C535-N	Normal	C535	73	II	MSS
chr21	15957	36592	p	fwd	C535-N	Normal	C535	73	II	MSS
chr21	7224	17599	p	fwd	C535-N	Normal	C535	73	II	MSS
chr21	1472	12577	p	fwd	C535-N	Normal	C535	73	II	MSS
chr21	4407	28517	q	rev	C535-N	Normal	C535	73	II	MSS
chr21	2049	24245	q	rev	C535-N	Normal	C535	73	II	MSS
chr21	3923	24410	q	rev	C535-N	Normal	C535	73	II	MSS
chr21	6206	67340	q	fwd	C535-N	Normal	C535	73	II	MSS
chr21	3233	7822	q	rev	C535-N	Normal	C535	73	II	MSS
chr21	2393	6679	q	rev	C535-N	Normal	C535	73	II	MSS
chr21	4119	9089	q	rev	C535-N	Normal	C535	73	II	MSS
chr22	9804	21996	p	rev	C535-N	Normal	C535	73	II	MSS
chr22	2592	17135	p	fwd	C535-N	Normal	C535	73	II	MSS
chr22	2291	12182	p	fwd	C535-N	Normal	C535	73	II	MSS
chr22	2583	13181	p	fwd	C535-N	Normal	C535	73	II	MSS
chr22	3301	7450	p	fwd	C535-N	Normal	C535	73	II	MSS
chr22	5305	22198	p	fwd	C535-N	Normal	C535	73	II	MSS
chr22	2278	9716	p	fwd	C535-N	Normal	C535	73	II	MSS
chr22	7850	17034	p	fwd	C535-N	Normal	C535	73	II	MSS
chr22	3041	30173	p	fwd	C535-N	Normal	C535	73	II	MSS
chr22	1878	24970	p	fwd	C535-N	Normal	C535	73	II	MSS
chr22	7333	38517	p	fwd	C535-N	Normal	C535	73	II	MSS
chr22	4175	71903	p	fwd	C535-N	Normal	C535	73	II	MSS
chr22	1932	14145	q	rev	C535-N	Normal	C535	73	II	MSS
chr22	2260	12840	q	rev	C535-N	Normal	C535	73	II	MSS
chr22	2918	9841	q	rev	C535-N	Normal	C535	73	II	MSS
chrX	6843	21942	p	fwd	C535-N	Normal	C535	73	II	MSS
chrX	2589	39983	p	fwd	C535-N	Normal	C535	73	II	MSS
chrX	4952	87764	p	fwd	C535-N	Normal	C535	73	II	MSS
chrX	3364	12340	p	fwd	C535-N	Normal	C535	73	II	MSS
chrX	2679	8477	p	fwd	C535-N	Normal	C535	73	II	MSS
chrX	4840	23062	p	fwd	C535-N	Normal	C535	73	II	MSS
chrX	3440	10644	p	fwd	C535-N	Normal	C535	73	II	MSS
chrX	4336	62900	p	fwd	C535-N	Normal	C535	73	II	MSS
chrX	2265	10486	p	fwd	C535-N	Normal	C535	73	II	MSS
chrX	2884	50580	p	fwd	C535-N	Normal	C535	73	II	MSS
chrX	5541	22145	p	fwd	C535-N	Normal	C535	73	II	MSS
chrX	6576	70540	p	fwd	C535-N	Normal	C535	73	II	MSS
chrX	5225	12732	p	fwd	C535-N	Normal	C535	73	II	MSS
chrX	4564	17410	q	rev	C535-N	Normal	C535	73	II	MSS
chrX	4160	13737	q	rev	C535-N	Normal	C535	73	II	MSS
chrX	4658	27735	q	rev	C535-N	Normal	C535	73	II	MSS
chrY	5265	18113	p	fwd	C535-N	Normal	C535	73	II	MSS
chrY	5933	22228	q	rev	C535-N	Normal	C535	73	II	MSS
chrY	4670	40295	q	rev	C535-N	Normal	C535	73	II	MSS
chrY	3130	26378	q	rev	C535-N	Normal	C535	73	II	MSS
alt1_p_0	3979	32927	p	fwd	C535-N	Normal	C535	73	II	MSS
alt1_q_0	4550	89281	q	fwd	C535-N	Normal	C535	73	II	MSS
alt1_q_0	3774	34731	q	fwd	C535-N	Normal	C535	73	II	MSS
alt1_q_0	14226	48488	q	fwd	C535-N	Normal	C535	73	II	MSS
alt1_q_0	4178	52564	q	fwd	C535-N	Normal	C535	73	II	MSS
alt1_q_0	6938	75042	q	fwd	C535-N	Normal	C535	73	II	MSS
alt1_q_0	438	8868	q	fwd	C535-N	Normal	C535	73	II	MSS
alt1_q_0	5712	66130	q	fwd	C535-N	Normal	C535	73	II	MSS
alt1_q_0	4760	58251	q	fwd	C535-N	Normal	C535	73	II	MSS
alt1_q_0	6730	131101	q	fwd	C535-N	Normal	C535	73	II	MSS
alt1_q_0	6206	67340	q	rev	C535-N	Normal	C535	73	II	MSS
alt2_p_0	5799	78867	p	fwd	C535-N	Normal	C535	73	II	MSS
alt2_p_0	5869	99388	p	fwd	C535-N	Normal	C535	73	II	MSS
alt2_p_0	3390	37275	p	fwd	C535-N	Normal	C535	73	II	MSS
alt2_p_0	691	14995	p	fwd	C535-N	Normal	C535	73	II	MSS
alt2_p_0	12	10420	q	fwd	C535-N	Normal	C535	73	II	MSS
alt2_q_0	5277	53268	q	fwd	C535-N	Normal	C535	73	II	MSS
alt2_q_0	4261	20772	q	fwd	C535-N	Normal	C535	73	II	MSS
alt2_q_0	4597	38728	q	fwd	C535-N	Normal	C535	73	II	MSS
alt2_q_0	9471	47228	q	fwd	C535-N	Normal	C535	73	II	MSS
alt2_q_0	3559	19506	q	fwd	C535-N	Normal	C535	73	II	MSS
alt2_q_0	3990	10900	q	fwd	C535-N	Normal	C535	73	II	MSS
alt2_q_0	3378	34172	q	fwd	C535-N	Normal	C535	73	II	MSS
alt2_q_0	2593	35120	q	fwd	C535-N	Normal	C535	73	II	MSS
alt3_p_0	6233	54623	p	fwd	C535-N	Normal	C535	73	II	MSS
alt3_p_0	5830	60580	p	fwd	C535-N	Normal	C535	73	II	MSS
alt3_p_0	5991	23988	p	fwd	C535-N	Normal	C535	73	II	MSS
alt4_p_0	1846	8876	p	fwd	C535-N	Normal	C535	73	II	MSS
alt4_p_0	6847	27128	p	fwd	C535-N	Normal	C535	73	II	MSS
alt4_p_0	10352	98799	p	fwd	C535-N	Normal	C535	73	II	MSS
alt4_p_0	2893	17079	p	fwd	C535-N	Normal	C535	73	II	MSS
alt4_p_0	5852	26856	p	fwd	C535-N	Normal	C535	73	II	MSS
alt4_p_0	5025	62205	p	fwd	C535-N	Normal	C535	73	II	MSS
alt4_p_0	4346	20296	p	fwd	C535-N	Normal	C535	73	II	MSS
alt4_p_0	4997	20530	p	fwd	C535-N	Normal	C535	73	II	MSS
alt4_p_0	6788	45324	p	fwd	C535-N	Normal	C535	73	II	MSS
alt4_p_0	9940	17771	p	fwd	C535-N	Normal	C535	73	II	MSS
alt4_p_0	2602	39895	p	fwd	C535-N	Normal	C535	73	II	MSS
alt4_p_0	194	4585	p	rev	C535-N	Normal	C535	73	II	MSS
alt4_q_0	5179	58616	q	fwd	C535-N	Normal	C535	73	II	MSS
alt4_q_0	1213	16523	q	fwd	C535-N	Normal	C535	73	II	MSS
alt4_q_0	5265	18113	q	fwd	C535-N	Normal	C535	73	II	MSS
alt4_q_0	4439	51479	q	fwd	C535-N	Normal	C535	73	II	MSS
alt4_q_0	6186	76084	q	fwd	C535-N	Normal	C535	73	II	MSS
alt4_q_0	6635	90303	q	fwd	C535-N	Normal	C535	73	II	MSS
alt4_q_0	4097	8498	q	fwd	C535-N	Normal	C535	73	II	MSS
alt4_q_0	3620	34956	q	fwd	C535-N	Normal	C535	73	II	MSS
alt4_q_0	1052	11507	q	fwd	C535-N	Normal	C535	73	II	MSS
alt4_q_0	3511	12079	q	fwd	C535-N	Normal	C535	73	II	MSS
alt4_q_0	2627	9873	q	fwd	C535-N	Normal	C535	73	II	MSS
alt4_q_0	8766	26777	q	fwd	C535-N	Normal	C535	73	II	MSS
alt4_q_0	5644	11271	q	fwd	C535-N	Normal	C535	73	II	MSS
alt4_q_0	1984	36783	q	fwd	C535-N	Normal	C535	73	II	MSS
alt4_q_0	1174	17895	q	fwd	C535-N	Normal	C535	73	II	MSS
alt4_q_0	2450	6008	q	fwd	C535-N	Normal	C535	73	II	MSS
alt4_q_0	6277	13790	q	fwd	C535-N	Normal	C535	73	II	MSS
alt5_q_0	2796	27986	q	fwd	C535-N	Normal	C535	73	II	MSS
alt5_q_0	4261	50086	q	fwd	C535-N	Normal	C535	73	II	MSS
alt5_q_0	15067	25440	q	fwd	C535-N	Normal	C535	73	II	MSS
alt7_p_0	287	4280	p	rev	C535-N	Normal	C535	73	II	MSS
alt7_q_0	5078	49582	q	fwd	C535-N	Normal	C535	73	II	MSS
alt7_q_0	2398	46165	q	fwd	C535-N	Normal	C535	73	II	MSS
alt7_q_0	3551	32026	q	fwd	C535-N	Normal	C535	73	II	MSS
alt7_q_0	632	8658	q	fwd	C535-N	Normal	C535	73	II	MSS
alt7_q_0	4052	35550	q	fwd	C535-N	Normal	C535	73	II	MSS
alt7_q_0	4106	32458	q	fwd	C535-N	Normal	C535	73	II	MSS
alt7_q_0	4975	62148	q	fwd	C535-N	Normal	C535	73	II	MSS
alt7_q_0	6305	111369	q	fwd	C535-N	Normal	C535	73	II	MSS
alt7_q_0	5601	47086	q	fwd	C535-N	Normal	C535	73	II	MSS
alt7_q_0	14232	76853	q	fwd	C535-N	Normal	C535	73	II	MSS
alt8_q_0	3564	52309	q	fwd	C535-N	Normal	C535	73	II	MSS
alt8_q_0	3384	65982	q	fwd	C535-N	Normal	C535	73	II	MSS
alt8_q_0	311	4976	q	rev	C535-N	Normal	C535	73	II	MSS
alt9_p_0	5525	72189	p	fwd	C535-N	Normal	C535	73	II	MSS
alt9_p_0	1626	16977	p	fwd	C535-N	Normal	C535	73	II	MSS
alt9_p_0	4279	13476	p	fwd	C535-N	Normal	C535	73	II	MSS
alt9_p_0	5759	81473	p	fwd	C535-N	Normal	C535	73	II	MSS
alt9_p_0	1660	18437	p	fwd	C535-N	Normal	C535	73	II	MSS
alt9_p_0	3502	20860	p	fwd	C535-N	Normal	C535	73	II	MSS
alt9_p_0	5996	10705	p	fwd	C535-N	Normal	C535	73	II	MSS
alt9_p_0	3576	40840	p	fwd	C535-N	Normal	C535	73	II	MSS
alt9_q_0	21	16714	q	fwd	C535-N	Normal	C535	73	II	MSS
alt10_p_0	1761	32554	p	fwd	C535-N	Normal	C535	73	II	MSS
alt10_p_0	5279	28362	p	fwd	C535-N	Normal	C535	73	II	MSS
alt10_p_0	5279	28362	p	fwd	C535-N	Normal	C535	73	II	MSS
alt10_p_0	4894	58109	p	fwd	C535-N	Normal	C535	73	II	MSS
alt10_p_0	1777	28049	p	fwd	C535-N	Normal	C535	73	II	MSS
alt10_q_0	16292	100517	q	fwd	C535-N	Normal	C535	73	II	MSS
alt10_q_0	9120	42712	q	fwd	C535-N	Normal	C535	73	II	MSS
alt10_q_0	6457	48324	q	fwd	C535-N	Normal	C535	73	II	MSS
alt11_q_0	3280	45492	q	fwd	C535-N	Normal	C535	73	II	MSS
alt11_q_0	3181	13857	q	fwd	C535-N	Normal	C535	73	II	MSS
alt11_q_0	4242	14207	q	fwd	C535-N	Normal	C535	73	II	MSS
alt11_q_0	2850	8470	q	fwd	C535-N	Normal	C535	73	II	MSS
alt11_q_0	7785	17762	q	fwd	C535-N	Normal	C535	73	II	MSS
alt11_q_0	5396	61243	q	fwd	C535-N	Normal	C535	73	II	MSS
alt11_q_0	4097	50826	q	fwd	C535-N	Normal	C535	73	II	MSS
alt11_q_0	3974	56068	q	fwd	C535-N	Normal	C535	73	II	MSS
alt11_q_0	1594	19320	q	fwd	C535-N	Normal	C535	73	II	MSS
alt11_q_0	3142	55026	q	fwd	C535-N	Normal	C535	73	II	MSS
alt12_p_0	1776	14799	p	fwd	C535-N	Normal	C535	73	II	MSS
alt12_p_0	3278	8380	p	fwd	C535-N	Normal	C535	73	II	MSS
alt12_p_0	5380	12753	p	fwd	C535-N	Normal	C535	73	II	MSS
alt12_p_0	4422	9745	p	fwd	C535-N	Normal	C535	73	II	MSS
alt12_q_0	3136	43328	q	fwd	C535-N	Normal	C535	73	II	MSS
alt12_q_0	4976	36777	q	fwd	C535-N	Normal	C535	73	II	MSS
alt12_q_0	5946	33873	q	fwd	C535-N	Normal	C535	73	II	MSS
alt12_q_0	1062	15260	q	fwd	C535-N	Normal	C535	73	II	MSS
alt12_q_0	5277	41770	q	fwd	C535-N	Normal	C535	73	II	MSS
alt12_q_0	11268	75026	q	fwd	C535-N	Normal	C535	73	II	MSS
alt12_q_0	4833	34464	q	fwd	C535-N	Normal	C535	73	II	MSS
alt12_q_0	5807	74617	q	fwd	C535-N	Normal	C535	73	II	MSS
alt12_q_0	5569	107521	q	fwd	C535-N	Normal	C535	73	II	MSS
alt13_q_0	960	20002	q	fwd	C535-N	Normal	C535	73	II	MSS
alt13_q_0	6197	41934	q	fwd	C535-N	Normal	C535	73	II	MSS
alt13_q_0	6245	103607	q	fwd	C535-N	Normal	C535	73	II	MSS
alt13_q_0	6285	18627	q	fwd	C535-N	Normal	C535	73	II	MSS
alt13_q_0	8794	96331	q	fwd	C535-N	Normal	C535	73	II	MSS
alt13_q_0	4521	46585	q	fwd	C535-N	Normal	C535	73	II	MSS
alt13_q_0	2470	42007	q	fwd	C535-N	Normal	C535	73	II	MSS
alt14_q_0	4061	85480	q	fwd	C535-N	Normal	C535	73	II	MSS
alt14_q_0	4662	45138	q	fwd	C535-N	Normal	C535	73	II	MSS
alt15_q_0	1477	18783	q	fwd	C535-N	Normal	C535	73	II	MSS
alt15_q_0	6634	26249	q	fwd	C535-N	Normal	C535	73	II	MSS
alt15_q_0	1167	17756	q	fwd	C535-N	Normal	C535	73	II	MSS
alt15_q_0	4237	52895	q	fwd	C535-N	Normal	C535	73	II	MSS
alt15_q_0	2803	27385	q	fwd	C535-N	Normal	C535	73	II	MSS
alt15_q_0	5535	49503	q	fwd	C535-N	Normal	C535	73	II	MSS
alt15_q_0	8543	139277	q	fwd	C535-N	Normal	C535	73	II	MSS
alt16_p_0	8172	21096	p	fwd	C535-N	Normal	C535	73	II	MSS
alt16_q_0	3488	35882	q	fwd	C535-N	Normal	C535	73	II	MSS
alt16_q_0	4320	70204	q	fwd	C535-N	Normal	C535	73	II	MSS
alt16_q_0	5510	99265	q	fwd	C535-N	Normal	C535	73	II	MSS
alt16_q_0	3378	34172	q	fwd	C535-N	Normal	C535	73	II	MSS
alt16_q_0	2593	35120	q	fwd	C535-N	Normal	C535	73	II	MSS
alt16_q_0	5141	22214	q	fwd	C535-N	Normal	C535	73	II	MSS
alt16_q_0	5492	49324	q	fwd	C535-N	Normal	C535	73	II	MSS
alt16_q_0	2988	41599	q	fwd	C535-N	Normal	C535	73	II	MSS
alt16_q_0	645	13362	q	fwd	C535-N	Normal	C535	73	II	MSS
alt16_q_0	3577	16388	q	fwd	C535-N	Normal	C535	73	II	MSS
alt17_q_0	1990	30270	q	fwd	C535-N	Normal	C535	73	II	MSS
alt17_q_0	5959	87455	q	fwd	C535-N	Normal	C535	73	II	MSS
alt17_q_0	6687	79982	q	fwd	C535-N	Normal	C535	73	II	MSS
alt17_q_0	6274	72834	q	fwd	C535-N	Normal	C535	73	II	MSS
alt17_q_0	4153	42211	q	fwd	C535-N	Normal	C535	73	II	MSS
alt17_q_0	3938	57418	q	fwd	C535-N	Normal	C535	73	II	MSS
alt17_q_0	7224	114792	q	fwd	C535-N	Normal	C535	73	II	MSS
alt17_q_0	2635	25723	q	fwd	C535-N	Normal	C535	73	II	MSS
alt17_q_0	15	9960	q	rev	C535-N	Normal	C535	73	II	MSS
alt18_p_0	5658	78393	p	fwd	C535-N	Normal	C535	73	II	MSS
alt18_p_0	1582	24758	p	fwd	C535-N	Normal	C535	73	II	MSS
alt18_p_0	1688	6534	p	fwd	C535-N	Normal	C535	73	II	MSS
alt18_p_0	3126	51946	p	fwd	C535-N	Normal	C535	73	II	MSS
alt18_p_0	1719	29824	p	fwd	C535-N	Normal	C535	73	II	MSS
alt18_q_0	3424	10670	q	fwd	C535-N	Normal	C535	73	II	MSS
alt18_q_0	3898	12618	q	fwd	C535-N	Normal	C535	73	II	MSS
alt18_q_0	7875	93442	q	fwd	C535-N	Normal	C535	73	II	MSS
alt18_q_0	7940	46915	q	fwd	C535-N	Normal	C535	73	II	MSS
alt18_q_0	2885	45340	q	fwd	C535-N	Normal	C535	73	II	MSS
alt18_q_0	5484	44242	q	fwd	C535-N	Normal	C535	73	II	MSS
alt18_q_0	4826	38451	q	fwd	C535-N	Normal	C535	73	II	MSS
alt18_q_0	5280	15376	q	fwd	C535-N	Normal	C535	73	II	MSS
alt18_q_0	5252	55159	q	fwd	C535-N	Normal	C535	73	II	MSS
alt18_q_0	1897	12377	q	fwd	C535-N	Normal	C535	73	II	MSS
alt18_q_0	2747	11379	q	fwd	C535-N	Normal	C535	73	II	MSS
alt18_q_0	658	5838	q	fwd	C535-N	Normal	C535	73	II	MSS
alt18_q_0	6328	48600	q	fwd	C535-N	Normal	C535	73	II	MSS
alt18_q_0	7503	39877	q	fwd	C535-N	Normal	C535	73	II	MSS
alt18_q_0	4748	53019	q	fwd	C535-N	Normal	C535	73	II	MSS
alt18_q_0	2858	14836	q	fwd	C535-N	Normal	C535	73	II	MSS
alt18_q_0	1786	10545	q	fwd	C535-N	Normal	C535	73	II	MSS
alt18_q_0	1717	17924	q	fwd	C535-N	Normal	C535	73	II	MSS
alt18_q_0	2879	21035	q	fwd	C535-N	Normal	C535	73	II	MSS
alt18_q_0	9698	19288	q	fwd	C535-N	Normal	C535	73	II	MSS
alt18_q_0	4864	8205	q	fwd	C535-N	Normal	C535	73	II	MSS
alt18_q_0	6546	82533	q	fwd	C535-N	Normal	C535	73	II	MSS
alt18_q_0	2068	8988	q	fwd	C535-N	Normal	C535	73	II	MSS
alt19_p_0	3394	57006	p	fwd	C535-N	Normal	C535	73	II	MSS
alt19_p_0	4201	59460	p	fwd	C535-N	Normal	C535	73	II	MSS
alt19_p_0	5775	70998	p	fwd	C535-N	Normal	C535	73	II	MSS
alt19_p_0	3267	52258	p	fwd	C535-N	Normal	C535	73	II	MSS
alt19_p_0	4214	67975	p	fwd	C535-N	Normal	C535	73	II	MSS
alt19_p_0	6780	116271	p	fwd	C535-N	Normal	C535	73	II	MSS
alt19_p_0	3228	42067	p	fwd	C535-N	Normal	C535	73	II	MSS
alt19_q_0	4859	79438	q	fwd	C535-N	Normal	C535	73	II	MSS
alt19_q_0	3371	41127	q	fwd	C535-N	Normal	C535	73	II	MSS
alt19_q_0	5124	30266	q	fwd	C535-N	Normal	C535	73	II	MSS
alt19_q_0	2516	41678	q	fwd	C535-N	Normal	C535	73	II	MSS
alt19_q_0	2399	26799	q	fwd	C535-N	Normal	C535	73	II	MSS
alt19_q_0	2934	11581	q	fwd	C535-N	Normal	C535	73	II	MSS
alt19_q_0	3066	8366	q	fwd	C535-N	Normal	C535	73	II	MSS
alt19_q_0	10	13697	q	fwd	C535-N	Normal	C535	73	II	MSS
alt20_q_0	17	10611	q	fwd	C535-N	Normal	C535	73	II	MSS
alt21_q_0	5275	36364	q	fwd	C535-N	Normal	C535	73	II	MSS
alt21_q_0	3345	8338	q	fwd	C535-N	Normal	C535	73	II	MSS
alt21_q_0	5212	68472	q	fwd	C535-N	Normal	C535	73	II	MSS
alt21_q_0	2898	31879	q	fwd	C535-N	Normal	C535	73	II	MSS
alt21_q_0	4412	13640	q	fwd	C535-N	Normal	C535	73	II	MSS
alt21_q_0	1905	9397	q	fwd	C535-N	Normal	C535	73	II	MSS
alt22_q_0	4688	54357	q	fwd	C535-N	Normal	C535	73	II	MSS
alt22_q_0	2363	37654	q	fwd	C535-N	Normal	C535	73	II	MSS
alt22_q_0	4290	66345	q	fwd	C535-N	Normal	C535	73	II	MSS
alt22_q_0	3105	40107	q	fwd	C535-N	Normal	C535	73	II	MSS
alt22_q_0	5447	89618	q	fwd	C535-N	Normal	C535	73	II	MSS
alt22_q_0	423	6531	q	rev	C535-N	Normal	C535	73	II	MSS
altX_q_0	6926	85759	q	fwd	C535-N	Normal	C535	73	II	MSS
altX_q_0	7126	54975	q	fwd	C535-N	Normal	C535	73	II	MSS
altX_q_0	6117	58367	q	fwd	C535-N	Normal	C535	73	II	MSS
altX_p_0	2679	8477	p	fwd	C535-N	Normal	C535	73	II	MSS
altX_p_0	3440	10644	p	fwd	C535-N	Normal	C535	73	II	MSS
altX_p_0	3364	12340	p	fwd	C535-N	Normal	C535	73	II	MSS
chr1	1025	8020	p	fwd	C538-N	Normal	C538	76	III	MSI
chr1	5107	17043	p	fwd	C538-N	Normal	C538	76	III	MSI
chr1	4663	47866	p	fwd	C538-N	Normal	C538	76	III	MSI
chr1	5866	64239	p	fwd	C538-N	Normal	C538	76	III	MSI
chr1	1737	12666	p	fwd	C538-N	Normal	C538	76	III	MSI
chr1	1984	24989	p	fwd	C538-N	Normal	C538	76	III	MSI
chr1	36	11027	p	rev	C538-N	Normal	C538	76	III	MSI
chr1	5519	78004	p	fwd	C538-N	Normal	C538	76	III	MSI
chr1	2599	11651	p	fwd	C538-N	Normal	C538	76	III	MSI
chr1	4687	66455	p	fwd	C538-N	Normal	C538	76	III	MSI
chr1	5633	72609	p	fwd	C538-N	Normal	C538	76	III	MSI
chr1	2102	7238	p	fwd	C538-N	Normal	C538	76	III	MSI
chr1	4605	68978	p	fwd	C538-N	Normal	C538	76	III	MSI
chr1	12161	76175	p	fwd	C538-N	Normal	C538	76	III	MSI
chr1	3969	12943	p	fwd	C538-N	Normal	C538	76	III	MSI
chr1	2041	11736	p	fwd	C538-N	Normal	C538	76	III	MSI
chr1	1685	14261	p	fwd	C538-N	Normal	C538	76	III	MSI
chr1	3186	10484	p	fwd	C538-N	Normal	C538	76	III	MSI
chr1	1221	5865	p	fwd	C538-N	Normal	C538	76	III	MSI
chr1	4271	10007	p	fwd	C538-N	Normal	C538	76	III	MSI
chr1	4850	19122	p	fwd	C538-N	Normal	C538	76	III	MSI
chr1	3121	8130	p	fwd	C538-N	Normal	C538	76	III	MSI
chr1	4273	65995	p	fwd	C538-N	Normal	C538	76	III	MSI
chr1	7376	141987	p	fwd	C538-N	Normal	C538	76	III	MSI
chr1	2998	41495	p	fwd	C538-N	Normal	C538	76	III	MSI
chr1	2780	10537	p	fwd	C538-N	Normal	C538	76	III	MSI
chr1	3687	63047	p	fwd	C538-N	Normal	C538	76	III	MSI
chr1	1771	7542	p	fwd	C538-N	Normal	C538	76	III	MSI
chr1	3579	9230	p	fwd	C538-N	Normal	C538	76	III	MSI
chr1	2670	10137	p	fwd	C538-N	Normal	C538	76	III	MSI
chr1	2249	15262	p	fwd	C538-N	Normal	C538	76	III	MSI
chr1	7151	71701	p	fwd	C538-N	Normal	C538	76	III	MSI
chr1	3518	23832	p	fwd	C538-N	Normal	C538	76	III	MSI
chr1	4468	47077	p	fwd	C538-N	Normal	C538	76	III	MSI
chr1	2763	7987	p	fwd	C538-N	Normal	C538	76	III	MSI
chr1	3318	10657	p	fwd	C538-N	Normal	C538	76	III	MSI
chr1	811	9021	p	fwd	C538-N	Normal	C538	76	III	MSI
chr1	3699	50248	p	fwd	C538-N	Normal	C538	76	III	MSI
chr1	1775	7439	p	fwd	C538-N	Normal	C538	76	III	MSI
chr1	6238	33878	p	fwd	C538-N	Normal	C538	76	III	MSI
chr1	5132	101741	p	fwd	C538-N	Normal	C538	76	III	MSI
chr1	5771	25670	p	fwd	C538-N	Normal	C538	76	III	MSI
chr1	1701	4876	p	fwd	C538-N	Normal	C538	76	III	MSI
chr1	6180	60059	p	fwd	C538-N	Normal	C538	76	III	MSI
chr1	2721	21545	p	fwd	C538-N	Normal	C538	76	III	MSI
chr1	4209	10040	p	fwd	C538-N	Normal	C538	76	III	MSI
chr1	2324	10951	p	fwd	C538-N	Normal	C538	76	III	MSI
chr1	1883	6382	p	fwd	C538-N	Normal	C538	76	III	MSI
chr1	9792	30411	p	fwd	C538-N	Normal	C538	76	III	MSI
chr1	1932	15727	p	fwd	C538-N	Normal	C538	76	III	MSI
chr1	5632	100254	p	fwd	C538-N	Normal	C538	76	III	MSI
chr1	4653	103177	p	fwd	C538-N	Normal	C538	76	III	MSI
chr1	2782	39672	p	rev	C538-N	Normal	C538	76	III	MSI
chr1	659	19497	p	fwd	C538-N	Normal	C538	76	III	MSI
chr1	2672	28251	q	rev	C538-N	Normal	C538	76	III	MSI
chr1	3809	24678	q	rev	C538-N	Normal	C538	76	III	MSI
chr1	2786	22100	q	rev	C538-N	Normal	C538	76	III	MSI
chr1	2351	19216	q	rev	C538-N	Normal	C538	76	III	MSI
chr1	3512	25795	q	rev	C538-N	Normal	C538	76	III	MSI
chr1	2840	29626	q	rev	C538-N	Normal	C538	76	III	MSI
chr1	6133	43933	q	rev	C538-N	Normal	C538	76	III	MSI
chr1	2110	14019	q	rev	C538-N	Normal	C538	76	III	MSI
chr1	3033	14974	q	rev	C538-N	Normal	C538	76	III	MSI
chr1	5577	16601	q	rev	C538-N	Normal	C538	76	III	MSI
chr1	2744	13300	q	rev	C538-N	Normal	C538	76	III	MSI
chr1	564	10986	q	rev	C538-N	Normal	C538	76	III	MSI
chr1	3606	10362	q	rev	C538-N	Normal	C538	76	III	MSI
chr1	2621	12690	q	rev	C538-N	Normal	C538	76	III	MSI
chr1	1261	11851	q	rev	C538-N	Normal	C538	76	III	MSI
chr1	2794	13122	q	rev	C538-N	Normal	C538	76	III	MSI
chr1	1394	17838	q	rev	C538-N	Normal	C538	76	III	MSI
chr1	4365	13931	q	rev	C538-N	Normal	C538	76	III	MSI
chr1	1942	11184	q	rev	C538-N	Normal	C538	76	III	MSI
chr1	1817	11669	q	rev	C538-N	Normal	C538	76	III	MSI
chr1	627	9342	q	rev	C538-N	Normal	C538	76	III	MSI
chr1	1984	10362	q	rev	C538-N	Normal	C538	76	III	MSI
chr1	2394	10516	q	rev	C538-N	Normal	C538	76	III	MSI
chr1	2329	11383	q	rev	C538-N	Normal	C538	76	III	MSI
chr1	2113	10818	q	rev	C538-N	Normal	C538	76	III	MSI
chr1	5343	13637	q	rev	C538-N	Normal	C538	76	III	MSI
chr1	3267	10632	q	rev	C538-N	Normal	C538	76	III	MSI
chr1	6498	14008	q	rev	C538-N	Normal	C538	76	III	MSI
chr1	3497	10138	q	rev	C538-N	Normal	C538	76	III	MSI
chr1	1817	8429	q	rev	C538-N	Normal	C538	76	III	MSI
chr1	4422	11113	q	rev	C538-N	Normal	C538	76	III	MSI
chr1	2749	9403	q	rev	C538-N	Normal	C538	76	III	MSI
chr1	3945	10252	q	rev	C538-N	Normal	C538	76	III	MSI
chr1	2782	9008	q	rev	C538-N	Normal	C538	76	III	MSI
chr1	1933	4586	q	rev	C538-N	Normal	C538	76	III	MSI
chr1	3362	8496	q	rev	C538-N	Normal	C538	76	III	MSI
chr1	4965	11687	q	rev	C538-N	Normal	C538	76	III	MSI
chr1	4392	8533	q	rev	C538-N	Normal	C538	76	III	MSI
chr1	3564	7000	q	rev	C538-N	Normal	C538	76	III	MSI
chr1	4013	35796	q	rev	C538-N	Normal	C538	76	III	MSI
chr1	2462	10074	q	rev	C538-N	Normal	C538	76	III	MSI
chr1	1954	20084	q	rev	C538-N	Normal	C538	76	III	MSI
chr1	2458	7888	q	rev	C538-N	Normal	C538	76	III	MSI
chr1	2458	7888	q	rev	C538-N	Normal	C538	76	III	MSI
chr1	2446	7888	q	rev	C538-N	Normal	C538	76	III	MSI
chr1	3587	41621	q	rev	C538-N	Normal	C538	76	III	MSI
chr1	2446	7888	q	rev	C538-N	Normal	C538	76	III	MSI
chr1	2957	19099	q	rev	C538-N	Normal	C538	76	III	MSI
chr2	2676	6939	p	rev	C538-N	Normal	C538	76	III	MSI
chr2	2676	6939	p	rev	C538-N	Normal	C538	76	III	MSI
chr2	2940	7558	p	rev	C538-N	Normal	C538	76	III	MSI
chr2	4679	17878	p	rev	C538-N	Normal	C538	76	III	MSI
chr2	4074	10040	p	rev	C538-N	Normal	C538	76	III	MSI
chr2	1240	4661	p	rev	C538-N	Normal	C538	76	III	MSI
chr2	2112	5124	p	rev	C538-N	Normal	C538	76	III	MSI
chr2	1380	4054	p	rev	C538-N	Normal	C538	76	III	MSI
chr2	6648	16214	p	rev	C538-N	Normal	C538	76	III	MSI
chr2	2268	7073	p	rev	C538-N	Normal	C538	76	III	MSI
chr2	3780	10047	p	rev	C538-N	Normal	C538	76	III	MSI
chr2	4121	11117	p	rev	C538-N	Normal	C538	76	III	MSI
chr2	2268	7073	p	rev	C538-N	Normal	C538	76	III	MSI
chr2	4299	26179	p	fwd	C538-N	Normal	C538	76	III	MSI
chr2	6136	66526	p	rev	C538-N	Normal	C538	76	III	MSI
chr2	3080	24798	p	fwd	C538-N	Normal	C538	76	III	MSI
chr2	3358	69665	p	fwd	C538-N	Normal	C538	76	III	MSI
chr2	2861	33755	p	fwd	C538-N	Normal	C538	76	III	MSI
chr2	773	16188	p	fwd	C538-N	Normal	C538	76	III	MSI
chr2	4006	15011	p	fwd	C538-N	Normal	C538	76	III	MSI
chr2	3906	38626	p	fwd	C538-N	Normal	C538	76	III	MSI
chr2	2337	8373	p	fwd	C538-N	Normal	C538	76	III	MSI
chr2	2198	9172	p	fwd	C538-N	Normal	C538	76	III	MSI
chr2	2484	6903	p	fwd	C538-N	Normal	C538	76	III	MSI
chr2	4228	37912	p	fwd	C538-N	Normal	C538	76	III	MSI
chr2	7187	105476	p	fwd	C538-N	Normal	C538	76	III	MSI
chr2	3596	24909	p	fwd	C538-N	Normal	C538	76	III	MSI
chr2	2643	30765	p	fwd	C538-N	Normal	C538	76	III	MSI
chr2	2094	28814	p	fwd	C538-N	Normal	C538	76	III	MSI
chr2	4560	19617	p	fwd	C538-N	Normal	C538	76	III	MSI
chr2	2183	11526	p	fwd	C538-N	Normal	C538	76	III	MSI
chr2	2416	5910	p	fwd	C538-N	Normal	C538	76	III	MSI
chr2	2588	30279	p	fwd	C538-N	Normal	C538	76	III	MSI
chr2	1178	12871	p	fwd	C538-N	Normal	C538	76	III	MSI
chr2	2909	8054	p	fwd	C538-N	Normal	C538	76	III	MSI
chr2	3074	8865	p	fwd	C538-N	Normal	C538	76	III	MSI
chr2	4008	17153	p	fwd	C538-N	Normal	C538	76	III	MSI
chr2	2484	6903	p	fwd	C538-N	Normal	C538	76	III	MSI
chr2	2919	53374	p	fwd	C538-N	Normal	C538	76	III	MSI
chr2	3662	65082	p	fwd	C538-N	Normal	C538	76	III	MSI
chr2	16	9222	p	fwd	C538-N	Normal	C538	76	III	MSI
chr2	4955	30921	q	rev	C538-N	Normal	C538	76	III	MSI
chr2	2565	18633	q	rev	C538-N	Normal	C538	76	III	MSI
chr2	1978	16675	q	rev	C538-N	Normal	C538	76	III	MSI
chr2	1251	16097	q	rev	C538-N	Normal	C538	76	III	MSI
chr2	4563	19679	q	rev	C538-N	Normal	C538	76	III	MSI
chr2	1717	16360	q	rev	C538-N	Normal	C538	76	III	MSI
chr2	2549	18168	q	rev	C538-N	Normal	C538	76	III	MSI
chr2	2574	13388	q	rev	C538-N	Normal	C538	76	III	MSI
chr2	1302	14348	q	rev	C538-N	Normal	C538	76	III	MSI
chr2	2553	11056	q	rev	C538-N	Normal	C538	76	III	MSI
chr2	2279	13836	q	rev	C538-N	Normal	C538	76	III	MSI
chr2	1674	9552	q	rev	C538-N	Normal	C538	76	III	MSI
chr2	3721	13709	q	rev	C538-N	Normal	C538	76	III	MSI
chr2	4448	14405	q	rev	C538-N	Normal	C538	76	III	MSI
chr2	2840	29626	q	fwd	C538-N	Normal	C538	76	III	MSI
chr2	5692	14929	q	rev	C538-N	Normal	C538	76	III	MSI
chr2	2610	16495	q	rev	C538-N	Normal	C538	76	III	MSI
chr2	3414	11746	q	rev	C538-N	Normal	C538	76	III	MSI
chr2	3765	12064	q	rev	C538-N	Normal	C538	76	III	MSI
chr2	2224	9584	q	rev	C538-N	Normal	C538	76	III	MSI
chr2	1681	8234	q	rev	C538-N	Normal	C538	76	III	MSI
chr2	1879	8871	q	rev	C538-N	Normal	C538	76	III	MSI
chr2	2899	9292	q	rev	C538-N	Normal	C538	76	III	MSI
chr2	2378	9226	q	rev	C538-N	Normal	C538	76	III	MSI
chr2	1449	7273	q	rev	C538-N	Normal	C538	76	III	MSI
chr2	2416	7747	q	rev	C538-N	Normal	C538	76	III	MSI
chr2	2134	6921	q	rev	C538-N	Normal	C538	76	III	MSI
chr2	1748	5098	q	rev	C538-N	Normal	C538	76	III	MSI
chr2	1450	8116	q	rev	C538-N	Normal	C538	76	III	MSI
chr2	1719	14575	q	fwd	C538-N	Normal	C538	76	III	MSI
chr2	3398	25568	q	rev	C538-N	Normal	C538	76	III	MSI
chr3	1719	14575	p	rev	C538-N	Normal	C538	76	III	MSI
chr3	3527	15300	p	fwd	C538-N	Normal	C538	76	III	MSI
chr3	1728	11158	p	fwd	C538-N	Normal	C538	76	III	MSI
chr3	2776	15013	p	fwd	C538-N	Normal	C538	76	III	MSI
chr3	5101	21048	p	fwd	C538-N	Normal	C538	76	III	MSI
chr3	1132	7154	p	fwd	C538-N	Normal	C538	76	III	MSI
chr3	3563	10134	p	fwd	C538-N	Normal	C538	76	III	MSI
chr3	1928	7775	p	fwd	C538-N	Normal	C538	76	III	MSI
chr3	2386	6496	p	fwd	C538-N	Normal	C538	76	III	MSI
chr3	3876	8201	p	fwd	C538-N	Normal	C538	76	III	MSI
chr3	3393	13879	p	fwd	C538-N	Normal	C538	76	III	MSI
chr3	2914	27770	p	fwd	C538-N	Normal	C538	76	III	MSI
chr3	1816	30793	p	fwd	C538-N	Normal	C538	76	III	MSI
chr3	3140	9567	p	fwd	C538-N	Normal	C538	76	III	MSI
chr3	2081	32395	p	fwd	C538-N	Normal	C538	76	III	MSI
chr3	3222	58469	p	fwd	C538-N	Normal	C538	76	III	MSI
chr3	1768	16431	p	fwd	C538-N	Normal	C538	76	III	MSI
chr3	2462	35718	p	fwd	C538-N	Normal	C538	76	III	MSI
chr3	5147	82836	p	fwd	C538-N	Normal	C538	76	III	MSI
chr3	1640	11112	p	fwd	C538-N	Normal	C538	76	III	MSI
chr3	4516	37592	p	fwd	C538-N	Normal	C538	76	III	MSI
chr3	2101	23932	q	rev	C538-N	Normal	C538	76	III	MSI
chr3	1361	30881	q	rev	C538-N	Normal	C538	76	III	MSI
chr3	1798	22881	q	rev	C538-N	Normal	C538	76	III	MSI
chr3	3532	18928	q	rev	C538-N	Normal	C538	76	III	MSI
chr3	1706	25063	q	rev	C538-N	Normal	C538	76	III	MSI
chr3	2008	12226	q	rev	C538-N	Normal	C538	76	III	MSI
chr3	3003	12860	q	rev	C538-N	Normal	C538	76	III	MSI
chr3	3118	12427	q	rev	C538-N	Normal	C538	76	III	MSI
chr3	3004	30919	q	rev	C538-N	Normal	C538	76	III	MSI
chr3	2469	10515	q	rev	C538-N	Normal	C538	76	III	MSI
chr3	2342	9007	q	rev	C538-N	Normal	C538	76	III	MSI
chr3	2528	8355	q	rev	C538-N	Normal	C538	76	III	MSI
chr3	3920	10702	q	rev	C538-N	Normal	C538	76	III	MSI
chr3	3189	8076	q	rev	C538-N	Normal	C538	76	III	MSI
chr3	2313	7726	q	rev	C538-N	Normal	C538	76	III	MSI
chr3	3267	7595	q	rev	C538-N	Normal	C538	76	III	MSI
chr3	1900	7046	q	rev	C538-N	Normal	C538	76	III	MSI
chr3	2940	7558	q	fwd	C538-N	Normal	C538	76	III	MSI
chr3	4121	11117	q	fwd	C538-N	Normal	C538	76	III	MSI
chr3	2748	7317	q	fwd	C538-N	Normal	C538	76	III	MSI
chr3	3780	10047	q	fwd	C538-N	Normal	C538	76	III	MSI
chr3	4374	8974	q	fwd	C538-N	Normal	C538	76	III	MSI
chr3	4074	10040	q	fwd	C538-N	Normal	C538	76	III	MSI
chr3	4452	10503	q	fwd	C538-N	Normal	C538	76	III	MSI
chr3	6648	16214	q	fwd	C538-N	Normal	C538	76	III	MSI
chr3	2748	7317	q	fwd	C538-N	Normal	C538	76	III	MSI
chr3	3780	10047	q	fwd	C538-N	Normal	C538	76	III	MSI
chr3	1177	7931	q	rev	C538-N	Normal	C538	76	III	MSI
chr3	4374	8974	q	fwd	C538-N	Normal	C538	76	III	MSI
chr3	1859	23323	q	rev	C538-N	Normal	C538	76	III	MSI
chr3	1330	13939	q	rev	C538-N	Normal	C538	76	III	MSI
chr3	1025	8020	q	rev	C538-N	Normal	C538	76	III	MSI
chr3	2112	5124	q	fwd	C538-N	Normal	C538	76	III	MSI
chr3	2351	19216	q	rev	C538-N	Normal	C538	76	III	MSI
chr3	4690	15140	q	rev	C538-N	Normal	C538	76	III	MSI
chr3	1330	13939	q	rev	C538-N	Normal	C538	76	III	MSI
chr3	2574	13388	q	rev	C538-N	Normal	C538	76	III	MSI
chr4	4935	25930	p	fwd	C538-N	Normal	C538	76	III	MSI
chr4	5585	28872	p	fwd	C538-N	Normal	C538	76	III	MSI
chr4	3632	48787	p	fwd	C538-N	Normal	C538	76	III	MSI
chr4	2152	10583	p	fwd	C538-N	Normal	C538	76	III	MSI
chr4	2085	7932	p	fwd	C538-N	Normal	C538	76	III	MSI
chr4	3105	18612	p	fwd	C538-N	Normal	C538	76	III	MSI
chr4	1794	8450	p	fwd	C538-N	Normal	C538	76	III	MSI
chr4	1978	16675	p	fwd	C538-N	Normal	C538	76	III	MSI
chr4	2074	26702	p	fwd	C538-N	Normal	C538	76	III	MSI
chr4	3240	30210	p	fwd	C538-N	Normal	C538	76	III	MSI
chr4	2421	27626	p	fwd	C538-N	Normal	C538	76	III	MSI
chr4	3606	10362	p	fwd	C538-N	Normal	C538	76	III	MSI
chr4	1330	13939	p	fwd	C538-N	Normal	C538	76	III	MSI
chr4	3512	36231	p	fwd	C538-N	Normal	C538	76	III	MSI
chr4	4352	30158	p	fwd	C538-N	Normal	C538	76	III	MSI
chr4	2113	10818	p	fwd	C538-N	Normal	C538	76	III	MSI
chr4	1351	9155	p	fwd	C538-N	Normal	C538	76	III	MSI
chr4	2934	6799	p	fwd	C538-N	Normal	C538	76	III	MSI
chr4	1224	28563	p	fwd	C538-N	Normal	C538	76	III	MSI
chr4	2308	24428	p	fwd	C538-N	Normal	C538	76	III	MSI
chr4	2744	37531	p	fwd	C538-N	Normal	C538	76	III	MSI
chr4	1754	7714	p	fwd	C538-N	Normal	C538	76	III	MSI
chr4	54	6553	p	rev	C538-N	Normal	C538	76	III	MSI
chr4	5670	18769	p	fwd	C538-N	Normal	C538	76	III	MSI
chr4	1194	19072	p	fwd	C538-N	Normal	C538	76	III	MSI
chr4	3456	62329	p	fwd	C538-N	Normal	C538	76	III	MSI
chr4	2065	44492	p	fwd	C538-N	Normal	C538	76	III	MSI
chr4	1727	4756	p	fwd	C538-N	Normal	C538	76	III	MSI
chr4	3754	14771	p	fwd	C538-N	Normal	C538	76	III	MSI
chr4	3969	34730	p	fwd	C538-N	Normal	C538	76	III	MSI
chr4	6717	30624	p	fwd	C538-N	Normal	C538	76	III	MSI
chr4	5221	87807	p	fwd	C538-N	Normal	C538	76	III	MSI
chr4	4773	33145	p	fwd	C538-N	Normal	C538	76	III	MSI
chr4	1555	17903	p	fwd	C538-N	Normal	C538	76	III	MSI
chr4	8153	55593	p	fwd	C538-N	Normal	C538	76	III	MSI
chr4	3436	35331	p	fwd	C538-N	Normal	C538	76	III	MSI
chr4	5017	77756	p	fwd	C538-N	Normal	C538	76	III	MSI
chr4	6177	14784	p	fwd	C538-N	Normal	C538	76	III	MSI
chr4	3386	24463	p	fwd	C538-N	Normal	C538	76	III	MSI
chr4	3967	64793	p	fwd	C538-N	Normal	C538	76	III	MSI
chr4	2764	10596	p	fwd	C538-N	Normal	C538	76	III	MSI
chr4	8180	65416	p	fwd	C538-N	Normal	C538	76	III	MSI
chr4	3139	39852	p	fwd	C538-N	Normal	C538	76	III	MSI
chr4	5153	15173	p	fwd	C538-N	Normal	C538	76	III	MSI
chr4	3330	13970	p	fwd	C538-N	Normal	C538	76	III	MSI
chr4	4495	28073	p	fwd	C538-N	Normal	C538	76	III	MSI
chr4	1903	7231	p	fwd	C538-N	Normal	C538	76	III	MSI
chr4	3976	21611	p	fwd	C538-N	Normal	C538	76	III	MSI
chr4	2081	17303	p	fwd	C538-N	Normal	C538	76	III	MSI
chr4	1536	22965	p	fwd	C538-N	Normal	C538	76	III	MSI
chr4	8034	67023	p	fwd	C538-N	Normal	C538	76	III	MSI
chr4	2414	14101	p	fwd	C538-N	Normal	C538	76	III	MSI
chr4	2208	16660	p	fwd	C538-N	Normal	C538	76	III	MSI
chr4	2076	8681	p	fwd	C538-N	Normal	C538	76	III	MSI
chr4	1231	7109	p	fwd	C538-N	Normal	C538	76	III	MSI
chr4	3273	12107	p	fwd	C538-N	Normal	C538	76	III	MSI
chr4	3239	8824	p	fwd	C538-N	Normal	C538	76	III	MSI
chr4	3661	12682	p	fwd	C538-N	Normal	C538	76	III	MSI
chr4	4634	43372	p	fwd	C538-N	Normal	C538	76	III	MSI
chr4	3675	8644	p	fwd	C538-N	Normal	C538	76	III	MSI
chr4	3510	8985	p	fwd	C538-N	Normal	C538	76	III	MSI
chr4	4926	10508	p	fwd	C538-N	Normal	C538	76	III	MSI
chr4	3394	10599	p	fwd	C538-N	Normal	C538	76	III	MSI
chr4	605	7902	p	fwd	C538-N	Normal	C538	76	III	MSI
chr4	3140	6397	p	fwd	C538-N	Normal	C538	76	III	MSI
chr4	3465	8274	p	fwd	C538-N	Normal	C538	76	III	MSI
chr4	1224	5700	p	fwd	C538-N	Normal	C538	76	III	MSI
chr4	4004	18226	p	fwd	C538-N	Normal	C538	76	III	MSI
chr4	2632	18901	p	fwd	C538-N	Normal	C538	76	III	MSI
chr4	3855	29610	p	fwd	C538-N	Normal	C538	76	III	MSI
chr4	1691	16953	p	fwd	C538-N	Normal	C538	76	III	MSI
chr4	2463	14557	p	fwd	C538-N	Normal	C538	76	III	MSI
chr4	4462	24900	p	fwd	C538-N	Normal	C538	76	III	MSI
chr4	1902	11179	p	fwd	C538-N	Normal	C538	76	III	MSI
chr4	2359	10752	p	fwd	C538-N	Normal	C538	76	III	MSI
chr4	2559	31917	p	fwd	C538-N	Normal	C538	76	III	MSI
chr4	2845	43749	p	fwd	C538-N	Normal	C538	76	III	MSI
chr4	3101	30849	p	fwd	C538-N	Normal	C538	76	III	MSI
chr4	2278	18942	p	fwd	C538-N	Normal	C538	76	III	MSI
chr4	1324	11730	p	fwd	C538-N	Normal	C538	76	III	MSI
chr4	1408	17669	p	fwd	C538-N	Normal	C538	76	III	MSI
chr4	3868	13464	p	fwd	C538-N	Normal	C538	76	III	MSI
chr4	4061	12641	p	fwd	C538-N	Normal	C538	76	III	MSI
chr4	3170	49609	p	fwd	C538-N	Normal	C538	76	III	MSI
chr4	1357	4184	p	fwd	C538-N	Normal	C538	76	III	MSI
chr4	213	6060	p	fwd	C538-N	Normal	C538	76	III	MSI
chr4	2972	9870	p	fwd	C538-N	Normal	C538	76	III	MSI
chr4	3416	23860	p	fwd	C538-N	Normal	C538	76	III	MSI
chr4	1725	9312	p	fwd	C538-N	Normal	C538	76	III	MSI
chr4	3582	49782	p	fwd	C538-N	Normal	C538	76	III	MSI
chr4	1843	15716	p	fwd	C538-N	Normal	C538	76	III	MSI
chr4	3773	58881	p	fwd	C538-N	Normal	C538	76	III	MSI
chr4	3046	66454	p	fwd	C538-N	Normal	C538	76	III	MSI
chr4	11720	38398	p	fwd	C538-N	Normal	C538	76	III	MSI
chr4	816	12343	p	fwd	C538-N	Normal	C538	76	III	MSI
chr4	2106	8741	p	fwd	C538-N	Normal	C538	76	III	MSI
chr4	4202	7804	p	fwd	C538-N	Normal	C538	76	III	MSI
chr4	2350	10834	p	fwd	C538-N	Normal	C538	76	III	MSI
chr4	5505	58138	p	fwd	C538-N	Normal	C538	76	III	MSI
chr4	4657	9878	p	fwd	C538-N	Normal	C538	76	III	MSI
chr4	2510	23803	p	fwd	C538-N	Normal	C538	76	III	MSI
chr4	2953	18646	p	fwd	C538-N	Normal	C538	76	III	MSI
chr4	4914	54459	p	fwd	C538-N	Normal	C538	76	III	MSI
chr4	2918	13011	p	fwd	C538-N	Normal	C538	76	III	MSI
chr4	6189	20060	p	fwd	C538-N	Normal	C538	76	III	MSI
chr4	3591	71070	p	fwd	C538-N	Normal	C538	76	III	MSI
chr4	1840	10982	p	fwd	C538-N	Normal	C538	76	III	MSI
chr4	3667	71528	p	fwd	C538-N	Normal	C538	76	III	MSI
chr4	609	13252	p	fwd	C538-N	Normal	C538	76	III	MSI
chr4	255	7000	p	rev	C538-N	Normal	C538	76	III	MSI
chr4	12	7483	p	rev	C538-N	Normal	C538	76	III	MSI
chr4	1881	25808	q	rev	C538-N	Normal	C538	76	III	MSI
chr4	4881	28918	q	rev	C538-N	Normal	C538	76	III	MSI
chr4	6618	25272	q	rev	C538-N	Normal	C538	76	III	MSI
chr4	998	14562	q	rev	C538-N	Normal	C538	76	III	MSI
chr4	3512	25795	q	rev	C538-N	Normal	C538	76	III	MSI
chr4	2772	18483	q	rev	C538-N	Normal	C538	76	III	MSI
chr4	2796	18293	q	rev	C538-N	Normal	C538	76	III	MSI
chr4	3152	18150	q	rev	C538-N	Normal	C538	76	III	MSI
chr4	1136	14716	q	rev	C538-N	Normal	C538	76	III	MSI
chr4	2049	16013	q	rev	C538-N	Normal	C538	76	III	MSI
chr4	2010	14231	q	rev	C538-N	Normal	C538	76	III	MSI
chr4	5580	18818	q	rev	C538-N	Normal	C538	76	III	MSI
chr4	3754	16947	q	rev	C538-N	Normal	C538	76	III	MSI
chr4	1515	13958	q	rev	C538-N	Normal	C538	76	III	MSI
chr4	2604	14939	q	rev	C538-N	Normal	C538	76	III	MSI
chr4	1170	12555	q	rev	C538-N	Normal	C538	76	III	MSI
chr4	2211	14035	q	rev	C538-N	Normal	C538	76	III	MSI
chr4	2031	11977	q	rev	C538-N	Normal	C538	76	III	MSI
chr4	1150	11300	q	rev	C538-N	Normal	C538	76	III	MSI
chr5	4822	58631	p	fwd	C538-N	Normal	C538	76	III	MSI
chr5	3642	70822	p	fwd	C538-N	Normal	C538	76	III	MSI
chr5	7365	22521	p	fwd	C538-N	Normal	C538	76	III	MSI
chr5	1791	11436	p	fwd	C538-N	Normal	C538	76	III	MSI
chr5	2334	38664	p	fwd	C538-N	Normal	C538	76	III	MSI
chr5	1890	7939	p	fwd	C538-N	Normal	C538	76	III	MSI
chr5	2360	16891	p	fwd	C538-N	Normal	C538	76	III	MSI
chr5	1489	9669	p	fwd	C538-N	Normal	C538	76	III	MSI
chr5	1318	7851	p	fwd	C538-N	Normal	C538	76	III	MSI
chr5	2112	7574	p	fwd	C538-N	Normal	C538	76	III	MSI
chr5	2229	12151	p	fwd	C538-N	Normal	C538	76	III	MSI
chr5	4814	9609	p	fwd	C538-N	Normal	C538	76	III	MSI
chr5	2446	7888	p	fwd	C538-N	Normal	C538	76	III	MSI
chr5	3570	9988	p	fwd	C538-N	Normal	C538	76	III	MSI
chr5	2841	27878	q	rev	C538-N	Normal	C538	76	III	MSI
chr5	2420	25798	q	rev	C538-N	Normal	C538	76	III	MSI
chr5	1980	22774	q	rev	C538-N	Normal	C538	76	III	MSI
chr5	2835	23472	q	rev	C538-N	Normal	C538	76	III	MSI
chr5	2000	21725	q	rev	C538-N	Normal	C538	76	III	MSI
chr5	2042	20607	q	rev	C538-N	Normal	C538	76	III	MSI
chr5	1684	17627	q	rev	C538-N	Normal	C538	76	III	MSI
chr5	7525	28002	q	rev	C538-N	Normal	C538	76	III	MSI
chr5	2713	23881	q	rev	C538-N	Normal	C538	76	III	MSI
chr5	1615	19789	q	rev	C538-N	Normal	C538	76	III	MSI
chr5	3185	21573	q	rev	C538-N	Normal	C538	76	III	MSI
chr5	2831	20836	q	rev	C538-N	Normal	C538	76	III	MSI
chr5	2156	19523	q	rev	C538-N	Normal	C538	76	III	MSI
chr5	1758	17897	q	rev	C538-N	Normal	C538	76	III	MSI
chr5	3355	16514	q	rev	C538-N	Normal	C538	76	III	MSI
chr5	3088	19795	q	rev	C538-N	Normal	C538	76	III	MSI
chr5	3030	19532	q	rev	C538-N	Normal	C538	76	III	MSI
chr5	3084	18422	q	rev	C538-N	Normal	C538	76	III	MSI
chr5	2143	27012	q	rev	C538-N	Normal	C538	76	III	MSI
chr5	1665	10821	q	rev	C538-N	Normal	C538	76	III	MSI
chr5	2982	16009	q	rev	C538-N	Normal	C538	76	III	MSI
chr5	3151	15819	q	rev	C538-N	Normal	C538	76	III	MSI
chr5	1057	10845	q	rev	C538-N	Normal	C538	76	III	MSI
chr5	1496	12723	q	rev	C538-N	Normal	C538	76	III	MSI
chr5	1541	11281	q	rev	C538-N	Normal	C538	76	III	MSI
chr5	2854	13470	q	rev	C538-N	Normal	C538	76	III	MSI
chr5	2541	14265	q	rev	C538-N	Normal	C538	76	III	MSI
chr5	3182	15268	q	rev	C538-N	Normal	C538	76	III	MSI
chr5	1483	12602	q	rev	C538-N	Normal	C538	76	III	MSI
chr5	1745	12075	q	rev	C538-N	Normal	C538	76	III	MSI
chr5	3380	14117	q	rev	C538-N	Normal	C538	76	III	MSI
chr5	1261	12010	q	rev	C538-N	Normal	C538	76	III	MSI
chr5	3183	13607	q	rev	C538-N	Normal	C538	76	III	MSI
chr5	1697	11177	q	rev	C538-N	Normal	C538	76	III	MSI
chr5	1907	12009	q	rev	C538-N	Normal	C538	76	III	MSI
chr5	1789	11434	q	rev	C538-N	Normal	C538	76	III	MSI
chr5	7168	16972	q	rev	C538-N	Normal	C538	76	III	MSI
chr5	1965	11148	q	rev	C538-N	Normal	C538	76	III	MSI
chr5	1699	10394	q	rev	C538-N	Normal	C538	76	III	MSI
chr5	695	9753	q	rev	C538-N	Normal	C538	76	III	MSI
chr5	2477	11172	q	rev	C538-N	Normal	C538	76	III	MSI
chr5	1650	10299	q	rev	C538-N	Normal	C538	76	III	MSI
chr5	5015	14000	q	rev	C538-N	Normal	C538	76	III	MSI
chr5	2307	11014	q	rev	C538-N	Normal	C538	76	III	MSI
chr5	2227	10632	q	rev	C538-N	Normal	C538	76	III	MSI
chr5	2050	10579	q	rev	C538-N	Normal	C538	76	III	MSI
chr5	1797	10479	q	rev	C538-N	Normal	C538	76	III	MSI
chr5	1258	9560	q	rev	C538-N	Normal	C538	76	III	MSI
chr5	3409	11430	q	rev	C538-N	Normal	C538	76	III	MSI
chr5	317	7577	q	rev	C538-N	Normal	C538	76	III	MSI
chr5	2511	10738	q	rev	C538-N	Normal	C538	76	III	MSI
chr5	2076	9126	q	rev	C538-N	Normal	C538	76	III	MSI
chr5	1155	8332	q	rev	C538-N	Normal	C538	76	III	MSI
chr5	2043	9489	q	rev	C538-N	Normal	C538	76	III	MSI
chr5	1534	8434	q	rev	C538-N	Normal	C538	76	III	MSI
chr5	2335	9030	q	rev	C538-N	Normal	C538	76	III	MSI
chr5	1567	7859	q	rev	C538-N	Normal	C538	76	III	MSI
chr5	1977	8633	q	rev	C538-N	Normal	C538	76	III	MSI
chr5	2429	8485	q	rev	C538-N	Normal	C538	76	III	MSI
chr5	3305	10435	q	rev	C538-N	Normal	C538	76	III	MSI
chr5	2092	8673	q	rev	C538-N	Normal	C538	76	III	MSI
chr5	2064	8804	q	rev	C538-N	Normal	C538	76	III	MSI
chr5	1646	7272	q	rev	C538-N	Normal	C538	76	III	MSI
chr5	2665	7019	q	rev	C538-N	Normal	C538	76	III	MSI
chr5	1197	7009	q	rev	C538-N	Normal	C538	76	III	MSI
chr5	3307	8906	q	rev	C538-N	Normal	C538	76	III	MSI
chr5	1801	6443	q	rev	C538-N	Normal	C538	76	III	MSI
chr5	2603	7487	q	rev	C538-N	Normal	C538	76	III	MSI
chr5	2564	7078	q	rev	C538-N	Normal	C538	76	III	MSI
chr5	2212	6410	q	rev	C538-N	Normal	C538	76	III	MSI
chr5	3180	6960	q	rev	C538-N	Normal	C538	76	III	MSI
chr6	1932	15727	q	rev	C538-N	Normal	C538	76	III	MSI
chr6	2249	15262	q	rev	C538-N	Normal	C538	76	III	MSI
chr6	5107	17043	q	rev	C538-N	Normal	C538	76	III	MSI
chr6	1737	12666	q	rev	C538-N	Normal	C538	76	III	MSI
chr6	2324	10951	q	rev	C538-N	Normal	C538	76	III	MSI
chr6	811	9021	q	rev	C538-N	Normal	C538	76	III	MSI
chr6	2670	10137	q	rev	C538-N	Normal	C538	76	III	MSI
chr6	2102	7238	q	rev	C538-N	Normal	C538	76	III	MSI
chr6	3969	12943	q	rev	C538-N	Normal	C538	76	III	MSI
chr6	2780	10537	q	rev	C538-N	Normal	C538	76	III	MSI
chr6	1685	14261	q	rev	C538-N	Normal	C538	76	III	MSI
chr6	8984	37793	q	rev	C538-N	Normal	C538	76	III	MSI
chr6	1785	9240	q	rev	C538-N	Normal	C538	76	III	MSI
chr6	3910	21722	q	rev	C538-N	Normal	C538	76	III	MSI
chr7	1240	4661	p	rev	C538-N	Normal	C538	76	III	MSI
chr7	1380	4054	p	rev	C538-N	Normal	C538	76	III	MSI
chr7	1240	4661	p	rev	C538-N	Normal	C538	76	III	MSI
chr7	3183	13607	p	fwd	C538-N	Normal	C538	76	III	MSI
chr7	1177	7931	p	fwd	C538-N	Normal	C538	76	III	MSI
chr7	1684	17627	p	fwd	C538-N	Normal	C538	76	III	MSI
chr7	2935	24559	p	fwd	C538-N	Normal	C538	76	III	MSI
chr7	3380	14117	p	fwd	C538-N	Normal	C538	76	III	MSI
chr7	2952	31483	p	fwd	C538-N	Normal	C538	76	III	MSI
chr7	10453	69466	p	fwd	C538-N	Normal	C538	76	III	MSI
chr7	3750	43872	p	fwd	C538-N	Normal	C538	76	III	MSI
chr7	1729	8283	p	fwd	C538-N	Normal	C538	76	III	MSI
chr7	2890	31420	p	fwd	C538-N	Normal	C538	76	III	MSI
chr7	3847	56674	p	fwd	C538-N	Normal	C538	76	III	MSI
chr7	4693	31562	p	fwd	C538-N	Normal	C538	76	III	MSI
chr7	3706	31243	p	fwd	C538-N	Normal	C538	76	III	MSI
chr7	2511	10738	p	fwd	C538-N	Normal	C538	76	III	MSI
chr7	4407	52169	p	fwd	C538-N	Normal	C538	76	III	MSI
chr7	2488	38974	p	fwd	C538-N	Normal	C538	76	III	MSI
chr7	2822	33146	p	fwd	C538-N	Normal	C538	76	III	MSI
chr7	3722	64596	p	fwd	C538-N	Normal	C538	76	III	MSI
chr7	5266	90567	p	fwd	C538-N	Normal	C538	76	III	MSI
chr7	3030	19532	p	fwd	C538-N	Normal	C538	76	III	MSI
chr7	2549	18168	p	fwd	C538-N	Normal	C538	76	III	MSI
chr7	4053	37398	p	fwd	C538-N	Normal	C538	76	III	MSI
chr7	2539	52610	p	fwd	C538-N	Normal	C538	76	III	MSI
chr7	2156	19523	p	fwd	C538-N	Normal	C538	76	III	MSI
chr7	1789	11434	p	fwd	C538-N	Normal	C538	76	III	MSI
chr7	7525	28002	p	fwd	C538-N	Normal	C538	76	III	MSI
chr7	4622	63718	p	fwd	C538-N	Normal	C538	76	III	MSI
chr7	2713	23881	p	fwd	C538-N	Normal	C538	76	III	MSI
chr7	2429	8485	p	fwd	C538-N	Normal	C538	76	III	MSI
chr7	2564	7078	p	fwd	C538-N	Normal	C538	76	III	MSI
chr7	1534	8434	p	fwd	C538-N	Normal	C538	76	III	MSI
chr7	2854	13470	p	fwd	C538-N	Normal	C538	76	III	MSI
chr7	2298	39995	p	fwd	C538-N	Normal	C538	76	III	MSI
chr7	3307	8906	p	fwd	C538-N	Normal	C538	76	III	MSI
chr7	4904	95402	p	fwd	C538-N	Normal	C538	76	III	MSI
chr7	2377	28696	p	fwd	C538-N	Normal	C538	76	III	MSI
chr7	2610	16495	p	fwd	C538-N	Normal	C538	76	III	MSI
chr7	2755	26601	p	fwd	C538-N	Normal	C538	76	III	MSI
chr7	2335	9030	p	fwd	C538-N	Normal	C538	76	III	MSI
chr7	5192	103366	p	fwd	C538-N	Normal	C538	76	III	MSI
chr7	2174	7897	p	fwd	C538-N	Normal	C538	76	III	MSI
chr7	2982	16009	p	fwd	C538-N	Normal	C538	76	III	MSI
chr7	1541	11281	p	fwd	C538-N	Normal	C538	76	III	MSI
chr7	3151	15819	p	fwd	C538-N	Normal	C538	76	III	MSI
chr7	2431	5870	p	fwd	C538-N	Normal	C538	76	III	MSI
chr7	2950	32907	p	fwd	C538-N	Normal	C538	76	III	MSI
chr7	3088	19795	p	fwd	C538-N	Normal	C538	76	III	MSI
chr7	2378	9226	p	fwd	C538-N	Normal	C538	76	III	MSI
chr7	4034	77863	p	fwd	C538-N	Normal	C538	76	III	MSI
chr7	2947	24774	p	fwd	C538-N	Normal	C538	76	III	MSI
chr7	2064	8804	p	fwd	C538-N	Normal	C538	76	III	MSI
chr7	6797	37860	p	fwd	C538-N	Normal	C538	76	III	MSI
chr7	1615	19789	p	fwd	C538-N	Normal	C538	76	III	MSI
chr7	3659	55949	p	fwd	C538-N	Normal	C538	76	III	MSI
chr7	478	6888	p	fwd	C538-N	Normal	C538	76	III	MSI
chr7	6916	33938	p	fwd	C538-N	Normal	C538	76	III	MSI
chr7	4664	29896	p	fwd	C538-N	Normal	C538	76	III	MSI
chr7	4874	48266	p	fwd	C538-N	Normal	C538	76	III	MSI
chr7	5633	72609	p	fwd	C538-N	Normal	C538	76	III	MSI
chr7	5866	64239	p	fwd	C538-N	Normal	C538	76	III	MSI
chr7	3398	48938	q	rev	C538-N	Normal	C538	76	III	MSI
chr7	4079	29822	q	rev	C538-N	Normal	C538	76	III	MSI
chr7	2852	43347	q	rev	C538-N	Normal	C538	76	III	MSI
chr7	2173	23354	q	rev	C538-N	Normal	C538	76	III	MSI
chr7	1899	16986	q	rev	C538-N	Normal	C538	76	III	MSI
chr7	54	10889	q	fwd	C538-N	Normal	C538	76	III	MSI
chr7	2038	10449	q	rev	C538-N	Normal	C538	76	III	MSI
chr7	441	6915	q	rev	C538-N	Normal	C538	76	III	MSI
chr7	1487	6911	q	rev	C538-N	Normal	C538	76	III	MSI
chr7	1653	7615	q	rev	C538-N	Normal	C538	76	III	MSI
chr7	2130	7301	q	rev	C538-N	Normal	C538	76	III	MSI
chr7	3398	48938	q	fwd	C538-N	Normal	C538	76	III	MSI
chr7	2455	5963	q	rev	C538-N	Normal	C538	76	III	MSI
chr7	1890	4940	q	rev	C538-N	Normal	C538	76	III	MSI
chr7	1375	4402	q	rev	C538-N	Normal	C538	76	III	MSI
chr7	2311	4757	q	rev	C538-N	Normal	C538	76	III	MSI
chr7	588	10485	q	rev	C538-N	Normal	C538	76	III	MSI
chr8	2034	12482	p	fwd	C538-N	Normal	C538	76	III	MSI
chr8	2279	21001	p	fwd	C538-N	Normal	C538	76	III	MSI
chr8	5819	28125	p	fwd	C538-N	Normal	C538	76	III	MSI
chr8	1750	11494	p	fwd	C538-N	Normal	C538	76	III	MSI
chr8	5271	98115	p	fwd	C538-N	Normal	C538	76	III	MSI
chr8	3201	63861	p	fwd	C538-N	Normal	C538	76	III	MSI
chr8	2426	26011	q	rev	C538-N	Normal	C538	76	III	MSI
chr8	1859	23323	q	rev	C538-N	Normal	C538	76	III	MSI
chr8	6432	19641	q	rev	C538-N	Normal	C538	76	III	MSI
chr8	971	13524	q	rev	C538-N	Normal	C538	76	III	MSI
chr8	1318	11854	q	rev	C538-N	Normal	C538	76	III	MSI
chr8	5300	16373	q	rev	C538-N	Normal	C538	76	III	MSI
chr8	2462	10074	q	rev	C538-N	Normal	C538	76	III	MSI
chr8	1354	6215	q	rev	C538-N	Normal	C538	76	III	MSI
chr8	3602	7108	q	rev	C538-N	Normal	C538	76	III	MSI
chr8	2902	18260	q	rev	C538-N	Normal	C538	76	III	MSI
chr8	1999	16089	q	rev	C538-N	Normal	C538	76	III	MSI
chr8	3398	25568	q	rev	C538-N	Normal	C538	76	III	MSI
chr9	4121	11117	p	rev	C538-N	Normal	C538	76	III	MSI
chr9	6133	43933	p	rev	C538-N	Normal	C538	76	III	MSI
chr9	1487	6911	p	fwd	C538-N	Normal	C538	76	III	MSI
chr9	7235	30552	p	fwd	C538-N	Normal	C538	76	III	MSI
chr9	4448	22900	p	fwd	C538-N	Normal	C538	76	III	MSI
chr9	3155	12946	p	fwd	C538-N	Normal	C538	76	III	MSI
chr9	2520	13101	p	fwd	C538-N	Normal	C538	76	III	MSI
chr9	4709	21755	p	fwd	C538-N	Normal	C538	76	III	MSI
chr9	3452	33244	p	fwd	C538-N	Normal	C538	76	III	MSI
chr9	2344	20419	p	fwd	C538-N	Normal	C538	76	III	MSI
chr9	3477	18787	p	fwd	C538-N	Normal	C538	76	III	MSI
chr9	2511	13879	p	fwd	C538-N	Normal	C538	76	III	MSI
chr9	2080	17007	p	fwd	C538-N	Normal	C538	76	III	MSI
chr9	2251	22124	p	fwd	C538-N	Normal	C538	76	III	MSI
chr9	4979	26596	p	fwd	C538-N	Normal	C538	76	III	MSI
chr9	4664	27756	p	fwd	C538-N	Normal	C538	76	III	MSI
chr9	3689	37828	p	fwd	C538-N	Normal	C538	76	III	MSI
chr9	2729	16129	p	fwd	C538-N	Normal	C538	76	III	MSI
chr9	4195	21884	p	fwd	C538-N	Normal	C538	76	III	MSI
chr9	3825	20182	p	fwd	C538-N	Normal	C538	76	III	MSI
chr9	2448	24917	p	fwd	C538-N	Normal	C538	76	III	MSI
chr9	2252	32714	p	fwd	C538-N	Normal	C538	76	III	MSI
chr9	2598	14166	p	fwd	C538-N	Normal	C538	76	III	MSI
chr9	3572	24154	p	fwd	C538-N	Normal	C538	76	III	MSI
chr9	1791	18772	p	fwd	C538-N	Normal	C538	76	III	MSI
chr9	1976	17930	p	fwd	C538-N	Normal	C538	76	III	MSI
chr9	2328	14739	p	fwd	C538-N	Normal	C538	76	III	MSI
chr9	2571	24676	p	fwd	C538-N	Normal	C538	76	III	MSI
chr9	2947	39889	p	fwd	C538-N	Normal	C538	76	III	MSI
chr9	798	7182	p	fwd	C538-N	Normal	C538	76	III	MSI
chr9	2688	12439	p	fwd	C538-N	Normal	C538	76	III	MSI
chr9	4670	43375	p	fwd	C538-N	Normal	C538	76	III	MSI
chr9	3303	28869	p	fwd	C538-N	Normal	C538	76	III	MSI
chr9	4796	16359	p	fwd	C538-N	Normal	C538	76	III	MSI
chr9	1487	8071	p	fwd	C538-N	Normal	C538	76	III	MSI
chr9	5773	19410	p	fwd	C538-N	Normal	C538	76	III	MSI
chr9	1566	14335	p	fwd	C538-N	Normal	C538	76	III	MSI
chr9	3002	25437	p	fwd	C538-N	Normal	C538	76	III	MSI
chr9	864	7844	p	fwd	C538-N	Normal	C538	76	III	MSI
chr9	1564	20240	p	fwd	C538-N	Normal	C538	76	III	MSI
chr9	2065	17850	p	fwd	C538-N	Normal	C538	76	III	MSI
chr9	4193	34428	p	fwd	C538-N	Normal	C538	76	III	MSI
chr9	5925	21993	p	fwd	C538-N	Normal	C538	76	III	MSI
chr9	2660	28294	p	fwd	C538-N	Normal	C538	76	III	MSI
chr9	2542	20507	p	fwd	C538-N	Normal	C538	76	III	MSI
chr9	2995	30580	p	fwd	C538-N	Normal	C538	76	III	MSI
chr9	2050	16074	p	fwd	C538-N	Normal	C538	76	III	MSI
chr9	3787	18663	p	fwd	C538-N	Normal	C538	76	III	MSI
chr9	5654	97415	p	fwd	C538-N	Normal	C538	76	III	MSI
chr9	3724	38029	p	fwd	C538-N	Normal	C538	76	III	MSI
chr9	5513	90702	p	fwd	C538-N	Normal	C538	76	III	MSI
chr9	10288	79402	p	fwd	C538-N	Normal	C538	76	III	MSI
chr9	3362	41581	p	fwd	C538-N	Normal	C538	76	III	MSI
chr9	3802	17653	p	fwd	C538-N	Normal	C538	76	III	MSI
chr9	6137	95313	p	fwd	C538-N	Normal	C538	76	III	MSI
chr9	5714	46272	p	fwd	C538-N	Normal	C538	76	III	MSI
chr9	3175	51226	p	fwd	C538-N	Normal	C538	76	III	MSI
chr9	2636	28301	p	fwd	C538-N	Normal	C538	76	III	MSI
chr9	3884	69667	p	fwd	C538-N	Normal	C538	76	III	MSI
chr9	4065	24255	p	fwd	C538-N	Normal	C538	76	III	MSI
chr9	2882	15204	p	fwd	C538-N	Normal	C538	76	III	MSI
chr9	3252	15778	p	fwd	C538-N	Normal	C538	76	III	MSI
chr9	3894	24623	p	fwd	C538-N	Normal	C538	76	III	MSI
chr9	4701	11859	p	fwd	C538-N	Normal	C538	76	III	MSI
chr9	2981	8805	p	fwd	C538-N	Normal	C538	76	III	MSI
chr9	3483	28048	p	fwd	C538-N	Normal	C538	76	III	MSI
chr9	4250	20505	p	fwd	C538-N	Normal	C538	76	III	MSI
chr9	5688	22851	p	fwd	C538-N	Normal	C538	76	III	MSI
chr9	5595	23373	p	fwd	C538-N	Normal	C538	76	III	MSI
chr9	3048	15414	p	fwd	C538-N	Normal	C538	76	III	MSI
chr9	3418	19754	p	fwd	C538-N	Normal	C538	76	III	MSI
chr9	1766	12858	p	fwd	C538-N	Normal	C538	76	III	MSI
chr9	890	10484	p	fwd	C538-N	Normal	C538	76	III	MSI
chr9	6258	42170	p	fwd	C538-N	Normal	C538	76	III	MSI
chr9	3873	33918	p	fwd	C538-N	Normal	C538	76	III	MSI
chr9	2276	33289	p	fwd	C538-N	Normal	C538	76	III	MSI
chr9	20	16119	p	rev	C538-N	Normal	C538	76	III	MSI
chr9	2755	26601	q	rev	C538-N	Normal	C538	76	III	MSI
chr9	4687	66455	q	rev	C538-N	Normal	C538	76	III	MSI
chr9	5519	78004	q	rev	C538-N	Normal	C538	76	III	MSI
chr9	1057	10845	q	rev	C538-N	Normal	C538	76	III	MSI
chr9	2143	27012	q	fwd	C538-N	Normal	C538	76	III	MSI
chr9	5692	14929	q	rev	C538-N	Normal	C538	76	III	MSI
chr9	7168	16972	q	rev	C538-N	Normal	C538	76	III	MSI
chr9	1699	10394	q	rev	C538-N	Normal	C538	76	III	MSI
chr9	3765	12064	q	rev	C538-N	Normal	C538	76	III	MSI
chr9	3236	7719	q	rev	C538-N	Normal	C538	76	III	MSI
chr9	1450	8116	q	rev	C538-N	Normal	C538	76	III	MSI
chr9	4090	42298	q	rev	C538-N	Normal	C538	76	III	MSI
chr10	811	9021	p	fwd	C538-N	Normal	C538	76	III	MSI
chr10	1569	17947	p	fwd	C538-N	Normal	C538	76	III	MSI
chr10	2453	22360	p	fwd	C538-N	Normal	C538	76	III	MSI
chr10	2486	12943	p	fwd	C538-N	Normal	C538	76	III	MSI
chr10	8032	31127	p	fwd	C538-N	Normal	C538	76	III	MSI
chr10	2944	22043	p	fwd	C538-N	Normal	C538	76	III	MSI
chr10	2482	8335	p	fwd	C538-N	Normal	C538	76	III	MSI
chr10	2565	11909	p	fwd	C538-N	Normal	C538	76	III	MSI
chr10	3334	51338	p	fwd	C538-N	Normal	C538	76	III	MSI
chr10	3205	51333	p	fwd	C538-N	Normal	C538	76	III	MSI
chr10	4514	21013	p	fwd	C538-N	Normal	C538	76	III	MSI
chr10	3923	64917	p	fwd	C538-N	Normal	C538	76	III	MSI
chr10	2368	17430	p	fwd	C538-N	Normal	C538	76	III	MSI
chr10	2623	20500	p	fwd	C538-N	Normal	C538	76	III	MSI
chr10	2702	24465	p	fwd	C538-N	Normal	C538	76	III	MSI
chr10	1604	4582	p	fwd	C538-N	Normal	C538	76	III	MSI
chr10	2356	16298	p	fwd	C538-N	Normal	C538	76	III	MSI
chr10	1553	11303	p	fwd	C538-N	Normal	C538	76	III	MSI
chr10	1584	17909	p	fwd	C538-N	Normal	C538	76	III	MSI
chr10	840	14283	p	fwd	C538-N	Normal	C538	76	III	MSI
chr10	6752	18478	p	fwd	C538-N	Normal	C538	76	III	MSI
chr10	2396	13763	p	fwd	C538-N	Normal	C538	76	III	MSI
chr10	3395	36828	p	fwd	C538-N	Normal	C538	76	III	MSI
chr10	3495	24720	p	fwd	C538-N	Normal	C538	76	III	MSI
chr10	2033	27678	p	fwd	C538-N	Normal	C538	76	III	MSI
chr10	3089	35502	p	fwd	C538-N	Normal	C538	76	III	MSI
chr10	4884	64338	p	fwd	C538-N	Normal	C538	76	III	MSI
chr10	1135	10660	p	fwd	C538-N	Normal	C538	76	III	MSI
chr10	18	9841	p	rev	C538-N	Normal	C538	76	III	MSI
chr10	2448	6201	q	rev	C538-N	Normal	C538	76	III	MSI
chr10	1881	25808	q	rev	C538-N	Normal	C538	76	III	MSI
chr10	4881	28918	q	rev	C538-N	Normal	C538	76	III	MSI
chr10	6618	25272	q	rev	C538-N	Normal	C538	76	III	MSI
chr10	2494	17252	q	rev	C538-N	Normal	C538	76	III	MSI
chr10	2796	18293	q	rev	C538-N	Normal	C538	76	III	MSI
chr10	1136	14716	q	rev	C538-N	Normal	C538	76	III	MSI
chr10	2744	14174	q	rev	C538-N	Normal	C538	76	III	MSI
chr10	3521	15067	q	rev	C538-N	Normal	C538	76	III	MSI
chr10	1170	12555	q	rev	C538-N	Normal	C538	76	III	MSI
chr10	1483	12602	q	rev	C538-N	Normal	C538	76	III	MSI
chr10	1745	12075	q	rev	C538-N	Normal	C538	76	III	MSI
chr10	1965	11148	q	rev	C538-N	Normal	C538	76	III	MSI
chr10	2477	11172	q	rev	C538-N	Normal	C538	76	III	MSI
chr10	3409	11430	q	rev	C538-N	Normal	C538	76	III	MSI
chr10	1351	9155	q	rev	C538-N	Normal	C538	76	III	MSI
chr10	1567	7859	q	rev	C538-N	Normal	C538	76	III	MSI
chr10	1729	8283	q	rev	C538-N	Normal	C538	76	III	MSI
chr10	3131	9564	q	rev	C538-N	Normal	C538	76	III	MSI
chr10	2416	7747	q	rev	C538-N	Normal	C538	76	III	MSI
chr10	3521	15067	q	rev	C538-N	Normal	C538	76	III	MSI
chr11	3999	43606	p	fwd	C538-N	Normal	C538	76	III	MSI
chr11	4118	35027	p	fwd	C538-N	Normal	C538	76	III	MSI
chr11	2940	28040	p	fwd	C538-N	Normal	C538	76	III	MSI
chr11	1850	9625	p	fwd	C538-N	Normal	C538	76	III	MSI
chr11	3217	33268	p	fwd	C538-N	Normal	C538	76	III	MSI
chr11	3570	37983	p	fwd	C538-N	Normal	C538	76	III	MSI
chr11	4605	55594	p	fwd	C538-N	Normal	C538	76	III	MSI
chr11	5595	23373	p	fwd	C538-N	Normal	C538	76	III	MSI
chr11	4767	11942	p	fwd	C538-N	Normal	C538	76	III	MSI
chr11	750	5686	p	fwd	C538-N	Normal	C538	76	III	MSI
chr11	3469	17336	p	fwd	C538-N	Normal	C538	76	III	MSI
chr11	3078	14861	p	fwd	C538-N	Normal	C538	76	III	MSI
chr11	2882	15204	p	fwd	C538-N	Normal	C538	76	III	MSI
chr11	3894	24623	p	fwd	C538-N	Normal	C538	76	III	MSI
chr11	2636	28301	p	fwd	C538-N	Normal	C538	76	III	MSI
chr11	2789	16912	p	fwd	C538-N	Normal	C538	76	III	MSI
chr11	1864	11630	p	fwd	C538-N	Normal	C538	76	III	MSI
chr11	2935	10626	p	fwd	C538-N	Normal	C538	76	III	MSI
chr11	3505	56300	p	fwd	C538-N	Normal	C538	76	III	MSI
chr11	3312	26324	p	fwd	C538-N	Normal	C538	76	III	MSI
chr11	3701	10431	p	fwd	C538-N	Normal	C538	76	III	MSI
chr11	3524	12707	p	fwd	C538-N	Normal	C538	76	III	MSI
chr11	4733	55137	p	fwd	C538-N	Normal	C538	76	III	MSI
chr11	2485	15490	p	fwd	C538-N	Normal	C538	76	III	MSI
chr11	1636	7069	p	fwd	C538-N	Normal	C538	76	III	MSI
chr11	2996	54180	p	fwd	C538-N	Normal	C538	76	III	MSI
chr11	3122	8500	p	fwd	C538-N	Normal	C538	76	III	MSI
chr11	1167	9332	p	fwd	C538-N	Normal	C538	76	III	MSI
chr11	6990	64531	p	fwd	C538-N	Normal	C538	76	III	MSI
chr11	2483	16019	p	fwd	C538-N	Normal	C538	76	III	MSI
chr11	3802	17653	p	fwd	C538-N	Normal	C538	76	III	MSI
chr11	2251	12043	p	fwd	C538-N	Normal	C538	76	III	MSI
chr11	5354	47779	p	fwd	C538-N	Normal	C538	76	III	MSI
chr11	3420	51720	p	fwd	C538-N	Normal	C538	76	III	MSI
chr11	3452	33244	p	fwd	C538-N	Normal	C538	76	III	MSI
chr11	4026	55640	p	fwd	C538-N	Normal	C538	76	III	MSI
chr11	2664	15926	p	fwd	C538-N	Normal	C538	76	III	MSI
chr11	3532	18928	p	fwd	C538-N	Normal	C538	76	III	MSI
chr11	3141	15504	p	fwd	C538-N	Normal	C538	76	III	MSI
chr11	2802	10131	p	fwd	C538-N	Normal	C538	76	III	MSI
chr11	2437	12464	p	fwd	C538-N	Normal	C538	76	III	MSI
chr11	4218	16870	p	fwd	C538-N	Normal	C538	76	III	MSI
chr11	3175	51226	p	fwd	C538-N	Normal	C538	76	III	MSI
chr11	9617	49145	p	fwd	C538-N	Normal	C538	76	III	MSI
chr11	2917	9071	p	fwd	C538-N	Normal	C538	76	III	MSI
chr11	4961	117285	p	fwd	C538-N	Normal	C538	76	III	MSI
chr11	3873	33918	p	fwd	C538-N	Normal	C538	76	III	MSI
chr11	2097	19456	p	fwd	C538-N	Normal	C538	76	III	MSI
chr11	1966	9331	p	fwd	C538-N	Normal	C538	76	III	MSI
chr11	1833	12966	p	fwd	C538-N	Normal	C538	76	III	MSI
chr11	3402	26147	p	fwd	C538-N	Normal	C538	76	III	MSI
chr11	1364	7892	p	fwd	C538-N	Normal	C538	76	III	MSI
chr11	5855	62966	p	fwd	C538-N	Normal	C538	76	III	MSI
chr11	5536	53452	p	fwd	C538-N	Normal	C538	76	III	MSI
chr11	6349	58393	p	fwd	C538-N	Normal	C538	76	III	MSI
chr11	3235	10269	p	fwd	C538-N	Normal	C538	76	III	MSI
chr11	3709	51841	p	fwd	C538-N	Normal	C538	76	III	MSI
chr11	2058	15436	p	fwd	C538-N	Normal	C538	76	III	MSI
chr11	7645	66998	p	fwd	C538-N	Normal	C538	76	III	MSI
chr11	5150	52653	p	fwd	C538-N	Normal	C538	76	III	MSI
chr11	4196	8326	p	fwd	C538-N	Normal	C538	76	III	MSI
chr11	2937	37717	p	fwd	C538-N	Normal	C538	76	III	MSI
chr11	6206	40150	p	fwd	C538-N	Normal	C538	76	III	MSI
chr11	5372	41435	p	fwd	C538-N	Normal	C538	76	III	MSI
chr11	4024	14573	p	fwd	C538-N	Normal	C538	76	III	MSI
chr11	1438	6962	p	fwd	C538-N	Normal	C538	76	III	MSI
chr11	1395	25826	q	rev	C538-N	Normal	C538	76	III	MSI
chr11	1757	25443	q	rev	C538-N	Normal	C538	76	III	MSI
chr11	5495	27591	q	rev	C538-N	Normal	C538	76	III	MSI
chr11	1555	22617	q	rev	C538-N	Normal	C538	76	III	MSI
chr11	2666	20275	q	rev	C538-N	Normal	C538	76	III	MSI
chr11	2802	18326	q	rev	C538-N	Normal	C538	76	III	MSI
chr11	2374	14723	q	rev	C538-N	Normal	C538	76	III	MSI
chr11	1155	13550	q	rev	C538-N	Normal	C538	76	III	MSI
chr11	2038	13461	q	rev	C538-N	Normal	C538	76	III	MSI
chr11	2581	12919	q	rev	C538-N	Normal	C538	76	III	MSI
chr11	3553	13369	q	rev	C538-N	Normal	C538	76	III	MSI
chr11	2481	10265	q	rev	C538-N	Normal	C538	76	III	MSI
chr11	3143	22139	q	rev	C538-N	Normal	C538	76	III	MSI
chr11	1207	7077	q	rev	C538-N	Normal	C538	76	III	MSI
chr11	4291	10565	q	rev	C538-N	Normal	C538	76	III	MSI
chr11	1957	7636	q	rev	C538-N	Normal	C538	76	III	MSI
chr11	2356	8547	q	rev	C538-N	Normal	C538	76	III	MSI
chr11	1891	5508	q	rev	C538-N	Normal	C538	76	III	MSI
chr12	2647	9390	p	fwd	C538-N	Normal	C538	76	III	MSI
chr12	2763	24616	p	fwd	C538-N	Normal	C538	76	III	MSI
chr12	3155	12946	p	fwd	C538-N	Normal	C538	76	III	MSI
chr12	2520	13101	p	fwd	C538-N	Normal	C538	76	III	MSI
chr12	3921	36937	p	fwd	C538-N	Normal	C538	76	III	MSI
chr12	2511	13879	p	fwd	C538-N	Normal	C538	76	III	MSI
chr12	3477	18787	p	fwd	C538-N	Normal	C538	76	III	MSI
chr12	4709	21755	p	fwd	C538-N	Normal	C538	76	III	MSI
chr12	1824	7874	p	fwd	C538-N	Normal	C538	76	III	MSI
chr12	5640	66588	p	fwd	C538-N	Normal	C538	76	III	MSI
chr12	4380	32077	p	fwd	C538-N	Normal	C538	76	III	MSI
chr12	2251	22124	p	fwd	C538-N	Normal	C538	76	III	MSI
chr12	4100	14458	p	fwd	C538-N	Normal	C538	76	III	MSI
chr12	2763	24616	p	fwd	C538-N	Normal	C538	76	III	MSI
chr12	3002	25437	p	fwd	C538-N	Normal	C538	76	III	MSI
chr12	1487	8071	p	fwd	C538-N	Normal	C538	76	III	MSI
chr12	1227	7803	p	fwd	C538-N	Normal	C538	76	III	MSI
chr12	2598	14166	p	fwd	C538-N	Normal	C538	76	III	MSI
chr12	2221	9566	p	fwd	C538-N	Normal	C538	76	III	MSI
chr12	2328	14739	p	fwd	C538-N	Normal	C538	76	III	MSI
chr12	2421	27626	p	fwd	C538-N	Normal	C538	76	III	MSI
chr12	3118	18213	p	fwd	C538-N	Normal	C538	76	III	MSI
chr12	2937	37717	p	fwd	C538-N	Normal	C538	76	III	MSI
chr12	1766	12858	p	fwd	C538-N	Normal	C538	76	III	MSI
chr12	1968	6910	p	fwd	C538-N	Normal	C538	76	III	MSI
chr12	5578	50648	p	fwd	C538-N	Normal	C538	76	III	MSI
chr12	5016	54327	p	fwd	C538-N	Normal	C538	76	III	MSI
chr12	4403	63559	p	fwd	C538-N	Normal	C538	76	III	MSI
chr12	1791	18772	p	fwd	C538-N	Normal	C538	76	III	MSI
chr12	3187	28970	p	fwd	C538-N	Normal	C538	76	III	MSI
chr12	2139	7435	p	fwd	C538-N	Normal	C538	76	III	MSI
chr12	2880	7762	p	fwd	C538-N	Normal	C538	76	III	MSI
chr12	5925	21993	p	fwd	C538-N	Normal	C538	76	III	MSI
chr12	1236	6047	p	fwd	C538-N	Normal	C538	76	III	MSI
chr12	3522	9185	p	fwd	C538-N	Normal	C538	76	III	MSI
chr12	5303	74250	p	fwd	C538-N	Normal	C538	76	III	MSI
chr12	2688	12439	p	fwd	C538-N	Normal	C538	76	III	MSI
chr12	2571	24676	p	fwd	C538-N	Normal	C538	76	III	MSI
chr12	3077	48927	p	fwd	C538-N	Normal	C538	76	III	MSI
chr12	3969	67683	p	fwd	C538-N	Normal	C538	76	III	MSI
chr12	5471	49438	p	fwd	C538-N	Normal	C538	76	III	MSI
chr12	3235	55222	p	fwd	C538-N	Normal	C538	76	III	MSI
chr12	5421	51584	p	fwd	C538-N	Normal	C538	76	III	MSI
chr12	2911	8518	p	fwd	C538-N	Normal	C538	76	III	MSI
chr12	3671	52196	p	fwd	C538-N	Normal	C538	76	III	MSI
chr12	5773	19410	p	fwd	C538-N	Normal	C538	76	III	MSI
chr12	1566	14335	p	fwd	C538-N	Normal	C538	76	III	MSI
chr12	4642	42900	p	fwd	C538-N	Normal	C538	76	III	MSI
chr12	4065	24255	p	fwd	C538-N	Normal	C538	76	III	MSI
chr12	864	7844	p	fwd	C538-N	Normal	C538	76	III	MSI
chr12	2542	20507	p	fwd	C538-N	Normal	C538	76	III	MSI
chr12	3732	68084	p	fwd	C538-N	Normal	C538	76	III	MSI
chr12	2660	28294	p	fwd	C538-N	Normal	C538	76	III	MSI
chr12	2050	16074	p	fwd	C538-N	Normal	C538	76	III	MSI
chr12	3787	18663	p	fwd	C538-N	Normal	C538	76	III	MSI
chr12	1315	7551	p	fwd	C538-N	Normal	C538	76	III	MSI
chr12	3746	18377	p	fwd	C538-N	Normal	C538	76	III	MSI
chr12	1706	25063	p	fwd	C538-N	Normal	C538	76	III	MSI
chr12	3349	34682	p	fwd	C538-N	Normal	C538	76	III	MSI
chr12	286	8750	q	fwd	C538-N	Normal	C538	76	III	MSI
chr12	2858	19735	q	rev	C538-N	Normal	C538	76	III	MSI
chr12	2625	17867	q	rev	C538-N	Normal	C538	76	III	MSI
chr12	1238	15730	q	rev	C538-N	Normal	C538	76	III	MSI
chr12	2135	12479	q	rev	C538-N	Normal	C538	76	III	MSI
chr12	2628	14425	q	rev	C538-N	Normal	C538	76	III	MSI
chr12	1917	13276	q	rev	C538-N	Normal	C538	76	III	MSI
chr12	1338	11411	q	rev	C538-N	Normal	C538	76	III	MSI
chr12	2824	12691	q	rev	C538-N	Normal	C538	76	III	MSI
chr12	1374	10669	q	rev	C538-N	Normal	C538	76	III	MSI
chr12	4149	11699	q	rev	C538-N	Normal	C538	76	III	MSI
chr12	1504	8718	q	rev	C538-N	Normal	C538	76	III	MSI
chr12	1987	8945	q	rev	C538-N	Normal	C538	76	III	MSI
chr12	2248	9598	q	rev	C538-N	Normal	C538	76	III	MSI
chr12	3068	9085	q	rev	C538-N	Normal	C538	76	III	MSI
chr12	2085	7932	q	rev	C538-N	Normal	C538	76	III	MSI
chr12	2130	7301	q	rev	C538-N	Normal	C538	76	III	MSI
chr12	4605	68978	q	rev	C538-N	Normal	C538	76	III	MSI
chr13	912	6803	p	fwd	C538-N	Normal	C538	76	III	MSI
chr13	1702	14213	p	fwd	C538-N	Normal	C538	76	III	MSI
chr13	2874	26868	q	rev	C538-N	Normal	C538	76	III	MSI
chr13	3203	24423	q	rev	C538-N	Normal	C538	76	III	MSI
chr13	3120	18031	q	rev	C538-N	Normal	C538	76	III	MSI
chr13	3054	17026	q	rev	C538-N	Normal	C538	76	III	MSI
chr13	1330	13939	q	rev	C538-N	Normal	C538	76	III	MSI
chr13	2093	14758	q	rev	C538-N	Normal	C538	76	III	MSI
chr13	1698	12985	q	rev	C538-N	Normal	C538	76	III	MSI
chr13	1438	12091	q	rev	C538-N	Normal	C538	76	III	MSI
chr13	2375	8649	q	rev	C538-N	Normal	C538	76	III	MSI
chr13	1592	7367	q	rev	C538-N	Normal	C538	76	III	MSI
chr13	3131	9564	q	rev	C538-N	Normal	C538	76	III	MSI
chr13	2305	7252	q	rev	C538-N	Normal	C538	76	III	MSI
chr13	2592	7685	q	rev	C538-N	Normal	C538	76	III	MSI
chr13	5323	10551	q	rev	C538-N	Normal	C538	76	III	MSI
chr13	2201	4295	q	rev	C538-N	Normal	C538	76	III	MSI
chr14	915	9625	p	fwd	C538-N	Normal	C538	76	III	MSI
chr14	2371	38077	p	fwd	C538-N	Normal	C538	76	III	MSI
chr14	1392	8325	p	fwd	C538-N	Normal	C538	76	III	MSI
chr14	1458	24660	p	fwd	C538-N	Normal	C538	76	III	MSI
chr14	3215	33217	p	fwd	C538-N	Normal	C538	76	III	MSI
chr14	1177	7931	p	fwd	C538-N	Normal	C538	76	III	MSI
chr14	3664	55106	p	fwd	C538-N	Normal	C538	76	III	MSI
chr14	2060	29193	p	fwd	C538-N	Normal	C538	76	III	MSI
chr14	2247	37884	p	fwd	C538-N	Normal	C538	76	III	MSI
chr14	8134	49703	p	fwd	C538-N	Normal	C538	76	III	MSI
chr14	4861	26789	q	rev	C538-N	Normal	C538	76	III	MSI
chr14	4396	21082	q	rev	C538-N	Normal	C538	76	III	MSI
chr14	2278	17598	q	rev	C538-N	Normal	C538	76	III	MSI
chr14	8064	24333	q	rev	C538-N	Normal	C538	76	III	MSI
chr14	3095	18121	q	rev	C538-N	Normal	C538	76	III	MSI
chr14	3177	16417	q	rev	C538-N	Normal	C538	76	III	MSI
chr14	4690	15140	q	rev	C538-N	Normal	C538	76	III	MSI
chr14	12	8782	q	fwd	C538-N	Normal	C538	76	III	MSI
chr14	3303	10441	q	rev	C538-N	Normal	C538	76	III	MSI
chr14	3262	10258	q	rev	C538-N	Normal	C538	76	III	MSI
chr14	2236	8813	q	rev	C538-N	Normal	C538	76	III	MSI
chr14	1719	14575	q	rev	C538-N	Normal	C538	76	III	MSI
chr14	2392	6969	q	rev	C538-N	Normal	C538	76	III	MSI
chr15	3868	13464	p	fwd	C538-N	Normal	C538	76	III	MSI
chr15	6916	33938	p	fwd	C538-N	Normal	C538	76	III	MSI
chr15	2874	26868	p	fwd	C538-N	Normal	C538	76	III	MSI
chr15	5585	28872	p	fwd	C538-N	Normal	C538	76	III	MSI
chr15	4935	25930	p	fwd	C538-N	Normal	C538	76	III	MSI
chr15	5339	94498	p	fwd	C538-N	Normal	C538	76	III	MSI
chr15	5670	18769	p	fwd	C538-N	Normal	C538	76	III	MSI
chr15	2065	44492	p	fwd	C538-N	Normal	C538	76	III	MSI
chr15	8153	55593	p	fwd	C538-N	Normal	C538	76	III	MSI
chr15	4773	33145	p	fwd	C538-N	Normal	C538	76	III	MSI
chr15	8034	67023	p	fwd	C538-N	Normal	C538	76	III	MSI
chr15	8180	65416	p	fwd	C538-N	Normal	C538	76	III	MSI
chr15	5153	15173	p	fwd	C538-N	Normal	C538	76	III	MSI
chr15	3330	13970	p	fwd	C538-N	Normal	C538	76	III	MSI
chr15	3510	8985	p	fwd	C538-N	Normal	C538	76	III	MSI
chr15	4926	10508	p	fwd	C538-N	Normal	C538	76	III	MSI
chr15	3394	10599	p	fwd	C538-N	Normal	C538	76	III	MSI
chr15	605	7902	p	fwd	C538-N	Normal	C538	76	III	MSI
chr15	2999	18716	p	fwd	C538-N	Normal	C538	76	III	MSI
chr15	4307	80106	p	fwd	C538-N	Normal	C538	76	III	MSI
chr15	2559	31917	p	fwd	C538-N	Normal	C538	76	III	MSI
chr15	2845	43749	p	fwd	C538-N	Normal	C538	76	III	MSI
chr15	3101	30849	p	fwd	C538-N	Normal	C538	76	III	MSI
chr15	1324	11730	p	fwd	C538-N	Normal	C538	76	III	MSI
chr15	3170	49609	p	fwd	C538-N	Normal	C538	76	III	MSI
chr15	5505	58138	p	fwd	C538-N	Normal	C538	76	III	MSI
chr15	5223	86144	p	fwd	C538-N	Normal	C538	76	III	MSI
chr15	3591	71070	p	fwd	C538-N	Normal	C538	76	III	MSI
chr15	4448	22900	q	rev	C538-N	Normal	C538	76	III	MSI
chr15	4195	21884	q	rev	C538-N	Normal	C538	76	III	MSI
chr15	2080	17007	q	rev	C538-N	Normal	C538	76	III	MSI
chr15	3825	20182	q	rev	C538-N	Normal	C538	76	III	MSI
chr15	3524	12707	q	rev	C538-N	Normal	C538	76	III	MSI
chr15	2802	10131	q	rev	C538-N	Normal	C538	76	III	MSI
chr15	1966	9331	q	rev	C538-N	Normal	C538	76	III	MSI
chr15	2313	7726	q	rev	C538-N	Normal	C538	76	III	MSI
chr15	1900	7046	q	rev	C538-N	Normal	C538	76	III	MSI
chr15	2820	7291	q	rev	C538-N	Normal	C538	76	III	MSI
chr15	3183	8135	q	rev	C538-N	Normal	C538	76	III	MSI
chr15	3809	24678	q	rev	C538-N	Normal	C538	76	III	MSI
chr16	4257	33836	p	fwd	C538-N	Normal	C538	76	III	MSI
chr16	4200	18884	p	fwd	C538-N	Normal	C538	76	III	MSI
chr16	5224	21716	p	fwd	C538-N	Normal	C538	76	III	MSI
chr16	3255	18333	p	fwd	C538-N	Normal	C538	76	III	MSI
chr16	1567	16428	p	fwd	C538-N	Normal	C538	76	III	MSI
chr16	3406	34747	p	fwd	C538-N	Normal	C538	76	III	MSI
chr16	2503	13865	p	fwd	C538-N	Normal	C538	76	III	MSI
chr16	5148	58890	p	fwd	C538-N	Normal	C538	76	III	MSI
chr16	4090	42298	p	fwd	C538-N	Normal	C538	76	III	MSI
chr16	2731	17117	p	fwd	C538-N	Normal	C538	76	III	MSI
chr16	2905	38013	p	fwd	C538-N	Normal	C538	76	III	MSI
chr16	7052	86171	p	fwd	C538-N	Normal	C538	76	III	MSI
chr16	1410	16700	p	fwd	C538-N	Normal	C538	76	III	MSI
chr16	4634	50180	p	fwd	C538-N	Normal	C538	76	III	MSI
chr16	4691	60867	p	fwd	C538-N	Normal	C538	76	III	MSI
chr16	3489	36550	p	fwd	C538-N	Normal	C538	76	III	MSI
chr16	3690	26871	p	fwd	C538-N	Normal	C538	76	III	MSI
chr16	4012	23864	p	fwd	C538-N	Normal	C538	76	III	MSI
chr16	10	8363	p	rev	C538-N	Normal	C538	76	III	MSI
chr16	1522	24651	p	rev	C538-N	Normal	C538	76	III	MSI
chr16	1261	12010	q	rev	C538-N	Normal	C538	76	III	MSI
chr16	1907	12009	q	rev	C538-N	Normal	C538	76	III	MSI
chr16	1797	10479	q	rev	C538-N	Normal	C538	76	III	MSI
chr16	1258	9560	q	rev	C538-N	Normal	C538	76	III	MSI
chr16	1155	8332	q	rev	C538-N	Normal	C538	76	III	MSI
chr16	478	6888	q	rev	C538-N	Normal	C538	76	III	MSI
chr16	1646	7272	q	rev	C538-N	Normal	C538	76	III	MSI
chr16	1197	7009	q	rev	C538-N	Normal	C538	76	III	MSI
chr16	2603	7487	q	rev	C538-N	Normal	C538	76	III	MSI
chr16	2212	6410	q	rev	C538-N	Normal	C538	76	III	MSI
chr17	1818	23582	p	fwd	C538-N	Normal	C538	76	III	MSI
chr17	944	36443	p	fwd	C538-N	Normal	C538	76	III	MSI
chr17	2988	57353	p	fwd	C538-N	Normal	C538	76	III	MSI
chr17	2242	6619	p	fwd	C538-N	Normal	C538	76	III	MSI
chr17	1774	5349	p	fwd	C538-N	Normal	C538	76	III	MSI
chr17	822	5434	p	fwd	C538-N	Normal	C538	76	III	MSI
chr17	588	10485	p	fwd	C538-N	Normal	C538	76	III	MSI
chr17	1376	9832	p	fwd	C538-N	Normal	C538	76	III	MSI
chr17	711	10248	p	fwd	C538-N	Normal	C538	76	III	MSI
chr17	353	17582	p	fwd	C538-N	Normal	C538	76	III	MSI
chr17	12	24973	p	fwd	C538-N	Normal	C538	76	III	MSI
chr17	1377	10074	q	rev	C538-N	Normal	C538	76	III	MSI
chr17	3945	10252	q	rev	C538-N	Normal	C538	76	III	MSI
chr17	4392	8533	q	rev	C538-N	Normal	C538	76	III	MSI
chr17	3579	7295	q	rev	C538-N	Normal	C538	76	III	MSI
chr17	2079	7419	q	fwd	C538-N	Normal	C538	76	III	MSI
chr17	6206	40150	q	rev	C538-N	Normal	C538	76	III	MSI
chr18	8032	31127	p	fwd	C538-N	Normal	C538	76	III	MSI
chr18	2180	12519	p	fwd	C538-N	Normal	C538	76	III	MSI
chr18	2944	22043	p	fwd	C538-N	Normal	C538	76	III	MSI
chr18	3665	10208	p	fwd	C538-N	Normal	C538	76	III	MSI
chr18	1665	8409	p	fwd	C538-N	Normal	C538	76	III	MSI
chr18	2895	31290	p	fwd	C538-N	Normal	C538	76	III	MSI
chr18	5411	16591	p	fwd	C538-N	Normal	C538	76	III	MSI
chr18	775	17368	p	fwd	C538-N	Normal	C538	76	III	MSI
chr18	2696	9249	p	fwd	C538-N	Normal	C538	76	III	MSI
chr18	5086	31339	p	fwd	C538-N	Normal	C538	76	III	MSI
chr18	1723	25837	q	rev	C538-N	Normal	C538	76	III	MSI
chr18	1258	22510	q	rev	C538-N	Normal	C538	76	III	MSI
chr18	3219	24607	q	rev	C538-N	Normal	C538	76	III	MSI
chr18	3591	23678	q	rev	C538-N	Normal	C538	76	III	MSI
chr18	1436	16602	q	rev	C538-N	Normal	C538	76	III	MSI
chr18	2193	15502	q	rev	C538-N	Normal	C538	76	III	MSI
chr18	751	11429	q	rev	C538-N	Normal	C538	76	III	MSI
chr18	2476	12955	q	rev	C538-N	Normal	C538	76	III	MSI
chr18	2065	13341	q	rev	C538-N	Normal	C538	76	III	MSI
chr18	7043	16895	q	rev	C538-N	Normal	C538	76	III	MSI
chr18	1456	8401	q	rev	C538-N	Normal	C538	76	III	MSI
chr18	555	7280	q	rev	C538-N	Normal	C538	76	III	MSI
chr18	3334	6488	q	rev	C538-N	Normal	C538	76	III	MSI
chr19	4352	30158	p	fwd	C538-N	Normal	C538	76	III	MSI
chr19	4218	16870	p	fwd	C538-N	Normal	C538	76	III	MSI
chr19	2664	15926	p	fwd	C538-N	Normal	C538	76	III	MSI
chr19	4664	27756	p	fwd	C538-N	Normal	C538	76	III	MSI
chr19	2097	19456	p	fwd	C538-N	Normal	C538	76	III	MSI
chr19	6990	64531	p	fwd	C538-N	Normal	C538	76	III	MSI
chr19	2485	15490	p	fwd	C538-N	Normal	C538	76	III	MSI
chr19	3141	15504	p	fwd	C538-N	Normal	C538	76	III	MSI
chr19	2483	16019	p	fwd	C538-N	Normal	C538	76	III	MSI
chr19	2437	12464	p	fwd	C538-N	Normal	C538	76	III	MSI
chr19	1167	9332	p	fwd	C538-N	Normal	C538	76	III	MSI
chr19	2469	10515	p	fwd	C538-N	Normal	C538	76	III	MSI
chr19	3122	8500	p	fwd	C538-N	Normal	C538	76	III	MSI
chr19	2729	16129	p	fwd	C538-N	Normal	C538	76	III	MSI
chr19	3402	26147	p	fwd	C538-N	Normal	C538	76	III	MSI
chr19	4024	14573	p	fwd	C538-N	Normal	C538	76	III	MSI
chr19	1438	6962	p	fwd	C538-N	Normal	C538	76	III	MSI
chr19	1933	4586	q	rev	C538-N	Normal	C538	76	III	MSI
chr19	4374	8974	q	fwd	C538-N	Normal	C538	76	III	MSI
chr19	7645	66998	q	rev	C538-N	Normal	C538	76	III	MSI
chr20	2744	14174	p	fwd	C538-N	Normal	C538	76	III	MSI
chr20	3750	43872	p	fwd	C538-N	Normal	C538	76	III	MSI
chr20	2890	31420	p	fwd	C538-N	Normal	C538	76	III	MSI
chr20	4407	52169	p	fwd	C538-N	Normal	C538	76	III	MSI
chr20	8634	92002	p	fwd	C538-N	Normal	C538	76	III	MSI
chr20	2394	10516	p	fwd	C538-N	Normal	C538	76	III	MSI
chr20	2744	13300	p	fwd	C538-N	Normal	C538	76	III	MSI
chr20	3706	31243	p	fwd	C538-N	Normal	C538	76	III	MSI
chr20	6797	37860	p	fwd	C538-N	Normal	C538	76	III	MSI
chr20	2749	9403	p	fwd	C538-N	Normal	C538	76	III	MSI
chr20	4053	37398	p	fwd	C538-N	Normal	C538	76	III	MSI
chr20	5343	13637	p	fwd	C538-N	Normal	C538	76	III	MSI
chr20	3185	21573	p	fwd	C538-N	Normal	C538	76	III	MSI
chr20	2840	29626	p	fwd	C538-N	Normal	C538	76	III	MSI
chr20	2488	38974	p	fwd	C538-N	Normal	C538	76	III	MSI
chr20	1794	7537	p	fwd	C538-N	Normal	C538	76	III	MSI
chr20	727	10537	p	fwd	C538-N	Normal	C538	76	III	MSI
chr20	3722	64596	p	fwd	C538-N	Normal	C538	76	III	MSI
chr20	4622	63718	p	fwd	C538-N	Normal	C538	76	III	MSI
chr20	4237	68781	p	fwd	C538-N	Normal	C538	76	III	MSI
chr20	2279	13836	p	fwd	C538-N	Normal	C538	76	III	MSI
chr20	2377	28696	p	fwd	C538-N	Normal	C538	76	III	MSI
chr20	1496	12723	p	fwd	C538-N	Normal	C538	76	III	MSI
chr20	3362	8496	p	fwd	C538-N	Normal	C538	76	III	MSI
chr20	1758	17897	p	fwd	C538-N	Normal	C538	76	III	MSI
chr20	4874	48266	p	fwd	C538-N	Normal	C538	76	III	MSI
chr20	6916	33938	p	fwd	C538-N	Normal	C538	76	III	MSI
chr20	1684	17627	p	fwd	C538-N	Normal	C538	76	III	MSI
chr20	4664	29896	p	fwd	C538-N	Normal	C538	76	III	MSI
chr20	2553	11056	p	fwd	C538-N	Normal	C538	76	III	MSI
[truncated: 16,171 more rows]

## Sheet: CRC_Tumor
Source Data for Figure 4, Tumor tissue
chromosome	telomere_length	read_length	arm	direction	sample	tissue_type	patient_id	Age	TNM	mss
chr1	2394	8355	p	fwd	C535-T	Tumor	C535	73	II	MSS
chr1	2250	17508	p	fwd	C535-T	Tumor	C535	73	II	MSS
chr1	2889	16220	p	fwd	C535-T	Tumor	C535	73	II	MSS
chr1	1776	13964	p	fwd	C535-T	Tumor	C535	73	II	MSS
chr1	7403	28970	p	fwd	C535-T	Tumor	C535	73	II	MSS
chr1	2194	9908	p	fwd	C535-T	Tumor	C535	73	II	MSS
chr1	3684	23978	p	fwd	C535-T	Tumor	C535	73	II	MSS
chr1	4377	44186	p	fwd	C535-T	Tumor	C535	73	II	MSS
chr1	1781	11793	p	fwd	C535-T	Tumor	C535	73	II	MSS
chr1	3124	32238	p	fwd	C535-T	Tumor	C535	73	II	MSS
chr1	2381	9969	p	fwd	C535-T	Tumor	C535	73	II	MSS
chr1	4820	9635	p	fwd	C535-T	Tumor	C535	73	II	MSS
chr1	3821	23686	p	fwd	C535-T	Tumor	C535	73	II	MSS
chr1	4210	79993	p	fwd	C535-T	Tumor	C535	73	II	MSS
chr1	2564	8251	p	fwd	C535-T	Tumor	C535	73	II	MSS
chr1	4535	34603	p	fwd	C535-T	Tumor	C535	73	II	MSS
chr1	2258	12379	p	fwd	C535-T	Tumor	C535	73	II	MSS
chr1	2912	25586	p	fwd	C535-T	Tumor	C535	73	II	MSS
chr1	2625	11508	p	fwd	C535-T	Tumor	C535	73	II	MSS
chr1	3552	10687	p	fwd	C535-T	Tumor	C535	73	II	MSS
chr1	3240	28909	p	fwd	C535-T	Tumor	C535	73	II	MSS
chr1	4671	89112	p	fwd	C535-T	Tumor	C535	73	II	MSS
chr1	2921	22871	p	fwd	C535-T	Tumor	C535	73	II	MSS
chr1	5881	51060	p	fwd	C535-T	Tumor	C535	73	II	MSS
chr1	2638	45635	p	fwd	C535-T	Tumor	C535	73	II	MSS
chr1	4370	12037	p	fwd	C535-T	Tumor	C535	73	II	MSS
chr1	5435	23314	q	rev	C535-T	Tumor	C535	73	II	MSS
chr1	2264	17464	q	rev	C535-T	Tumor	C535	73	II	MSS
chr1	1555	19583	q	rev	C535-T	Tumor	C535	73	II	MSS
chr1	3131	16407	q	rev	C535-T	Tumor	C535	73	II	MSS
chr1	4152	15783	q	rev	C535-T	Tumor	C535	73	II	MSS
chr1	1930	13471	q	rev	C535-T	Tumor	C535	73	II	MSS
chr1	3438	14427	q	rev	C535-T	Tumor	C535	73	II	MSS
chr1	2621	14734	q	rev	C535-T	Tumor	C535	73	II	MSS
chr1	6342	17343	q	rev	C535-T	Tumor	C535	73	II	MSS
chr1	1585	11349	q	rev	C535-T	Tumor	C535	73	II	MSS
chr1	3350	12736	q	rev	C535-T	Tumor	C535	73	II	MSS
chr1	1950	11849	q	rev	C535-T	Tumor	C535	73	II	MSS
chr1	893	9479	q	rev	C535-T	Tumor	C535	73	II	MSS
chr1	1580	10541	q	rev	C535-T	Tumor	C535	73	II	MSS
chr1	6569	16327	q	rev	C535-T	Tumor	C535	73	II	MSS
chr1	4346	11474	q	rev	C535-T	Tumor	C535	73	II	MSS
chr1	2605	7464	q	rev	C535-T	Tumor	C535	73	II	MSS
chr1	2908	7315	q	rev	C535-T	Tumor	C535	73	II	MSS
chr1	6392	10757	q	rev	C535-T	Tumor	C535	73	II	MSS
chr1	2603	16385	q	rev	C535-T	Tumor	C535	73	II	MSS
chr1	3140	17266	q	rev	C535-T	Tumor	C535	73	II	MSS
chr1	4694	78288	q	rev	C535-T	Tumor	C535	73	II	MSS
chr1	1756	12763	q	rev	C535-T	Tumor	C535	73	II	MSS
chr1	4377	15455	q	rev	C535-T	Tumor	C535	73	II	MSS
chr1	5655	49006	q	rev	C535-T	Tumor	C535	73	II	MSS
chr1	5304	24541	q	rev	C535-T	Tumor	C535	73	II	MSS
chr1	2135	10751	q	rev	C535-T	Tumor	C535	73	II	MSS
chr1	3753	13378	q	rev	C535-T	Tumor	C535	73	II	MSS
chr1	2301	9384	q	rev	C535-T	Tumor	C535	73	II	MSS
chr1	2608	13363	q	rev	C535-T	Tumor	C535	73	II	MSS
chr1	2394	8355	q	rev	C535-T	Tumor	C535	73	II	MSS
chr1	2301	9384	q	rev	C535-T	Tumor	C535	73	II	MSS
chr1	1893	15013	q	rev	C535-T	Tumor	C535	73	II	MSS
chr2	2454	5919	p	rev	C535-T	Tumor	C535	73	II	MSS
chr2	1716	4595	p	rev	C535-T	Tumor	C535	73	II	MSS
chr2	3215	15672	p	rev	C535-T	Tumor	C535	73	II	MSS
chr2	3215	15672	p	rev	C535-T	Tumor	C535	73	II	MSS
chr2	2314	14041	p	fwd	C535-T	Tumor	C535	73	II	MSS
chr2	4095	30517	p	fwd	C535-T	Tumor	C535	73	II	MSS
chr2	1893	19690	p	fwd	C535-T	Tumor	C535	73	II	MSS
chr2	3328	15357	p	fwd	C535-T	Tumor	C535	73	II	MSS
chr2	2312	36174	p	fwd	C535-T	Tumor	C535	73	II	MSS
chr2	375	4050	p	fwd	C535-T	Tumor	C535	73	II	MSS
chr2	2035	9385	p	fwd	C535-T	Tumor	C535	73	II	MSS
chr2	4302	19364	p	fwd	C535-T	Tumor	C535	73	II	MSS
chr2	4757	12456	p	fwd	C535-T	Tumor	C535	73	II	MSS
chr2	6713	69225	p	fwd	C535-T	Tumor	C535	73	II	MSS
chr2	3979	42373	p	fwd	C535-T	Tumor	C535	73	II	MSS
chr2	2115	26167	p	fwd	C535-T	Tumor	C535	73	II	MSS
chr2	2168	29698	p	fwd	C535-T	Tumor	C535	73	II	MSS
chr2	2308	26333	p	fwd	C535-T	Tumor	C535	73	II	MSS
chr2	2176	9650	p	fwd	C535-T	Tumor	C535	73	II	MSS
chr2	10953	70775	p	fwd	C535-T	Tumor	C535	73	II	MSS
chr2	6213	19083	p	fwd	C535-T	Tumor	C535	73	II	MSS
chr2	1061	14094	p	fwd	C535-T	Tumor	C535	73	II	MSS
chr2	1497	26765	q	rev	C535-T	Tumor	C535	73	II	MSS
chr2	2362	32096	q	rev	C535-T	Tumor	C535	73	II	MSS
chr2	3142	37337	q	rev	C535-T	Tumor	C535	73	II	MSS
chr2	2756	26063	q	rev	C535-T	Tumor	C535	73	II	MSS
chr2	3743	25693	q	rev	C535-T	Tumor	C535	73	II	MSS
chr2	1803	23696	q	rev	C535-T	Tumor	C535	73	II	MSS
chr2	1691	34289	q	rev	C535-T	Tumor	C535	73	II	MSS
chr2	1634	15130	q	rev	C535-T	Tumor	C535	73	II	MSS
chr2	2264	14818	q	rev	C535-T	Tumor	C535	73	II	MSS
chr2	1881	12595	q	rev	C535-T	Tumor	C535	73	II	MSS
chr2	2763	12632	q	rev	C535-T	Tumor	C535	73	II	MSS
chr2	3414	12880	q	rev	C535-T	Tumor	C535	73	II	MSS
chr2	3419	10407	q	rev	C535-T	Tumor	C535	73	II	MSS
chr3	2280	17946	p	fwd	C535-T	Tumor	C535	73	II	MSS
chr3	3069	13456	p	fwd	C535-T	Tumor	C535	73	II	MSS
chr3	4262	59771	p	fwd	C535-T	Tumor	C535	73	II	MSS
chr3	5353	63656	p	fwd	C535-T	Tumor	C535	73	II	MSS
chr3	619	14575	p	fwd	C535-T	Tumor	C535	73	II	MSS
chr3	3137	40779	p	fwd	C535-T	Tumor	C535	73	II	MSS
chr3	1598	17706	p	fwd	C535-T	Tumor	C535	73	II	MSS
chr3	3813	8049	p	fwd	C535-T	Tumor	C535	73	II	MSS
chr3	2177	7714	p	fwd	C535-T	Tumor	C535	73	II	MSS
chr3	2399	20846	q	rev	C535-T	Tumor	C535	73	II	MSS
chr3	3587	25044	q	rev	C535-T	Tumor	C535	73	II	MSS
chr3	10	11660	q	fwd	C535-T	Tumor	C535	73	II	MSS
chr3	3381	21298	q	rev	C535-T	Tumor	C535	73	II	MSS
chr3	4946	22406	q	rev	C535-T	Tumor	C535	73	II	MSS
chr3	2460	14877	q	rev	C535-T	Tumor	C535	73	II	MSS
chr3	1233	11617	q	rev	C535-T	Tumor	C535	73	II	MSS
chr3	1539	10904	q	rev	C535-T	Tumor	C535	73	II	MSS
chr3	3495	11931	q	rev	C535-T	Tumor	C535	73	II	MSS
chr3	4005	11527	q	rev	C535-T	Tumor	C535	73	II	MSS
chr3	10	4299	q	fwd	C535-T	Tumor	C535	73	II	MSS
chr3	2692	9992	q	rev	C535-T	Tumor	C535	73	II	MSS
chr3	3063	9535	q	rev	C535-T	Tumor	C535	73	II	MSS
chr3	1414	4543	q	rev	C535-T	Tumor	C535	73	II	MSS
chr3	2490	6929	q	rev	C535-T	Tumor	C535	73	II	MSS
chr3	1797	4246	q	rev	C535-T	Tumor	C535	73	II	MSS
chr3	4908	11907	q	fwd	C535-T	Tumor	C535	73	II	MSS
chr3	2454	5919	q	fwd	C535-T	Tumor	C535	73	II	MSS
chr3	3117	38444	q	rev	C535-T	Tumor	C535	73	II	MSS
chr3	2732	22717	q	rev	C535-T	Tumor	C535	73	II	MSS
chr3	2551	12395	q	fwd	C535-T	Tumor	C535	73	II	MSS
chr3	6191	19715	q	rev	C535-T	Tumor	C535	73	II	MSS
chr4	2732	22717	p	fwd	C535-T	Tumor	C535	73	II	MSS
chr4	3842	33927	p	fwd	C535-T	Tumor	C535	73	II	MSS
chr4	2413	14313	p	fwd	C535-T	Tumor	C535	73	II	MSS
chr4	4377	15455	p	fwd	C535-T	Tumor	C535	73	II	MSS
chr4	1725	17809	p	fwd	C535-T	Tumor	C535	73	II	MSS
chr4	1756	12763	p	fwd	C535-T	Tumor	C535	73	II	MSS
chr4	2294	7664	p	fwd	C535-T	Tumor	C535	73	II	MSS
chr4	2081	14657	p	fwd	C535-T	Tumor	C535	73	II	MSS
chr4	1229	14694	p	fwd	C535-T	Tumor	C535	73	II	MSS
chr4	2057	14938	p	fwd	C535-T	Tumor	C535	73	II	MSS
chr4	1659	25369	p	fwd	C535-T	Tumor	C535	73	II	MSS
chr4	902	14778	p	fwd	C535-T	Tumor	C535	73	II	MSS
chr4	4002	7961	p	fwd	C535-T	Tumor	C535	73	II	MSS
chr4	3187	18213	p	fwd	C535-T	Tumor	C535	73	II	MSS
chr4	4487	15658	p	fwd	C535-T	Tumor	C535	73	II	MSS
chr4	5514	59288	p	fwd	C535-T	Tumor	C535	73	II	MSS
chr4	800	10903	p	fwd	C535-T	Tumor	C535	73	II	MSS
chr4	2510	36600	p	fwd	C535-T	Tumor	C535	73	II	MSS
chr4	4073	12686	p	fwd	C535-T	Tumor	C535	73	II	MSS
chr4	2943	9939	p	fwd	C535-T	Tumor	C535	73	II	MSS
chr4	1218	10609	p	fwd	C535-T	Tumor	C535	73	II	MSS
chr4	2203	13209	p	fwd	C535-T	Tumor	C535	73	II	MSS
chr4	3615	7586	p	fwd	C535-T	Tumor	C535	73	II	MSS
chr4	2614	15111	p	fwd	C535-T	Tumor	C535	73	II	MSS
chr4	6367	14840	p	fwd	C535-T	Tumor	C535	73	II	MSS
chr4	3162	28267	p	fwd	C535-T	Tumor	C535	73	II	MSS
chr4	1108	10095	p	fwd	C535-T	Tumor	C535	73	II	MSS
chr4	2475	38027	p	fwd	C535-T	Tumor	C535	73	II	MSS
chr4	4153	61459	p	fwd	C535-T	Tumor	C535	73	II	MSS
chr4	2274	25298	p	fwd	C535-T	Tumor	C535	73	II	MSS
chr4	2662	22232	p	fwd	C535-T	Tumor	C535	73	II	MSS
chr4	3034	14144	p	fwd	C535-T	Tumor	C535	73	II	MSS
chr4	3646	18936	p	fwd	C535-T	Tumor	C535	73	II	MSS
chr4	2716	55670	p	fwd	C535-T	Tumor	C535	73	II	MSS
chr4	2404	28785	p	fwd	C535-T	Tumor	C535	73	II	MSS
chr4	2584	18486	p	fwd	C535-T	Tumor	C535	73	II	MSS
chr4	5590	24282	p	fwd	C535-T	Tumor	C535	73	II	MSS
chr4	7595	26225	p	fwd	C535-T	Tumor	C535	73	II	MSS
chr4	4890	48804	p	fwd	C535-T	Tumor	C535	73	II	MSS
chr4	4137	28654	p	fwd	C535-T	Tumor	C535	73	II	MSS
chr4	2336	46669	p	fwd	C535-T	Tumor	C535	73	II	MSS
chr4	2651	17113	p	fwd	C535-T	Tumor	C535	73	II	MSS
chr4	1537	14017	p	fwd	C535-T	Tumor	C535	73	II	MSS
chr4	4174	48574	p	fwd	C535-T	Tumor	C535	73	II	MSS
chr4	2531	35106	p	fwd	C535-T	Tumor	C535	73	II	MSS
chr4	2452	25517	p	fwd	C535-T	Tumor	C535	73	II	MSS
chr4	2879	23325	p	fwd	C535-T	Tumor	C535	73	II	MSS
chr4	3068	26270	p	fwd	C535-T	Tumor	C535	73	II	MSS
chr4	2389	10048	p	fwd	C535-T	Tumor	C535	73	II	MSS
chr4	2594	9236	p	fwd	C535-T	Tumor	C535	73	II	MSS
chr4	3311	7435	p	fwd	C535-T	Tumor	C535	73	II	MSS
chr4	1592	10987	p	fwd	C535-T	Tumor	C535	73	II	MSS
chr4	3051	23239	p	fwd	C535-T	Tumor	C535	73	II	MSS
chr4	2487	28241	p	fwd	C535-T	Tumor	C535	73	II	MSS
chr4	2991	18688	p	fwd	C535-T	Tumor	C535	73	II	MSS
chr4	1840	13139	p	fwd	C535-T	Tumor	C535	73	II	MSS
chr4	7107	60500	p	fwd	C535-T	Tumor	C535	73	II	MSS
chr4	2215	25505	p	fwd	C535-T	Tumor	C535	73	II	MSS
chr4	2817	27086	p	fwd	C535-T	Tumor	C535	73	II	MSS
chr4	1327	18322	p	fwd	C535-T	Tumor	C535	73	II	MSS
chr4	2531	20122	p	fwd	C535-T	Tumor	C535	73	II	MSS
chr4	2533	17915	p	fwd	C535-T	Tumor	C535	73	II	MSS
chr4	4229	47091	p	fwd	C535-T	Tumor	C535	73	II	MSS
chr4	3905	56046	p	fwd	C535-T	Tumor	C535	73	II	MSS
chr4	4046	61540	p	fwd	C535-T	Tumor	C535	73	II	MSS
chr4	1634	17257	p	fwd	C535-T	Tumor	C535	73	II	MSS
chr4	3009	16527	p	fwd	C535-T	Tumor	C535	73	II	MSS
chr4	4400	33878	p	fwd	C535-T	Tumor	C535	73	II	MSS
chr4	3002	6752	p	fwd	C535-T	Tumor	C535	73	II	MSS
chr4	2497	24567	p	fwd	C535-T	Tumor	C535	73	II	MSS
chr4	5051	33863	p	fwd	C535-T	Tumor	C535	73	II	MSS
chr4	1872	10708	p	fwd	C535-T	Tumor	C535	73	II	MSS
chr4	1514	9964	p	fwd	C535-T	Tumor	C535	73	II	MSS
chr4	3208	18272	p	fwd	C535-T	Tumor	C535	73	II	MSS
chr4	2475	8200	p	fwd	C535-T	Tumor	C535	73	II	MSS
chr4	3021	29314	q	rev	C535-T	Tumor	C535	73	II	MSS
chr4	14174	40717	q	rev	C535-T	Tumor	C535	73	II	MSS
chr4	2511	24520	q	rev	C535-T	Tumor	C535	73	II	MSS
chr4	1652	23541	q	rev	C535-T	Tumor	C535	73	II	MSS
chr4	2298	20654	q	rev	C535-T	Tumor	C535	73	II	MSS
chr4	2047	19080	q	rev	C535-T	Tumor	C535	73	II	MSS
chr4	2943	17856	q	rev	C535-T	Tumor	C535	73	II	MSS
chr4	5333	21643	q	rev	C535-T	Tumor	C535	73	II	MSS
chr4	2971	17720	q	rev	C535-T	Tumor	C535	73	II	MSS
chr4	4803	19543	q	rev	C535-T	Tumor	C535	73	II	MSS
chr4	1736	15391	q	fwd	C535-T	Tumor	C535	73	II	MSS
chr4	4251	18639	q	rev	C535-T	Tumor	C535	73	II	MSS
chr4	2636	15301	q	rev	C535-T	Tumor	C535	73	II	MSS
chr4	3131	16407	q	rev	C535-T	Tumor	C535	73	II	MSS
chr4	932	12796	q	rev	C535-T	Tumor	C535	73	II	MSS
chr4	2716	13350	q	rev	C535-T	Tumor	C535	73	II	MSS
chr4	1772	10503	q	rev	C535-T	Tumor	C535	73	II	MSS
chr5	2280	17946	p	fwd	C535-T	Tumor	C535	73	II	MSS
chr5	4044	16296	p	fwd	C535-T	Tumor	C535	73	II	MSS
chr5	7959	17976	p	fwd	C535-T	Tumor	C535	73	II	MSS
chr5	4287	30153	p	fwd	C535-T	Tumor	C535	73	II	MSS
chr5	5382	67348	p	fwd	C535-T	Tumor	C535	73	II	MSS
chr5	5006	9464	p	fwd	C535-T	Tumor	C535	73	II	MSS
chr5	1364	19240	q	rev	C535-T	Tumor	C535	73	II	MSS
chr5	1892	19403	q	rev	C535-T	Tumor	C535	73	II	MSS
chr5	2199	18608	q	rev	C535-T	Tumor	C535	73	II	MSS
chr5	3497	21285	q	rev	C535-T	Tumor	C535	73	II	MSS
chr5	2270	19322	q	rev	C535-T	Tumor	C535	73	II	MSS
chr5	2240	19709	q	rev	C535-T	Tumor	C535	73	II	MSS
chr5	66	16660	q	fwd	C535-T	Tumor	C535	73	II	MSS
chr5	2809	18549	q	rev	C535-T	Tumor	C535	73	II	MSS
chr5	4706	19087	q	rev	C535-T	Tumor	C535	73	II	MSS
chr5	1640	15550	q	rev	C535-T	Tumor	C535	73	II	MSS
chr5	3016	17076	q	rev	C535-T	Tumor	C535	73	II	MSS
chr5	1649	14424	q	rev	C535-T	Tumor	C535	73	II	MSS
chr5	3876	15211	q	rev	C535-T	Tumor	C535	73	II	MSS
chr5	406	10802	q	rev	C535-T	Tumor	C535	73	II	MSS
chr5	1649	12568	q	rev	C535-T	Tumor	C535	73	II	MSS
chr5	2579	13077	q	rev	C535-T	Tumor	C535	73	II	MSS
chr5	653	11073	q	rev	C535-T	Tumor	C535	73	II	MSS
chr5	1644	11160	q	rev	C535-T	Tumor	C535	73	II	MSS
chr5	3385	12969	q	rev	C535-T	Tumor	C535	73	II	MSS
chr5	3998	13316	q	rev	C535-T	Tumor	C535	73	II	MSS
chr5	2059	9488	q	rev	C535-T	Tumor	C535	73	II	MSS
chr5	1730	8956	q	rev	C535-T	Tumor	C535	73	II	MSS
chr5	2211	9447	q	rev	C535-T	Tumor	C535	73	II	MSS
chr5	825	7447	q	rev	C535-T	Tumor	C535	73	II	MSS
chr5	3113	9993	q	rev	C535-T	Tumor	C535	73	II	MSS
chr5	3226	10075	q	rev	C535-T	Tumor	C535	73	II	MSS
chr5	2729	9623	q	rev	C535-T	Tumor	C535	73	II	MSS
chr5	3352	9429	q	rev	C535-T	Tumor	C535	73	II	MSS
chr5	3023	8746	q	rev	C535-T	Tumor	C535	73	II	MSS
chr5	3790	10194	q	rev	C535-T	Tumor	C535	73	II	MSS
chr5	4256	32955	q	rev	C535-T	Tumor	C535	73	II	MSS
chr5	3877	8130	q	rev	C535-T	Tumor	C535	73	II	MSS
chr5	3239	8734	q	rev	C535-T	Tumor	C535	73	II	MSS
chr6	3240	28909	q	rev	C535-T	Tumor	C535	73	II	MSS
chr6	7403	28970	q	rev	C535-T	Tumor	C535	73	II	MSS
chr6	2921	22871	q	rev	C535-T	Tumor	C535	73	II	MSS
chr6	3684	23978	q	rev	C535-T	Tumor	C535	73	II	MSS
chr6	1776	13964	q	rev	C535-T	Tumor	C535	73	II	MSS
chr6	274	6104	q	fwd	C535-T	Tumor	C535	73	II	MSS
chr6	1781	11793	q	rev	C535-T	Tumor	C535	73	II	MSS
chr6	2194	9908	q	rev	C535-T	Tumor	C535	73	II	MSS
chr6	2381	9969	q	rev	C535-T	Tumor	C535	73	II	MSS
chr6	4370	12037	q	rev	C535-T	Tumor	C535	73	II	MSS
chr6	2564	8251	q	rev	C535-T	Tumor	C535	73	II	MSS
chr6	2638	45635	q	fwd	C535-T	Tumor	C535	73	II	MSS
chr6	5881	51060	q	rev	C535-T	Tumor	C535	73	II	MSS
chr6	2081	14657	q	rev	C535-T	Tumor	C535	73	II	MSS
chr6	822	9572	q	rev	C535-T	Tumor	C535	73	II	MSS
chr6	3463	27785	q	rev	C535-T	Tumor	C535	73	II	MSS
chr7	2270	19322	p	fwd	C535-T	Tumor	C535	73	II	MSS
chr7	2603	16385	p	fwd	C535-T	Tumor	C535	73	II	MSS
chr7	4711	40490	p	fwd	C535-T	Tumor	C535	73	II	MSS
chr7	3497	21285	p	fwd	C535-T	Tumor	C535	73	II	MSS
chr7	3577	30564	p	fwd	C535-T	Tumor	C535	73	II	MSS
chr7	3082	29161	p	fwd	C535-T	Tumor	C535	73	II	MSS
chr7	3169	43268	p	fwd	C535-T	Tumor	C535	73	II	MSS
chr7	1649	12568	p	fwd	C535-T	Tumor	C535	73	II	MSS
chr7	3052	23854	p	fwd	C535-T	Tumor	C535	73	II	MSS
chr7	1605	37258	p	fwd	C535-T	Tumor	C535	73	II	MSS
chr7	2809	18549	p	fwd	C535-T	Tumor	C535	73	II	MSS
chr7	6438	32197	p	fwd	C535-T	Tumor	C535	73	II	MSS
chr7	3579	47446	p	fwd	C535-T	Tumor	C535	73	II	MSS
chr7	825	7447	p	fwd	C535-T	Tumor	C535	73	II	MSS
chr7	5158	78027	p	fwd	C535-T	Tumor	C535	73	II	MSS
chr7	5132	38843	p	fwd	C535-T	Tumor	C535	73	II	MSS
chr7	3082	28232	p	fwd	C535-T	Tumor	C535	73	II	MSS
chr7	2270	19322	p	fwd	C535-T	Tumor	C535	73	II	MSS
chr7	3497	33836	p	fwd	C535-T	Tumor	C535	73	II	MSS
chr7	66	16660	p	rev	C535-T	Tumor	C535	73	II	MSS
chr7	2850	24825	p	fwd	C535-T	Tumor	C535	73	II	MSS
chr7	3922	53048	p	fwd	C535-T	Tumor	C535	73	II	MSS
chr7	4640	33249	p	fwd	C535-T	Tumor	C535	73	II	MSS
chr7	2598	39268	p	fwd	C535-T	Tumor	C535	73	II	MSS
chr7	5750	19158	p	fwd	C535-T	Tumor	C535	73	II	MSS
chr7	2729	9623	p	fwd	C535-T	Tumor	C535	73	II	MSS
chr7	4706	19087	p	fwd	C535-T	Tumor	C535	73	II	MSS
chr7	2693	54174	p	fwd	C535-T	Tumor	C535	73	II	MSS
chr7	1644	11160	p	fwd	C535-T	Tumor	C535	73	II	MSS
chr7	4514	35750	p	fwd	C535-T	Tumor	C535	73	II	MSS
chr7	2215	45188	p	fwd	C535-T	Tumor	C535	73	II	MSS
chr7	3113	9993	p	fwd	C535-T	Tumor	C535	73	II	MSS
chr7	2528	34266	p	fwd	C535-T	Tumor	C535	73	II	MSS
chr7	1364	19240	p	fwd	C535-T	Tumor	C535	73	II	MSS
chr7	3016	17076	p	fwd	C535-T	Tumor	C535	73	II	MSS
chr7	2579	13077	p	fwd	C535-T	Tumor	C535	73	II	MSS
chr7	2240	19709	p	fwd	C535-T	Tumor	C535	73	II	MSS
chr7	1649	14424	p	fwd	C535-T	Tumor	C535	73	II	MSS
chr7	1482	32818	p	fwd	C535-T	Tumor	C535	73	II	MSS
chr7	1691	34289	p	rev	C535-T	Tumor	C535	73	II	MSS
chr7	2199	18608	p	fwd	C535-T	Tumor	C535	73	II	MSS
chr7	1204	5017	p	fwd	C535-T	Tumor	C535	73	II	MSS
chr7	2122	27171	q	rev	C535-T	Tumor	C535	73	II	MSS
chr7	1502	25566	q	rev	C535-T	Tumor	C535	73	II	MSS
chr7	1029	22448	q	rev	C535-T	Tumor	C535	73	II	MSS
chr7	1684	22359	q	rev	C535-T	Tumor	C535	73	II	MSS
chr7	1088	20239	q	rev	C535-T	Tumor	C535	73	II	MSS
chr7	2519	19604	q	rev	C535-T	Tumor	C535	73	II	MSS
chr7	1211	16864	q	rev	C535-T	Tumor	C535	73	II	MSS
chr7	2640	15042	q	rev	C535-T	Tumor	C535	73	II	MSS
chr7	1711	11968	q	rev	C535-T	Tumor	C535	73	II	MSS
chr7	1439	9372	q	rev	C535-T	Tumor	C535	73	II	MSS
chr7	1682	6765	q	rev	C535-T	Tumor	C535	73	II	MSS
chr7	3208	18272	q	rev	C535-T	Tumor	C535	73	II	MSS
chr8	1325	13747	p	fwd	C535-T	Tumor	C535	73	II	MSS
chr8	1550	24534	p	fwd	C535-T	Tumor	C535	73	II	MSS
chr8	2881	38403	p	fwd	C535-T	Tumor	C535	73	II	MSS
chr8	2195	10432	p	fwd	C535-T	Tumor	C535	73	II	MSS
chr8	13580	45565	p	fwd	C535-T	Tumor	C535	73	II	MSS
chr8	3122	10787	p	fwd	C535-T	Tumor	C535	73	II	MSS
chr8	3331	12077	p	fwd	C535-T	Tumor	C535	73	II	MSS
chr8	2597	14534	p	fwd	C535-T	Tumor	C535	73	II	MSS
chr8	3918	13440	p	fwd	C535-T	Tumor	C535	73	II	MSS
chr8	2409	32413	p	fwd	C535-T	Tumor	C535	73	II	MSS
chr8	2147	10189	p	fwd	C535-T	Tumor	C535	73	II	MSS
chr8	2737	59126	p	fwd	C535-T	Tumor	C535	73	II	MSS
chr8	3599	51119	p	fwd	C535-T	Tumor	C535	73	II	MSS
chr8	2513	10311	p	fwd	C535-T	Tumor	C535	73	II	MSS
chr8	2839	23947	p	fwd	C535-T	Tumor	C535	73	II	MSS
chr8	1763	12347	p	fwd	C535-T	Tumor	C535	73	II	MSS
chr8	1440	12159	p	fwd	C535-T	Tumor	C535	73	II	MSS
chr8	2732	22717	q	rev	C535-T	Tumor	C535	73	II	MSS
chr8	2413	17860	q	rev	C535-T	Tumor	C535	73	II	MSS
chr8	2603	16385	q	rev	C535-T	Tumor	C535	73	II	MSS
chr8	1893	15013	q	rev	C535-T	Tumor	C535	73	II	MSS
chr8	2081	14657	q	rev	C535-T	Tumor	C535	73	II	MSS
chr8	2608	13363	q	rev	C535-T	Tumor	C535	73	II	MSS
chr8	2301	9384	q	rev	C535-T	Tumor	C535	73	II	MSS
chr8	1182	6780	q	rev	C535-T	Tumor	C535	73	II	MSS
chr9	1716	4595	p	rev	C535-T	Tumor	C535	73	II	MSS
chr9	2531	20122	p	fwd	C535-T	Tumor	C535	73	II	MSS
chr9	3117	38444	p	fwd	C535-T	Tumor	C535	73	II	MSS
chr9	1888	10789	p	rev	C535-T	Tumor	C535	73	II	MSS
chr9	2298	20654	p	fwd	C535-T	Tumor	C535	73	II	MSS
chr9	4840	31252	p	fwd	C535-T	Tumor	C535	73	II	MSS
chr9	3452	48514	p	fwd	C535-T	Tumor	C535	73	II	MSS
chr9	3167	12500	p	fwd	C535-T	Tumor	C535	73	II	MSS
chr9	11313	64885	p	fwd	C535-T	Tumor	C535	73	II	MSS
chr9	3877	31742	p	fwd	C535-T	Tumor	C535	73	II	MSS
chr9	1481	16351	p	fwd	C535-T	Tumor	C535	73	II	MSS
chr9	2056	13338	p	fwd	C535-T	Tumor	C535	73	II	MSS
chr9	1420	16499	p	fwd	C535-T	Tumor	C535	73	II	MSS
chr9	613	7975	p	fwd	C535-T	Tumor	C535	73	II	MSS
chr9	3340	28733	p	fwd	C535-T	Tumor	C535	73	II	MSS
chr9	3533	22989	p	fwd	C535-T	Tumor	C535	73	II	MSS
chr9	1902	9860	p	fwd	C535-T	Tumor	C535	73	II	MSS
chr9	4430	39568	p	fwd	C535-T	Tumor	C535	73	II	MSS
chr9	1989	15181	p	fwd	C535-T	Tumor	C535	73	II	MSS
chr9	3316	10166	p	fwd	C535-T	Tumor	C535	73	II	MSS
chr9	2370	30743	p	fwd	C535-T	Tumor	C535	73	II	MSS
chr9	3803	30484	p	fwd	C535-T	Tumor	C535	73	II	MSS
chr9	957	9583	p	fwd	C535-T	Tumor	C535	73	II	MSS
chr9	2584	27801	p	fwd	C535-T	Tumor	C535	73	II	MSS
chr9	2342	18103	p	fwd	C535-T	Tumor	C535	73	II	MSS
chr9	2651	22854	p	fwd	C535-T	Tumor	C535	73	II	MSS
chr9	3678	20006	p	fwd	C535-T	Tumor	C535	73	II	MSS
chr9	4680	25561	p	fwd	C535-T	Tumor	C535	73	II	MSS
chr9	1083	10035	p	fwd	C535-T	Tumor	C535	73	II	MSS
chr9	3563	14810	p	fwd	C535-T	Tumor	C535	73	II	MSS
chr9	3618	24274	p	fwd	C535-T	Tumor	C535	73	II	MSS
chr9	1906	16655	p	fwd	C535-T	Tumor	C535	73	II	MSS
chr9	4030	28241	p	fwd	C535-T	Tumor	C535	73	II	MSS
chr9	16424	36553	p	fwd	C535-T	Tumor	C535	73	II	MSS
chr9	2365	16275	p	fwd	C535-T	Tumor	C535	73	II	MSS
chr9	1719	20807	p	fwd	C535-T	Tumor	C535	73	II	MSS
chr9	1741	16602	p	fwd	C535-T	Tumor	C535	73	II	MSS
chr9	4224	26530	p	fwd	C535-T	Tumor	C535	73	II	MSS
chr9	4073	33248	p	fwd	C535-T	Tumor	C535	73	II	MSS
chr9	3146	23025	p	fwd	C535-T	Tumor	C535	73	II	MSS
chr9	2232	23176	p	fwd	C535-T	Tumor	C535	73	II	MSS
chr9	2847	9260	p	fwd	C535-T	Tumor	C535	73	II	MSS
chr9	2319	20409	p	fwd	C535-T	Tumor	C535	73	II	MSS
chr9	4540	62061	p	fwd	C535-T	Tumor	C535	73	II	MSS
chr9	3157	15655	p	fwd	C535-T	Tumor	C535	73	II	MSS
chr9	1952	16410	p	fwd	C535-T	Tumor	C535	73	II	MSS
chr9	3395	26110	p	fwd	C535-T	Tumor	C535	73	II	MSS
chr9	3149	51874	p	fwd	C535-T	Tumor	C535	73	II	MSS
chr9	5607	57413	p	fwd	C535-T	Tumor	C535	73	II	MSS
chr9	4957	42603	p	fwd	C535-T	Tumor	C535	73	II	MSS
chr9	4053	31921	p	fwd	C535-T	Tumor	C535	73	II	MSS
chr9	1572	20478	p	fwd	C535-T	Tumor	C535	73	II	MSS
chr9	19122	50027	p	fwd	C535-T	Tumor	C535	73	II	MSS
chr9	3483	47996	p	fwd	C535-T	Tumor	C535	73	II	MSS
chr9	1910	14562	p	fwd	C535-T	Tumor	C535	73	II	MSS
chr9	2250	11233	p	fwd	C535-T	Tumor	C535	73	II	MSS
chr9	2483	38780	p	fwd	C535-T	Tumor	C535	73	II	MSS
chr9	4634	36054	p	fwd	C535-T	Tumor	C535	73	II	MSS
chr9	1992	25255	p	fwd	C535-T	Tumor	C535	73	II	MSS
chr9	12	12303	p	rev	C535-T	Tumor	C535	73	II	MSS
chr9	804	14994	p	fwd	C535-T	Tumor	C535	73	II	MSS
chr9	2254	5950	q	rev	C535-T	Tumor	C535	73	II	MSS
chr10	2890	23825	p	fwd	C535-T	Tumor	C535	73	II	MSS
chr10	2133	16111	p	fwd	C535-T	Tumor	C535	73	II	MSS
chr10	2731	17387	p	fwd	C535-T	Tumor	C535	73	II	MSS
chr10	996	15227	p	fwd	C535-T	Tumor	C535	73	II	MSS
chr10	1159	25738	p	fwd	C535-T	Tumor	C535	73	II	MSS
chr10	7040	44836	p	fwd	C535-T	Tumor	C535	73	II	MSS
chr10	1536	14122	p	fwd	C535-T	Tumor	C535	73	II	MSS
chr10	369	4357	p	fwd	C535-T	Tumor	C535	73	II	MSS
chr10	4947	12393	p	fwd	C535-T	Tumor	C535	73	II	MSS
chr10	2027	10860	p	fwd	C535-T	Tumor	C535	73	II	MSS
chr10	5373	27203	p	fwd	C535-T	Tumor	C535	73	II	MSS
chr10	3919	8711	p	fwd	C535-T	Tumor	C535	73	II	MSS
chr10	1988	39080	p	fwd	C535-T	Tumor	C535	73	II	MSS
chr10	2511	24520	q	rev	C535-T	Tumor	C535	73	II	MSS
chr10	3862	15408	q	rev	C535-T	Tumor	C535	73	II	MSS
chr10	1881	12595	q	rev	C535-T	Tumor	C535	73	II	MSS
chr10	3998	13316	q	rev	C535-T	Tumor	C535	73	II	MSS
chr10	1185	4184	q	rev	C535-T	Tumor	C535	73	II	MSS
chr10	2551	12395	q	fwd	C535-T	Tumor	C535	73	II	MSS
chr11	1572	20478	p	fwd	C535-T	Tumor	C535	73	II	MSS
chr11	3395	26110	p	fwd	C535-T	Tumor	C535	73	II	MSS
chr11	3269	13433	p	fwd	C535-T	Tumor	C535	73	II	MSS
chr11	2436	23769	p	fwd	C535-T	Tumor	C535	73	II	MSS
chr11	5714	18406	p	fwd	C535-T	Tumor	C535	73	II	MSS
chr11	4539	36918	p	fwd	C535-T	Tumor	C535	73	II	MSS
chr11	4198	40967	p	fwd	C535-T	Tumor	C535	73	II	MSS
chr11	2319	20409	p	fwd	C535-T	Tumor	C535	73	II	MSS
chr11	6047	104203	p	fwd	C535-T	Tumor	C535	73	II	MSS
chr11	4540	62061	p	fwd	C535-T	Tumor	C535	73	II	MSS
chr11	1593	12797	p	fwd	C535-T	Tumor	C535	73	II	MSS
chr11	4053	31921	p	fwd	C535-T	Tumor	C535	73	II	MSS
chr11	3463	27785	p	fwd	C535-T	Tumor	C535	73	II	MSS
chr11	3829	8191	p	fwd	C535-T	Tumor	C535	73	II	MSS
chr11	2490	6929	p	fwd	C535-T	Tumor	C535	73	II	MSS
chr11	1202	9402	p	fwd	C535-T	Tumor	C535	73	II	MSS
chr11	3163	12659	p	fwd	C535-T	Tumor	C535	73	II	MSS
chr11	4310	40675	p	fwd	C535-T	Tumor	C535	73	II	MSS
chr11	3262	14233	p	fwd	C535-T	Tumor	C535	73	II	MSS
chr11	3454	71838	p	fwd	C535-T	Tumor	C535	73	II	MSS
chr11	4772	82253	p	fwd	C535-T	Tumor	C535	73	II	MSS
chr11	2564	44158	p	fwd	C535-T	Tumor	C535	73	II	MSS
chr11	1498	11281	p	fwd	C535-T	Tumor	C535	73	II	MSS
chr11	4481	75488	p	fwd	C535-T	Tumor	C535	73	II	MSS
chr11	3563	13428	p	fwd	C535-T	Tumor	C535	73	II	MSS
chr11	4583	37855	p	fwd	C535-T	Tumor	C535	73	II	MSS
chr11	6736	43993	p	fwd	C535-T	Tumor	C535	73	II	MSS
chr11	2604	21633	p	fwd	C535-T	Tumor	C535	73	II	MSS
chr11	5325	15846	p	fwd	C535-T	Tumor	C535	73	II	MSS
chr11	4582	16176	p	fwd	C535-T	Tumor	C535	73	II	MSS
chr11	3498	48690	p	fwd	C535-T	Tumor	C535	73	II	MSS
chr11	1797	4246	p	fwd	C535-T	Tumor	C535	73	II	MSS
chr11	3157	15655	p	fwd	C535-T	Tumor	C535	73	II	MSS
chr11	4152	61393	p	fwd	C535-T	Tumor	C535	73	II	MSS
chr11	4474	64751	p	fwd	C535-T	Tumor	C535	73	II	MSS
chr11	2255	10320	p	fwd	C535-T	Tumor	C535	73	II	MSS
chr11	19122	50027	p	fwd	C535-T	Tumor	C535	73	II	MSS
chr11	12499	22705	p	fwd	C535-T	Tumor	C535	73	II	MSS
chr11	5151	92793	p	fwd	C535-T	Tumor	C535	73	II	MSS
chr11	5394	67615	p	fwd	C535-T	Tumor	C535	73	II	MSS
chr11	2926	46363	p	fwd	C535-T	Tumor	C535	73	II	MSS
chr11	3185	48838	p	fwd	C535-T	Tumor	C535	73	II	MSS
chr11	3907	47176	p	fwd	C535-T	Tumor	C535	73	II	MSS
chr11	3727	34800	p	fwd	C535-T	Tumor	C535	73	II	MSS
chr11	1896	8471	p	fwd	C535-T	Tumor	C535	73	II	MSS
chr11	12	12303	p	rev	C535-T	Tumor	C535	73	II	MSS
chr11	804	14994	p	fwd	C535-T	Tumor	C535	73	II	MSS
chr11	2511	46087	p	fwd	C535-T	Tumor	C535	73	II	MSS
chr11	3329	23200	q	rev	C535-T	Tumor	C535	73	II	MSS
chr11	2435	20815	q	rev	C535-T	Tumor	C535	73	II	MSS
chr11	1824	14928	q	rev	C535-T	Tumor	C535	73	II	MSS
chr11	1468	10456	q	rev	C535-T	Tumor	C535	73	II	MSS
chr11	2551	12395	q	fwd	C535-T	Tumor	C535	73	II	MSS
chr11	42	6559	q	fwd	C535-T	Tumor	C535	73	II	MSS
chr12	6708	62174	p	fwd	C535-T	Tumor	C535	73	II	MSS
chr12	4840	31252	p	fwd	C535-T	Tumor	C535	73	II	MSS
chr12	3452	48514	p	fwd	C535-T	Tumor	C535	73	II	MSS
chr12	1618	4989	p	fwd	C535-T	Tumor	C535	73	II	MSS
chr12	1902	9860	p	fwd	C535-T	Tumor	C535	73	II	MSS
chr12	2628	9568	p	fwd	C535-T	Tumor	C535	73	II	MSS
chr12	2651	22854	p	fwd	C535-T	Tumor	C535	73	II	MSS
chr12	2584	27801	p	fwd	C535-T	Tumor	C535	73	II	MSS
chr12	3771	9887	p	fwd	C535-T	Tumor	C535	73	II	MSS
chr12	3803	30484	p	fwd	C535-T	Tumor	C535	73	II	MSS
chr12	5314	13683	p	fwd	C535-T	Tumor	C535	73	II	MSS
chr12	16424	36553	p	fwd	C535-T	Tumor	C535	73	II	MSS
chr12	4978	13917	p	fwd	C535-T	Tumor	C535	73	II	MSS
chr12	5133	68322	p	fwd	C535-T	Tumor	C535	73	II	MSS
chr12	3262	7916	p	fwd	C535-T	Tumor	C535	73	II	MSS
chr12	3460	9702	p	fwd	C535-T	Tumor	C535	73	II	MSS
chr12	1992	25255	p	fwd	C535-T	Tumor	C535	73	II	MSS
chr12	2568	25245	q	rev	C535-T	Tumor	C535	73	II	MSS
chr12	4122	14643	q	rev	C535-T	Tumor	C535	73	II	MSS
chr12	2689	11883	q	rev	C535-T	Tumor	C535	73	II	MSS
chr12	1915	8851	q	rev	C535-T	Tumor	C535	73	II	MSS
chr12	4432	13278	q	rev	C535-T	Tumor	C535	73	II	MSS
chr12	4343	10465	q	rev	C535-T	Tumor	C535	73	II	MSS
chr13	2808	26203	q	rev	C535-T	Tumor	C535	73	II	MSS
chr13	1319	22242	q	rev	C535-T	Tumor	C535	73	II	MSS
chr13	2845	21229	q	rev	C535-T	Tumor	C535	73	II	MSS
chr13	780	15873	q	rev	C535-T	Tumor	C535	73	II	MSS
chr13	3129	18574	q	rev	C535-T	Tumor	C535	73	II	MSS
chr13	3587	9758	q	rev	C535-T	Tumor	C535	73	II	MSS
chr13	1185	4184	q	rev	C535-T	Tumor	C535	73	II	MSS
chr14	5100	21928	q	rev	C535-T	Tumor	C535	73	II	MSS
chr14	2305	17530	q	rev	C535-T	Tumor	C535	73	II	MSS
chr14	687	10666	q	rev	C535-T	Tumor	C535	73	II	MSS
chr14	1161	11376	q	rev	C535-T	Tumor	C535	73	II	MSS
chr14	1481	16351	q	fwd	C535-T	Tumor	C535	73	II	MSS
chr15	4122	14643	p	fwd	C535-T	Tumor	C535	73	II	MSS
chr15	2716	13350	p	fwd	C535-T	Tumor	C535	73	II	MSS
chr15	3162	28267	p	fwd	C535-T	Tumor	C535	73	II	MSS
chr15	6367	14840	p	fwd	C535-T	Tumor	C535	73	II	MSS
chr15	2475	38027	p	fwd	C535-T	Tumor	C535	73	II	MSS
chr15	4153	61459	p	fwd	C535-T	Tumor	C535	73	II	MSS
chr15	2274	25298	p	fwd	C535-T	Tumor	C535	73	II	MSS
chr15	2716	55670	p	fwd	C535-T	Tumor	C535	73	II	MSS
chr15	2404	28785	p	fwd	C535-T	Tumor	C535	73	II	MSS
chr15	2336	46669	p	fwd	C535-T	Tumor	C535	73	II	MSS
chr15	4174	48574	p	fwd	C535-T	Tumor	C535	73	II	MSS
chr15	2452	25517	p	fwd	C535-T	Tumor	C535	73	II	MSS
chr15	2487	28241	p	fwd	C535-T	Tumor	C535	73	II	MSS
chr15	7107	60500	p	fwd	C535-T	Tumor	C535	73	II	MSS
chr15	1327	18322	p	fwd	C535-T	Tumor	C535	73	II	MSS
chr15	4224	26530	q	rev	C535-T	Tumor	C535	73	II	MSS
chr15	3146	23025	q	rev	C535-T	Tumor	C535	73	II	MSS
chr15	4582	16176	q	rev	C535-T	Tumor	C535	73	II	MSS
chr15	5492	14476	q	rev	C535-T	Tumor	C535	73	II	MSS
chr15	3063	9535	q	rev	C535-T	Tumor	C535	73	II	MSS
chr15	2037	7985	q	rev	C535-T	Tumor	C535	73	II	MSS
chr15	4540	62061	q	rev	C535-T	Tumor	C535	73	II	MSS
chr16	1473	12732	p	fwd	C535-T	Tumor	C535	73	II	MSS
chr16	1731	11930	p	fwd	C535-T	Tumor	C535	73	II	MSS
chr16	2674	11400	p	fwd	C535-T	Tumor	C535	73	II	MSS
chr16	3176	16701	p	fwd	C535-T	Tumor	C535	73	II	MSS
chr16	3563	14810	p	fwd	C535-T	Tumor	C535	73	II	MSS
chr16	4634	65574	p	fwd	C535-T	Tumor	C535	73	II	MSS
chr16	3903	45015	p	fwd	C535-T	Tumor	C535	73	II	MSS
chr16	5066	44310	p	fwd	C535-T	Tumor	C535	73	II	MSS
chr16	2480	21257	p	fwd	C535-T	Tumor	C535	73	II	MSS
chr16	2525	19093	p	fwd	C535-T	Tumor	C535	73	II	MSS
chr16	1494	17139	p	fwd	C535-T	Tumor	C535	73	II	MSS
chr16	2877	15727	p	fwd	C535-T	Tumor	C535	73	II	MSS
chr16	4772	82253	q	rev	C535-T	Tumor	C535	73	II	MSS
chr16	1497	26765	q	rev	C535-T	Tumor	C535	73	II	MSS
chr16	3743	25693	q	rev	C535-T	Tumor	C535	73	II	MSS
chr16	4514	35750	q	rev	C535-T	Tumor	C535	73	II	MSS
chr16	4491	7052	q	rev	C535-T	Tumor	C535	73	II	MSS
chr17	4251	18639	p	fwd	C535-T	Tumor	C535	73	II	MSS
chr17	7296	47544	p	fwd	C535-T	Tumor	C535	73	II	MSS
chr17	1641	46736	p	fwd	C535-T	Tumor	C535	73	II	MSS
chr17	4695	11455	p	fwd	C535-T	Tumor	C535	73	II	MSS
chr17	841	17560	p	fwd	C535-T	Tumor	C535	73	II	MSS
chr17	709	14644	p	fwd	C535-T	Tumor	C535	73	II	MSS
chr17	907	18933	q	rev	C535-T	Tumor	C535	73	II	MSS
chr17	2047	19080	q	rev	C535-T	Tumor	C535	73	II	MSS
chr17	4803	19543	q	rev	C535-T	Tumor	C535	73	II	MSS
chr17	2868	11366	q	rev	C535-T	Tumor	C535	73	II	MSS
chr17	1580	10541	q	rev	C535-T	Tumor	C535	73	II	MSS
chr17	2605	7464	q	rev	C535-T	Tumor	C535	73	II	MSS
chr17	3411	8052	q	rev	C535-T	Tumor	C535	73	II	MSS
chr17	416	4501	q	rev	C535-T	Tumor	C535	73	II	MSS
chr17	1930	13471	q	rev	C535-T	Tumor	C535	73	II	MSS
chr18	2890	23825	p	fwd	C535-T	Tumor	C535	73	II	MSS
chr18	2133	16111	p	fwd	C535-T	Tumor	C535	73	II	MSS
chr18	2782	13406	p	fwd	C535-T	Tumor	C535	73	II	MSS
chr18	5472	34496	p	fwd	C535-T	Tumor	C535	73	II	MSS
chr18	1384	12265	p	fwd	C535-T	Tumor	C535	73	II	MSS
chr18	3376	21231	q	rev	C535-T	Tumor	C535	73	II	MSS
chr18	4263	17870	q	rev	C535-T	Tumor	C535	73	II	MSS
chr18	4061	14525	q	rev	C535-T	Tumor	C535	73	II	MSS
chr18	5051	33863	q	rev	C535-T	Tumor	C535	73	II	MSS
chr18	4432	13278	q	rev	C535-T	Tumor	C535	73	II	MSS
chr18	1592	10987	q	rev	C535-T	Tumor	C535	73	II	MSS
chr19	5325	15846	p	fwd	C535-T	Tumor	C535	73	II	MSS
chr19	4946	22406	p	fwd	C535-T	Tumor	C535	73	II	MSS
chr19	2254	5950	p	fwd	C535-T	Tumor	C535	73	II	MSS
chr19	3563	13428	p	fwd	C535-T	Tumor	C535	73	II	MSS
chr19	1498	11281	p	fwd	C535-T	Tumor	C535	73	II	MSS
chr19	5325	15846	p	fwd	C535-T	Tumor	C535	73	II	MSS
chr19	3262	14233	p	fwd	C535-T	Tumor	C535	73	II	MSS
chr19	5151	92793	p	fwd	C535-T	Tumor	C535	73	II	MSS
chr19	3163	12659	p	fwd	C535-T	Tumor	C535	73	II	MSS
chr19	1233	11617	p	fwd	C535-T	Tumor	C535	73	II	MSS
chr19	5402	37348	p	fwd	C535-T	Tumor	C535	73	II	MSS
chr19	6047	104203	p	fwd	C535-T	Tumor	C535	73	II	MSS
chr19	4198	40967	p	fwd	C535-T	Tumor	C535	73	II	MSS
chr19	2504	24216	q	rev	C535-T	Tumor	C535	73	II	MSS
chr19	2516	20732	q	rev	C535-T	Tumor	C535	73	II	MSS
chr19	4263	17870	q	rev	C535-T	Tumor	C535	73	II	MSS
chr20	2169	9883	p	fwd	C535-T	Tumor	C535	73	II	MSS
chr20	2850	24825	p	fwd	C535-T	Tumor	C535	73	II	MSS
chr20	1585	11349	p	fwd	C535-T	Tumor	C535	73	II	MSS
chr20	5750	19158	p	fwd	C535-T	Tumor	C535	73	II	MSS
chr20	13048	105000	p	fwd	C535-T	Tumor	C535	73	II	MSS
chr20	6569	16327	p	fwd	C535-T	Tumor	C535	73	II	MSS
chr20	6392	10757	p	fwd	C535-T	Tumor	C535	73	II	MSS
chr20	4680	25561	q	rev	C535-T	Tumor	C535	73	II	MSS
chr20	3618	24274	q	rev	C535-T	Tumor	C535	73	II	MSS
chr20	3678	20006	q	rev	C535-T	Tumor	C535	73	II	MSS
chr20	1952	16410	q	rev	C535-T	Tumor	C535	73	II	MSS
chr20	1906	16655	q	rev	C535-T	Tumor	C535	73	II	MSS
chr20	3140	17266	q	rev	C535-T	Tumor	C535	73	II	MSS
chr20	2365	16275	q	rev	C535-T	Tumor	C535	73	II	MSS
chr20	1989	15181	q	rev	C535-T	Tumor	C535	73	II	MSS
chr20	1910	14562	q	rev	C535-T	Tumor	C535	73	II	MSS
chr20	2056	13338	q	rev	C535-T	Tumor	C535	73	II	MSS
chr20	10	11660	q	fwd	C535-T	Tumor	C535	73	II	MSS
chr20	2250	11233	q	rev	C535-T	Tumor	C535	73	II	MSS
chr20	957	9583	q	rev	C535-T	Tumor	C535	73	II	MSS
chr20	4978	13917	q	rev	C535-T	Tumor	C535	73	II	MSS
chr20	1083	10035	q	rev	C535-T	Tumor	C535	73	II	MSS
chr20	1888	10789	q	fwd	C535-T	Tumor	C535	73	II	MSS
chr20	8513	17132	q	rev	C535-T	Tumor	C535	73	II	MSS
chr20	3771	9887	q	rev	C535-T	Tumor	C535	73	II	MSS
chr20	2847	9260	q	rev	C535-T	Tumor	C535	73	II	MSS
chr20	3998	9287	q	rev	C535-T	Tumor	C535	73	II	MSS
chr20	3262	7916	q	rev	C535-T	Tumor	C535	73	II	MSS
chr20	7296	47544	q	rev	C535-T	Tumor	C535	73	II	MSS
chr20	3460	9702	q	rev	C535-T	Tumor	C535	73	II	MSS
chr20	4871	32276	q	rev	C535-T	Tumor	C535	73	II	MSS
chr21	3646	18936	p	fwd	C535-T	Tumor	C535	73	II	MSS
chr21	4137	28654	p	fwd	C535-T	Tumor	C535	73	II	MSS
chr21	7595	26225	p	fwd	C535-T	Tumor	C535	73	II	MSS
chr21	3311	7435	p	fwd	C535-T	Tumor	C535	73	II	MSS
chr21	1840	13139	p	fwd	C535-T	Tumor	C535	73	II	MSS
chr21	2879	23325	p	fwd	C535-T	Tumor	C535	73	II	MSS
chr21	2584	18486	p	fwd	C535-T	Tumor	C535	73	II	MSS
chr21	3034	14144	p	fwd	C535-T	Tumor	C535	73	II	MSS
chr21	5590	24282	p	fwd	C535-T	Tumor	C535	73	II	MSS
chr21	2817	27086	p	fwd	C535-T	Tumor	C535	73	II	MSS
chr21	2531	35106	p	fwd	C535-T	Tumor	C535	73	II	MSS
chr21	4890	48804	p	fwd	C535-T	Tumor	C535	73	II	MSS
chr21	2991	18688	p	fwd	C535-T	Tumor	C535	73	II	MSS
chr21	1659	25369	p	fwd	C535-T	Tumor	C535	73	II	MSS
chr21	1537	14017	p	fwd	C535-T	Tumor	C535	73	II	MSS
chr21	4229	47091	p	fwd	C535-T	Tumor	C535	73	II	MSS
chr21	3905	56046	p	fwd	C535-T	Tumor	C535	73	II	MSS
chr21	2022	25186	q	rev	C535-T	Tumor	C535	73	II	MSS
chr21	2943	17856	q	rev	C535-T	Tumor	C535	73	II	MSS
chr21	2636	15301	q	rev	C535-T	Tumor	C535	73	II	MSS
chr21	4152	15783	q	rev	C535-T	Tumor	C535	73	II	MSS
chr21	4346	11474	q	rev	C535-T	Tumor	C535	73	II	MSS
chr21	2533	17915	q	rev	C535-T	Tumor	C535	73	II	MSS
chr22	2662	22232	p	fwd	C535-T	Tumor	C535	73	II	MSS
chr22	2651	17113	p	fwd	C535-T	Tumor	C535	73	II	MSS
chr22	3051	23239	p	fwd	C535-T	Tumor	C535	73	II	MSS
chr22	2594	9236	p	fwd	C535-T	Tumor	C535	73	II	MSS
chr22	3068	26270	p	fwd	C535-T	Tumor	C535	73	II	MSS
chr22	2215	25505	p	fwd	C535-T	Tumor	C535	73	II	MSS
chr22	2533	17915	p	fwd	C535-T	Tumor	C535	73	II	MSS
chr22	4046	61540	p	fwd	C535-T	Tumor	C535	73	II	MSS
chr22	1634	17257	p	fwd	C535-T	Tumor	C535	73	II	MSS
chr22	3009	16527	p	fwd	C535-T	Tumor	C535	73	II	MSS
chr22	4400	33878	p	fwd	C535-T	Tumor	C535	73	II	MSS
chr22	2497	24567	p	fwd	C535-T	Tumor	C535	73	II	MSS
chr22	1872	10708	p	fwd	C535-T	Tumor	C535	73	II	MSS
chr22	1514	9964	p	fwd	C535-T	Tumor	C535	73	II	MSS
chr22	2475	8200	p	fwd	C535-T	Tumor	C535	73	II	MSS
chr22	2524	27198	q	rev	C535-T	Tumor	C535	73	II	MSS
chr22	951	23137	q	rev	C535-T	Tumor	C535	73	II	MSS
chr22	1736	15391	q	fwd	C535-T	Tumor	C535	73	II	MSS
chr22	1772	10503	q	rev	C535-T	Tumor	C535	73	II	MSS
chr22	2868	11366	q	rev	C535-T	Tumor	C535	73	II	MSS
chr22	2169	9883	q	rev	C535-T	Tumor	C535	73	II	MSS
chr22	2908	7315	q	rev	C535-T	Tumor	C535	73	II	MSS
chr22	2435	20815	q	rev	C535-T	Tumor	C535	73	II	MSS
chrX	1217	12100	p	fwd	C535-T	Tumor	C535	73	II	MSS
chrX	1686	6339	p	fwd	C535-T	Tumor	C535	73	II	MSS
chrX	3334	67759	p	fwd	C535-T	Tumor	C535	73	II	MSS
chrX	2196	12679	p	fwd	C535-T	Tumor	C535	73	II	MSS
chrX	2827	40990	p	fwd	C535-T	Tumor	C535	73	II	MSS
chrX	3182	15233	p	fwd	C535-T	Tumor	C535	73	II	MSS
chrX	3067	53492	p	fwd	C535-T	Tumor	C535	73	II	MSS
chrX	2246	13253	p	fwd	C535-T	Tumor	C535	73	II	MSS
chrX	1686	6339	p	fwd	C535-T	Tumor	C535	73	II	MSS
chrX	2090	13869	q	rev	C535-T	Tumor	C535	73	II	MSS
chrX	2674	11400	q	rev	C535-T	Tumor	C535	73	II	MSS
chrX	5314	13683	q	rev	C535-T	Tumor	C535	73	II	MSS
chrX	3998	9287	q	rev	C535-T	Tumor	C535	73	II	MSS
chrY	1731	11930	q	rev	C535-T	Tumor	C535	73	II	MSS
chrY	2628	9568	q	rev	C535-T	Tumor	C535	73	II	MSS
chrY	2059	9488	q	rev	C535-T	Tumor	C535	73	II	MSS
alt1_p_0	1497	26765	p	fwd	C535-T	Tumor	C535	73	II	MSS
alt1_p_0	10	8384	q	rev	C535-T	Tumor	C535	73	II	MSS
alt1_q_0	4372	66218	q	fwd	C535-T	Tumor	C535	73	II	MSS
alt1_q_0	2979	40370	q	fwd	C535-T	Tumor	C535	73	II	MSS
alt1_q_0	2500	32174	q	fwd	C535-T	Tumor	C535	73	II	MSS
alt1_q_0	4911	72080	q	fwd	C535-T	Tumor	C535	73	II	MSS
alt1_q_0	11641	44999	q	fwd	C535-T	Tumor	C535	73	II	MSS
alt1_q_0	6460	97628	q	fwd	C535-T	Tumor	C535	73	II	MSS
alt1_q_0	1555	19583	q	fwd	C535-T	Tumor	C535	73	II	MSS
alt2_p_0	2168	29698	p	fwd	C535-T	Tumor	C535	73	II	MSS
alt2_p_0	375	4050	p	fwd	C535-T	Tumor	C535	73	II	MSS
alt2_p_0	6713	69225	p	fwd	C535-T	Tumor	C535	73	II	MSS
alt2_p_0	2312	36174	p	fwd	C535-T	Tumor	C535	73	II	MSS
alt2_p_0	3979	42373	p	fwd	C535-T	Tumor	C535	73	II	MSS
alt2_p_0	2115	26167	p	fwd	C535-T	Tumor	C535	73	II	MSS
alt2_p_0	2308	26333	p	fwd	C535-T	Tumor	C535	73	II	MSS
alt2_p_0	10953	70775	p	fwd	C535-T	Tumor	C535	73	II	MSS
alt2_q_0	2756	26063	q	fwd	C535-T	Tumor	C535	73	II	MSS
alt2_q_0	1730	8956	q	fwd	C535-T	Tumor	C535	73	II	MSS
alt2_q_0	3876	15211	q	fwd	C535-T	Tumor	C535	73	II	MSS
alt2_q_0	4787	48591	q	fwd	C535-T	Tumor	C535	73	II	MSS
alt2_q_0	5726	65390	q	fwd	C535-T	Tumor	C535	73	II	MSS
alt2_q_0	1634	15130	q	fwd	C535-T	Tumor	C535	73	II	MSS
alt2_q_0	3226	10075	q	fwd	C535-T	Tumor	C535	73	II	MSS
alt2_q_0	1204	5017	q	fwd	C535-T	Tumor	C535	73	II	MSS
alt2_q_0	2102	38279	q	fwd	C535-T	Tumor	C535	73	II	MSS
alt2_q_0	2586	35518	q	fwd	C535-T	Tumor	C535	73	II	MSS
alt3_p_0	5353	63656	p	fwd	C535-T	Tumor	C535	73	II	MSS
alt3_p_0	619	14575	p	fwd	C535-T	Tumor	C535	73	II	MSS
alt3_p_0	4262	59771	p	fwd	C535-T	Tumor	C535	73	II	MSS
alt3_p_0	1598	17706	p	fwd	C535-T	Tumor	C535	73	II	MSS
alt3_p_0	2177	7714	p	fwd	C535-T	Tumor	C535	73	II	MSS
alt3_q_0	10	11107	q	fwd	C535-T	Tumor	C535	73	II	MSS
alt4_p_0	902	14778	p	fwd	C535-T	Tumor	C535	73	II	MSS
alt4_p_0	5514	59288	p	fwd	C535-T	Tumor	C535	73	II	MSS
alt4_p_0	4487	15658	p	fwd	C535-T	Tumor	C535	73	II	MSS
alt4_p_0	2510	36600	p	fwd	C535-T	Tumor	C535	73	II	MSS
alt4_p_0	2203	13209	p	fwd	C535-T	Tumor	C535	73	II	MSS
alt4_p_0	3615	7586	p	fwd	C535-T	Tumor	C535	73	II	MSS
alt4_p_0	2614	15111	p	fwd	C535-T	Tumor	C535	73	II	MSS
alt4_p_0	2552	15109	p	fwd	C535-T	Tumor	C535	73	II	MSS
alt4_q_0	2057	14938	q	fwd	C535-T	Tumor	C535	73	II	MSS
alt4_q_0	4002	7961	q	fwd	C535-T	Tumor	C535	73	II	MSS
alt4_q_0	800	10903	q	fwd	C535-T	Tumor	C535	73	II	MSS
alt4_q_0	4073	12686	q	fwd	C535-T	Tumor	C535	73	II	MSS
alt4_q_0	2943	9939	q	fwd	C535-T	Tumor	C535	73	II	MSS
alt4_q_0	1218	10609	q	fwd	C535-T	Tumor	C535	73	II	MSS
alt4_q_0	4357	63409	q	fwd	C535-T	Tumor	C535	73	II	MSS
alt4_q_0	3187	18213	q	fwd	C535-T	Tumor	C535	73	II	MSS
alt4_q_0	1108	10095	q	fwd	C535-T	Tumor	C535	73	II	MSS
alt5_p_0	5382	67348	p	fwd	C535-T	Tumor	C535	73	II	MSS
alt5_p_0	675	8298	q	fwd	C535-T	Tumor	C535	73	II	MSS
alt5_q_0	3142	37337	q	fwd	C535-T	Tumor	C535	73	II	MSS
alt5_q_0	3622	48497	q	fwd	C535-T	Tumor	C535	73	II	MSS
alt5_q_0	3790	10194	q	fwd	C535-T	Tumor	C535	73	II	MSS
alt5_q_0	2763	12632	q	fwd	C535-T	Tumor	C535	73	II	MSS
alt5_q_0	2264	14818	q	fwd	C535-T	Tumor	C535	73	II	MSS
alt5_q_0	1892	19403	q	fwd	C535-T	Tumor	C535	73	II	MSS
alt6_q_0	3553	55818	q	fwd	C535-T	Tumor	C535	73	II	MSS
alt6_q_0	4491	7052	q	fwd	C535-T	Tumor	C535	73	II	MSS
alt6_q_0	3239	8734	q	fwd	C535-T	Tumor	C535	73	II	MSS
alt6_q_0	1640	15550	q	fwd	C535-T	Tumor	C535	73	II	MSS
alt7_q_0	1756	12763	q	fwd	C535-T	Tumor	C535	73	II	MSS
alt7_q_0	2122	27171	q	fwd	C535-T	Tumor	C535	73	II	MSS
alt7_q_0	4377	15455	q	fwd	C535-T	Tumor	C535	73	II	MSS
alt7_q_0	1684	22359	q	fwd	C535-T	Tumor	C535	73	II	MSS
alt7_q_0	5655	49006	q	fwd	C535-T	Tumor	C535	73	II	MSS
alt7_q_0	1725	17809	q	fwd	C535-T	Tumor	C535	73	II	MSS
alt7_q_0	1502	25566	q	fwd	C535-T	Tumor	C535	73	II	MSS
alt7_q_0	2428	29323	q	fwd	C535-T	Tumor	C535	73	II	MSS
alt7_q_0	3029	53308	q	fwd	C535-T	Tumor	C535	73	II	MSS
alt7_q_0	1029	22448	q	fwd	C535-T	Tumor	C535	73	II	MSS
alt7_q_0	822	9572	q	fwd	C535-T	Tumor	C535	73	II	MSS
alt7_q_0	2294	7664	q	fwd	C535-T	Tumor	C535	73	II	MSS
alt7_q_0	2413	14313	q	fwd	C535-T	Tumor	C535	73	II	MSS
alt7_q_0	1682	6765	q	fwd	C535-T	Tumor	C535	73	II	MSS
alt7_q_0	1711	11968	q	fwd	C535-T	Tumor	C535	73	II	MSS
alt7_q_0	2135	10751	q	fwd	C535-T	Tumor	C535	73	II	MSS
alt7_q_0	1088	20239	q	fwd	C535-T	Tumor	C535	73	II	MSS
alt7_q_0	3197	36913	q	fwd	C535-T	Tumor	C535	73	II	MSS
alt7_q_0	5393	37998	q	fwd	C535-T	Tumor	C535	73	II	MSS
alt8_p_0	2362	32096	p	fwd	C535-T	Tumor	C535	73	II	MSS
alt8_p_0	25	25546	p	fwd	C535-T	Tumor	C535	73	II	MSS
alt8_q_0	2190	32686	q	fwd	C535-T	Tumor	C535	73	II	MSS
alt8_q_0	3482	80434	q	fwd	C535-T	Tumor	C535	73	II	MSS
alt9_p_0	1420	16499	p	fwd	C535-T	Tumor	C535	73	II	MSS
alt9_p_0	1992	25255	p	fwd	C535-T	Tumor	C535	73	II	MSS
alt9_p_0	613	7975	p	fwd	C535-T	Tumor	C535	73	II	MSS
alt9_p_0	8513	17132	p	fwd	C535-T	Tumor	C535	73	II	MSS
alt9_p_0	1741	16602	p	fwd	C535-T	Tumor	C535	73	II	MSS
alt9_p_0	3149	51874	p	fwd	C535-T	Tumor	C535	73	II	MSS
alt9_p_0	5607	57413	p	fwd	C535-T	Tumor	C535	73	II	MSS
alt9_q_0	15	4005	q	rev	C535-T	Tumor	C535	73	II	MSS
alt10_p_0	1159	25738	p	fwd	C535-T	Tumor	C535	73	II	MSS
alt10_p_0	5373	27203	p	fwd	C535-T	Tumor	C535	73	II	MSS
alt10_p_0	369	4357	p	fwd	C535-T	Tumor	C535	73	II	MSS
alt10_p_0	996	15227	p	fwd	C535-T	Tumor	C535	73	II	MSS
alt10_p_0	1159	25738	p	fwd	C535-T	Tumor	C535	73	II	MSS
alt10_q_0	4302	51390	q	fwd	C535-T	Tumor	C535	73	II	MSS
alt10_q_0	3314	49278	q	fwd	C535-T	Tumor	C535	73	II	MSS
alt10_q_0	2971	17720	q	fwd	C535-T	Tumor	C535	73	II	MSS
alt10_q_0	3023	8746	q	fwd	C535-T	Tumor	C535	73	II	MSS
alt11_q_0	3234	58844	q	fwd	C535-T	Tumor	C535	73	II	MSS
alt11_q_0	2435	20815	q	fwd	C535-T	Tumor	C535	73	II	MSS
alt11_q_0	1468	10456	q	fwd	C535-T	Tumor	C535	73	II	MSS
alt11_q_0	42	6559	q	rev	C535-T	Tumor	C535	73	II	MSS
alt11_q_0	2394	8355	q	fwd	C535-T	Tumor	C535	73	II	MSS
alt11_q_0	5304	24541	q	fwd	C535-T	Tumor	C535	73	II	MSS
alt11_q_0	1824	14928	q	fwd	C535-T	Tumor	C535	73	II	MSS
alt11_q_0	2451	33157	q	fwd	C535-T	Tumor	C535	73	II	MSS
alt11_q_0	3912	39419	q	fwd	C535-T	Tumor	C535	73	II	MSS
alt11_q_0	2493	43880	q	fwd	C535-T	Tumor	C535	73	II	MSS
alt12_p_0	1539	10904	p	fwd	C535-T	Tumor	C535	73	II	MSS
alt12_p_0	3418	34364	p	fwd	C535-T	Tumor	C535	73	II	MSS
alt12_p_0	4005	11527	p	fwd	C535-T	Tumor	C535	73	II	MSS
alt12_p_0	3495	11931	p	fwd	C535-T	Tumor	C535	73	II	MSS
alt12_p_0	1414	4543	p	fwd	C535-T	Tumor	C535	73	II	MSS
alt12_q_0	4757	70592	q	fwd	C535-T	Tumor	C535	73	II	MSS
alt12_q_0	5076	98103	q	fwd	C535-T	Tumor	C535	73	II	MSS
alt13_q_0	780	15873	q	fwd	C535-T	Tumor	C535	73	II	MSS
alt13_q_0	5002	53981	q	fwd	C535-T	Tumor	C535	73	II	MSS
alt13_q_0	2845	21229	q	fwd	C535-T	Tumor	C535	73	II	MSS
alt13_q_0	2808	26203	q	fwd	C535-T	Tumor	C535	73	II	MSS
alt13_q_0	3396	46736	q	fwd	C535-T	Tumor	C535	73	II	MSS
alt13_q_0	4815	85241	q	fwd	C535-T	Tumor	C535	73	II	MSS
alt13_q_0	2830	36381	q	fwd	C535-T	Tumor	C535	73	II	MSS
alt13_q_0	1319	22242	q	fwd	C535-T	Tumor	C535	73	II	MSS
alt15_q_0	2232	23176	q	fwd	C535-T	Tumor	C535	73	II	MSS
alt15_q_0	3340	28733	q	fwd	C535-T	Tumor	C535	73	II	MSS
alt15_q_0	1719	20807	q	fwd	C535-T	Tumor	C535	73	II	MSS
alt15_q_0	3907	47176	q	fwd	C535-T	Tumor	C535	73	II	MSS
alt16_p_0	2877	15727	p	fwd	C535-T	Tumor	C535	73	II	MSS
alt16_p_0	2525	19093	p	fwd	C535-T	Tumor	C535	73	II	MSS
alt16_q_0	3082	29161	q	fwd	C535-T	Tumor	C535	73	II	MSS
alt16_q_0	1605	37258	q	fwd	C535-T	Tumor	C535	73	II	MSS
alt16_q_0	406	10802	q	fwd	C535-T	Tumor	C535	73	II	MSS
alt16_q_0	4711	40490	q	fwd	C535-T	Tumor	C535	73	II	MSS
alt16_q_0	1803	23696	q	fwd	C535-T	Tumor	C535	73	II	MSS
alt16_q_0	3169	43268	q	fwd	C535-T	Tumor	C535	73	II	MSS
alt16_q_0	653	11073	q	fwd	C535-T	Tumor	C535	73	II	MSS
alt16_q_0	2102	38279	q	fwd	C535-T	Tumor	C535	73	II	MSS
alt17_q_0	907	18933	q	fwd	C535-T	Tumor	C535	73	II	MSS
alt17_q_0	2388	39830	q	fwd	C535-T	Tumor	C535	73	II	MSS
alt17_q_0	932	12796	q	fwd	C535-T	Tumor	C535	73	II	MSS
alt18_p_0	6967	12559	p	fwd	C535-T	Tumor	C535	73	II	MSS
alt18_p_0	1988	39080	p	fwd	C535-T	Tumor	C535	73	II	MSS
alt18_q_0	4061	14525	q	fwd	C535-T	Tumor	C535	73	II	MSS
alt18_q_0	4263	17870	q	fwd	C535-T	Tumor	C535	73	II	MSS
alt18_q_0	4317	31404	q	fwd	C535-T	Tumor	C535	73	II	MSS
alt18_q_0	3376	21231	q	fwd	C535-T	Tumor	C535	73	II	MSS
alt18_q_0	3278	46444	q	fwd	C535-T	Tumor	C535	73	II	MSS
alt19_p_0	3454	71838	p	fwd	C535-T	Tumor	C535	73	II	MSS
alt19_p_0	4772	82253	p	fwd	C535-T	Tumor	C535	73	II	MSS
alt19_p_0	4481	75488	p	fwd	C535-T	Tumor	C535	73	II	MSS
alt19_p_0	3498	48690	p	fwd	C535-T	Tumor	C535	73	II	MSS
alt19_p_0	12499	22705	p	fwd	C535-T	Tumor	C535	73	II	MSS
alt19_p_0	4152	61393	p	fwd	C535-T	Tumor	C535	73	II	MSS
alt19_p_0	4583	37855	p	fwd	C535-T	Tumor	C535	73	II	MSS
alt19_p_0	4474	64751	p	fwd	C535-T	Tumor	C535	73	II	MSS
alt19_p_0	4073	33248	p	fwd	C535-T	Tumor	C535	73	II	MSS
alt19_p_0	1202	9402	p	fwd	C535-T	Tumor	C535	73	II	MSS
alt19_p_0	2564	44158	p	fwd	C535-T	Tumor	C535	73	II	MSS
alt19_p_0	5394	67615	p	fwd	C535-T	Tumor	C535	73	II	MSS
alt19_q_0	2254	5950	q	fwd	C535-T	Tumor	C535	73	II	MSS
alt19_q_0	2516	20732	q	fwd	C535-T	Tumor	C535	73	II	MSS
alt19_q_0	4095	30517	q	fwd	C535-T	Tumor	C535	73	II	MSS
alt19_q_0	2504	24216	q	fwd	C535-T	Tumor	C535	73	II	MSS
alt19_q_0	4352	56965	q	fwd	C535-T	Tumor	C535	73	II	MSS
alt19_q_0	2442	33402	q	fwd	C535-T	Tumor	C535	73	II	MSS
alt19_q_0	6191	19715	q	fwd	C535-T	Tumor	C535	73	II	MSS
alt19_q_0	3862	15408	q	fwd	C535-T	Tumor	C535	73	II	MSS
alt19_q_0	2716	13350	q	fwd	C535-T	Tumor	C535	73	II	MSS
alt19_q_0	3419	10407	q	fwd	C535-T	Tumor	C535	73	II	MSS
alt19_q_0	3414	12880	q	fwd	C535-T	Tumor	C535	73	II	MSS
alt19_q_0	5988	86472	q	fwd	C535-T	Tumor	C535	73	II	MSS
alt21_q_0	3396	31093	q	fwd	C535-T	Tumor	C535	73	II	MSS
alt21_q_0	6588	86744	q	fwd	C535-T	Tumor	C535	73	II	MSS
alt21_q_0	15827	96112	q	fwd	C535-T	Tumor	C535	73	II	MSS
alt21_q_0	3552	49067	q	fwd	C535-T	Tumor	C535	73	II	MSS
alt21_q_0	3241	67096	q	fwd	C535-T	Tumor	C535	73	II	MSS
alt21_q_0	2621	14734	q	fwd	C535-T	Tumor	C535	73	II	MSS
alt21_q_0	4241	59792	q	fwd	C535-T	Tumor	C535	73	II	MSS
alt21_q_0	3411	8052	q	fwd	C535-T	Tumor	C535	73	II	MSS
alt21_q_0	3655	38108	q	fwd	C535-T	Tumor	C535	73	II	MSS
alt22_q_0	2524	27198	q	fwd	C535-T	Tumor	C535	73	II	MSS
alt22_q_0	2041	28928	q	fwd	C535-T	Tumor	C535	73	II	MSS
alt22_q_0	2075	31137	q	fwd	C535-T	Tumor	C535	73	II	MSS
alt22_q_0	1652	23541	q	fwd	C535-T	Tumor	C535	73	II	MSS
alt22_q_0	4777	80445	q	fwd	C535-T	Tumor	C535	73	II	MSS
alt22_q_0	3698	59404	q	fwd	C535-T	Tumor	C535	73	II	MSS
alt22_q_0	1950	11849	q	fwd	C535-T	Tumor	C535	73	II	MSS
altX_q_0	3022	39831	q	fwd	C535-T	Tumor	C535	73	II	MSS
altX_q_0	4182	37028	q	fwd	C535-T	Tumor	C535	73	II	MSS
altX_q_0	6674	66169	q	fwd	C535-T	Tumor	C535	73	II	MSS
altX_q_0	4966	45162	q	fwd	C535-T	Tumor	C535	73	II	MSS
chr1	2574	15253	p	fwd	C538-T	Tumor	C538	76	III	MSI
chr1	1597	6680	p	fwd	C538-T	Tumor	C538	76	III	MSI
chr1	4792	26484	p	fwd	C538-T	Tumor	C538	76	III	MSI
chr1	7311	33264	p	fwd	C538-T	Tumor	C538	76	III	MSI
chr1	3024	38075	p	fwd	C538-T	Tumor	C538	76	III	MSI
chr1	1309	13327	p	fwd	C538-T	Tumor	C538	76	III	MSI
chr1	779	6420	p	fwd	C538-T	Tumor	C538	76	III	MSI
chr1	483	5408	p	fwd	C538-T	Tumor	C538	76	III	MSI
chr1	3684	37135	p	fwd	C538-T	Tumor	C538	76	III	MSI
chr1	3854	24204	p	fwd	C538-T	Tumor	C538	76	III	MSI
chr1	2480	7876	p	fwd	C538-T	Tumor	C538	76	III	MSI
chr1	3927	17703	p	fwd	C538-T	Tumor	C538	76	III	MSI
chr1	3549	10227	p	fwd	C538-T	Tumor	C538	76	III	MSI
chr1	3497	8248	p	fwd	C538-T	Tumor	C538	76	III	MSI
chr1	1295	17745	p	fwd	C538-T	Tumor	C538	76	III	MSI
chr1	2527	7194	p	fwd	C538-T	Tumor	C538	76	III	MSI
chr1	2936	14382	p	fwd	C538-T	Tumor	C538	76	III	MSI
chr1	3409	13684	p	fwd	C538-T	Tumor	C538	76	III	MSI
chr1	513	6665	p	fwd	C538-T	Tumor	C538	76	III	MSI
chr1	1226	7038	p	fwd	C538-T	Tumor	C538	76	III	MSI
chr1	2233	19367	p	fwd	C538-T	Tumor	C538	76	III	MSI
chr1	1138	8894	p	fwd	C538-T	Tumor	C538	76	III	MSI
chr1	2798	42110	p	fwd	C538-T	Tumor	C538	76	III	MSI
chr1	2912	9691	p	fwd	C538-T	Tumor	C538	76	III	MSI
chr1	1680	7153	p	fwd	C538-T	Tumor	C538	76	III	MSI
chr1	1595	12675	p	fwd	C538-T	Tumor	C538	76	III	MSI
chr1	1588	25421	p	fwd	C538-T	Tumor	C538	76	III	MSI
chr1	1387	9038	p	fwd	C538-T	Tumor	C538	76	III	MSI
chr1	1548	14741	p	fwd	C538-T	Tumor	C538	76	III	MSI
chr1	1863	11540	p	fwd	C538-T	Tumor	C538	76	III	MSI
chr1	2389	25401	q	rev	C538-T	Tumor	C538	76	III	MSI
chr1	6708	24280	q	rev	C538-T	Tumor	C538	76	III	MSI
chr1	2528	31836	q	rev	C538-T	Tumor	C538	76	III	MSI
chr1	1295	16588	q	rev	C538-T	Tumor	C538	76	III	MSI
chr1	1730	17428	q	rev	C538-T	Tumor	C538	76	III	MSI
chr1	1862	15064	q	rev	C538-T	Tumor	C538	76	III	MSI
chr1	1273	12886	q	rev	C538-T	Tumor	C538	76	III	MSI
chr1	3745	14441	q	rev	C538-T	Tumor	C538	76	III	MSI
chr1	1768	12955	q	rev	C538-T	Tumor	C538	76	III	MSI
chr1	1174	11544	q	rev	C538-T	Tumor	C538	76	III	MSI
chr1	1448	11514	q	rev	C538-T	Tumor	C538	76	III	MSI
chr1	3087	10652	q	rev	C538-T	Tumor	C538	76	III	MSI
chr1	3037	11974	q	rev	C538-T	Tumor	C538	76	III	MSI
chr1	2287	9853	q	rev	C538-T	Tumor	C538	76	III	MSI
chr1	1539	8245	q	rev	C538-T	Tumor	C538	76	III	MSI
chr1	1934	9816	q	rev	C538-T	Tumor	C538	76	III	MSI
chr1	3167	10757	q	rev	C538-T	Tumor	C538	76	III	MSI
chr1	2500	9528	q	rev	C538-T	Tumor	C538	76	III	MSI
chr1	1279	7134	q	rev	C538-T	Tumor	C538	76	III	MSI
chr1	1303	7077	q	rev	C538-T	Tumor	C538	76	III	MSI
chr1	2172	7462	q	rev	C538-T	Tumor	C538	76	III	MSI
chr1	6696	11503	q	rev	C538-T	Tumor	C538	76	III	MSI
chr1	1824	6663	q	rev	C538-T	Tumor	C538	76	III	MSI
chr1	3856	8819	q	rev	C538-T	Tumor	C538	76	III	MSI
chr1	2414	5554	q	rev	C538-T	Tumor	C538	76	III	MSI
chr1	4016	7151	q	rev	C538-T	Tumor	C538	76	III	MSI
chr1	2414	5554	q	rev	C538-T	Tumor	C538	76	III	MSI
chr1	2506	15560	q	rev	C538-T	Tumor	C538	76	III	MSI
chr1	1824	6663	q	rev	C538-T	Tumor	C538	76	III	MSI
chr1	2164	24980	q	rev	C538-T	Tumor	C538	76	III	MSI
chr1	2464	12952	q	rev	C538-T	Tumor	C538	76	III	MSI
chr2	2471	6762	p	rev	C538-T	Tumor	C538	76	III	MSI
chr2	2471	6762	p	rev	C538-T	Tumor	C538	76	III	MSI
chr2	1554	12176	p	fwd	C538-T	Tumor	C538	76	III	MSI
chr2	2936	14382	p	fwd	C538-T	Tumor	C538	76	III	MSI
chr2	1886	12186	p	fwd	C538-T	Tumor	C538	76	III	MSI
chr2	1898	7164	p	fwd	C538-T	Tumor	C538	76	III	MSI
chr2	4955	41354	p	fwd	C538-T	Tumor	C538	76	III	MSI
chr2	950	10066	p	fwd	C538-T	Tumor	C538	76	III	MSI
chr2	1258	12059	p	fwd	C538-T	Tumor	C538	76	III	MSI
chr2	4032	45883	p	fwd	C538-T	Tumor	C538	76	III	MSI
chr2	2260	15015	p	fwd	C538-T	Tumor	C538	76	III	MSI
chr2	3598	9800	p	fwd	C538-T	Tumor	C538	76	III	MSI
chr2	773	8723	p	fwd	C538-T	Tumor	C538	76	III	MSI
chr2	2947	16806	p	fwd	C538-T	Tumor	C538	76	III	MSI
chr2	3522	32106	p	fwd	C538-T	Tumor	C538	76	III	MSI
chr2	2794	58653	p	fwd	C538-T	Tumor	C538	76	III	MSI
chr2	4012	56692	p	fwd	C538-T	Tumor	C538	76	III	MSI
chr2	1576	7175	p	fwd	C538-T	Tumor	C538	76	III	MSI
chr2	3162	61079	p	fwd	C538-T	Tumor	C538	76	III	MSI
chr2	1611	8531	p	fwd	C538-T	Tumor	C538	76	III	MSI
chr2	3162	14978	p	fwd	C538-T	Tumor	C538	76	III	MSI
chr2	2155	35599	p	fwd	C538-T	Tumor	C538	76	III	MSI
[truncated: 17,997 more rows]

## Sheet: HG002_Coriell
Source data for supplementary data 5
[truncated: 11,826 more rows]

[truncated: 1 more sheets: hesc_parnko_vs_wt]
